# Supplementary material for: OmixLitMiner 2: Guided Literature Mining for Automated Categorization of Marker Candidates in Omics Studies
Source: Proteomics. 2025 Nov 2;25(23):46–52. doi: 10.1002/pmic.70070 (PMC12704037; doi:10.1002/pmic.70070)
Supplement: Supplementary file 1 — Supporting Table 1: pmic70070‐sup‐0001‐Tables1.xlsx. [file PMIC-25--s002.xlsx]

## Sheet: Overview
Table	Content
Supplementary Table 1.1	List of datasets used for benchmarking of OLM2.0 and OPM
Supplementary Table 1.2	Raw results from OLM and OLM 2.0 with max date 2019-09-13
Supplementary Table 1.3	Summary results from OLM and OLM 2.0 with max date 2019-09-13
Supplementary Table 1.4	Raw results from OLM 2.0 and OPM with max date 2025-02-28
Supplementary Table 1.5	Summary results from OLM and OPM 2.0 with max date 2025-02-28
Supplementary Table 1.6	Summary results from OLM 2.0 on Layer-wise mouse head ablation results
Supplementary Table 1.7	Example results from dataset 1 after the SuperMatch implementation

## Sheet: S. Table 1.1 
Dataset ID	Publication	Data Type	Data	Accessions	Keyword	In Title
1	Martínez-Aguilar J, Clifton-Bligh R, Molloy MP. Proteomics of thyroid tumours provides new insights into their molecular composition and changes associated with malignancy. Sci Rep. 2016 Mar 30;6:23660. doi: 10.1038/srep23660. PMID: 27025787; PMCID: PMC4812243.	Proteomics	Histologically normal vs Folicular Adenoma	86	Cancer	Yes
2	Martínez-Aguilar J, Clifton-Bligh R, Molloy MP. Proteomics of thyroid tumours provides new insights into their molecular composition and changes associated with malignancy. Sci Rep. 2016 Mar 30;6:23660. doi: 10.1038/srep23660. PMID: 27025787; PMCID: PMC4812243.	Proteomics	Histologically normal vs Follicular thyroid carcinoma	71	Cancer	Yes
3	Martínez-Aguilar J, Clifton-Bligh R, Molloy MP. Proteomics of thyroid tumours provides new insights into their molecular composition and changes associated with malignancy. Sci Rep. 2016 Mar 30;6:23660. doi: 10.1038/srep23660. PMID: 27025787; PMCID: PMC4812243.	Proteomics	Histologically normal vs Papillary thyroid carcinoma	184	Cancer	Yes
4	Martínez-Aguilar J, Clifton-Bligh R, Molloy MP. Proteomics of thyroid tumours provides new insights into their molecular composition and changes associated with malignancy. Sci Rep. 2016 Mar 30;6:23660. doi: 10.1038/srep23660. PMID: 27025787; PMCID: PMC4812243.	Proteomics	Histologically normal vs Papillary thyroid carcinoma	184	Thyroid	Yes
5	Martínez-Aguilar J, Clifton-Bligh R, Molloy MP. Proteomics of thyroid tumours provides new insights into their molecular composition and changes associated with malignancy. Sci Rep. 2016 Mar 30;6:23660. doi: 10.1038/srep23660. PMID: 27025787; PMCID: PMC4812243.	Proteomics	Histologically normal vs Papillary thyroid carcinoma, reduced to max date 07.09.2025	113	Cencer	Yes
6	Hänel L, Gosau T, Maar H, Valentiner U, Schumacher U, Riecken K, Windhorst S, Hansen NO, Heikaus L, Wurlitzer M, Nolte I, Schlüter H, Lange T. Differential Proteome Analysis of Human Neuroblastoma Xenograft Primary Tumors and Matched Spontaneous Distant Metastases. Sci Rep. 2018 Sep 18;8(1):13986. doi: 10.1038/s41598-018-32236-1. PMID: 30228356; PMCID: PMC6143537.	Proteomics	Overlap of proteins significanylt up-regulated in ovarian metastases and liver metatstasis	21	Cancer	Yes
7	Hänel L, Gosau T, Maar H, Valentiner U, Schumacher U, Riecken K, Windhorst S, Hansen NO, Heikaus L, Wurlitzer M, Nolte I, Schlüter H, Lange T. Differential Proteome Analysis of Human Neuroblastoma Xenograft Primary Tumors and Matched Spontaneous Distant Metastases. Sci Rep. 2018 Sep 18;8(1):13986. doi: 10.1038/s41598-018-32236-1. PMID: 30228356; PMCID: PMC6143537.	Proteomics	Overlap of proteins significanylt down-regulated in ovarian metastases and liver metatstasis	7	Cancer	Yes
8	Mori K, Toiyama Y, Otake K, Ide S, Imaoka H, Okigami M, Okugawa Y, Fujikawa H, Saigusa S, Hiro J, Kobayashi M, Ohi M, Tanaka K, Inoue Y, Kobayashi Y, Mohri Y, Kobayashi I, Goel A, Kusunoki M. Successful identification of a predictive biomarker for lymph node metastasis in colorectal cancer using a proteomic approach. Oncotarget. 2017 Oct 30;8(63):106935-106947. doi: 10.18632/oncotarget.22149. PMI…	Proteomics	Lymph node metastasis in colorectal cancer	55	Metastasis	Yes
9	Tian X, Zhu X, Yan T, Yu C, Shen C, Hu Y, Hong J, Chen H, Fang JY. Recurrence-associated gene signature optimizes recurrence-free survival prediction of colorectal cancer. Mol Oncol. 2017 Nov;11(11):1544-1560. doi: 10.1002/1878-0261.12117. Epub 2017 Sep 23. PMID: 28796930; PMCID: PMC5664005.	Genomics	Signature for colorectal cancer recurrence	13	Metastasis	Yes
10	Tian X, Zhu X, Yan T, Yu C, Shen C, Hu Y, Hong J, Chen H, Fang JY. Recurrence-associated gene signature optimizes recurrence-free survival prediction of colorectal cancer. Mol Oncol. 2017 Nov;11(11):1544-1560. doi: 10.1002/1878-0261.12117. Epub 2017 Sep 23. PMID: 28796930; PMCID: PMC5664005.	Genomics	Signature for colorectal cancer recurrence	13	Migration	Yes

## Sheet: S. Table 1.2
Dataset 1						Dataset 2						Dataset 3						Dataset 4						Dataset 5						Dataset 6						Dataset 7						Dataset 8						Dataset 9
	OLM1		OLM2				OLM1		OLM2				OLM1		OLM2				OLM1		OLM2				OLM1		OLM2				OLM1		OLM2				OLM1		OLM2				OLM1		OLM2				OLM1
Gene name	Results	Category	Results	Category		Gene name	Results	Category	Results	Category		Gene name	Results	Category	Results	Category		Gene name	Results	Category	Results	Category		Gene name	Results	Category	Results	Category		Gene name	Results	Category	Results	Category		Gene name	Results	Category	Results	Category		Gene name	Results	Category	Results	Category		Gene name	Results
DCN	2	2	54	1		DCN	2	2	54	1		TFF3	22	1	44	1		TFF3	9	1	16	1		TG	464	1	464	1		Lypla2	0	3	0	3		PRPH	0	3	0	3		HIBADH	0	3	0	3		THBS2	2
COL1A2	10	2	10	2		ISLR	0	3	0	3		KCTD17	0	3	0	3		KCTD17	0	3	0	3		CRABP1	7	2	7	2		EIF4B	2	2	2	2		LGALS7	0	3	18	1		RPL10A	0	3	0	3		CAV2	0
PRELP	0	3	0	3		TG	38	1	464	1		TG	38	1	464	1		TG	68	1	1000	1		TPO	19	2	19	1		FABP6	0	3	24	2		Nefm	0	3	0	3		RPL13	0	3	0	3		SCG2	1
APCS	2	2	15	1		HBB	1	2	3	2		CRABP1	5	2	7	2		CRABP1	5	2	7	2		FABP4	14	3	14	1		Sf3b4	1	2	2	2		S100A8	180	1	208	1		RPL17	11	0	18	1		SLC6A1	0
ADH1B	28	1	31	1		APCS	2	2	15	1		TPO	4	2	19	1		TPO	64	1	782	1		APCS	15	2	15	1		SAP18	0	3	0	3		SS18	1	1	1	1		RPL3	0	3	0	3		SAV1	0
HBG2	0	3	0	3		HBD	2	2	3	2		SOD3	3	2	14	1		SOD3	0	3	2	2		LAMP2	3	3	3	2		DPY30	2	2	2	2		INA	4	2	6	2		RPL35	11	0	0	3		SEZ6L2	3
OGN	1	2	3	2		CA4	0	3	4	1		CA4	0	3	4	1		CA4	0	3	1	2		CKB	8	2	8	2		HSP90AB2P	0	3	0	3		DSP	1	2	31	2		RPL6	0	3	0	3		ERO1A	0
SOD3	3	2	14	1		HBA1	0	3	0	3		FABP4	5	2	14	1		FABP4	0	3	1	2		SORBS2	4	2	4	2		TMED7	0	3	360	1								ACAT2	0	3	0	3		RAB3B	0
ISLR	0	3	0	3		KCTD17	0	3	0	3		ISLR	0	3	0	3		ISLR	0	3	0	3		CRYAB	14	2	14	1		CNTFR	0	3	0	3								ANP32A	11	0	1	2		OBSL1	0
HBB	1	2	3	2		CA1	7	2	23	1		RTN4RL2	0	3	0	3		RTN4RL2	0	3	0	3		GSTM3	19	2	19	2		Ctps1	0	3	0	3								LYPLA2	0	3	0	3		CD109	0
S100A4	167	1	183	1		TFF3	22	1	44	1		APCS	2	2	15	1		APCS	0	3	1	2		BTD	3	2	3	2		C19orf25	0	3	0	3								ARF1	0	3	1	2		PTPN14	2
HBD	2	2	3	2		SLC4A1	115	1	139	1		IYD	0	3	0	3		IYD	2	2	2	2		FHL1	6	2	6	2		PSME2	0	3	1	2								ASS1	0	3	0	3		MRPL35	0
LYZ	0	3	0	3		GGT5	0	3	0	3		MATN2	0	3	0	3		MATN2	0	3	0	3		DES	139	1	139	1		CHMP5	1	2	1	2								BCAP31	1	2	1	2		LRPAP1	0
TNXB	12	2	13	2		SOD3	3	2	14	1		LAMP2	2	2	3	2		LAMP2	0	3	0	3		B4GALT1	2	3	2	2		NCSTN	0	3	4	2								COPB1	0	3	0	3
SLC4A1	115	1	139	1		SLC2A1	74	1	127	1		CKB	2	2	8	2		CKB	0	3	0	3		HBD	3	2	3	2		CALU	20	2	21	2								C1QBP	6	1	6	1
FRAS1	0	3	0	3		AOC3	0	3	12	1		CPQ	0	3	1	2		CPQ	0	3	1	2		GPX3	17	2	17	2		GSTT2B	1	2	1	2								EEF1B2	0	3	0	3
ANXA2	17	2	116	1		TNXB	12	2	13	2		FRAS1	0	3	0	3		FRAS1	0	3	0	3		ALDH1A1	178	1	178	1		PSMD8	0	3	4	2								TUFM	0	3	0	3
FGG	1	2	3	2		KCTD12	1	2	1	2		SORBS2	4	2	4	2		SORBS2	0	3	0	3		SELENBP1	18	2	18	2		GSTM2	2	2	2	2								GATD3	4	1	0	3
HBA1	0	3	0	3		ADH1B	28	1	31	1		FREM2	0	3	0	3		FREM2	0	3	0	3		SLC4A1	139	1	139	1		EIF3G	1	2	2	2								EIF4A1	0	3	0	3
AOC3	0	3	12	1		SPTB	0	3	0	3		CRYAB	3	2	14	1		CRYAB	1	2	1	2		SNTB1	1	3	1	2		Purb	0	3	0	3								EIF4A3	0	3	0	3
TG	38	1	464	1		LYZ	0	3	0	3		GSTM3	18	2	19	2		GSTM3	0	3	0	3		PLVAP	1	3	1	2		Eif5a	15	1	17	1								EZR	1	2	44	1
ASPN	0	3	11	1		FGG	1	2	3	2		BTD	0	2	3	2		BTD	0	3	1	2		HBB	3	2	3	2														HDGF	1	2	5	2
TYMP	2	2	290	1		CLU	11	1	161	1		HBG1	0	3	0	3		HBG1	0	3	0	3		BCAM	102	2	102	1														HNRNPC	11	0	0	3
RTN4RL2	0	3	0	3		IGHM	0	3	0	3		FHL1	6	2	6	2		FHL1	0	3	1	2		LAMA5	1	3	1	2														H1-5	0	3	0	3
LUM	2	2	22	1		A2M	0	3	23	2		DES	111	1	139	1		DES	8	2	9	2		LAMB1	1	3	1	2														ILF3	2	2	2	2
CA1	7	2	23	1		DEFA3	0	3	1	2		B4GALT1	2	2	2	2		B4GALT1	0	3	0	3		TINAGL1	2	2	2	2														CKMT1A	11	0	0	3
KCTD12	1	2	1	2		SPTA1	0	3	0	3		HBD	2	2	3	2		HBD	1	2	1	2		GCSH	1	3	1	2														TPM3	11	0	1	2
H4C1	1	2	37	1		FGB	0	3	0	3		GPX3	6	2	17	2		GPX3	1	2	4	2		NPNT	2	3	2	2														DBI	11	0	6	1
SLC2A1	74	1	127	1		DES	111	1	139	1		ALDH1A1	160	1	178	1		ALDH1A1	2	2	3	2		COL4A2	2	2	2	2														HNRNPU	11	0	7	2
FGA	2	2	2	2		FGA	2	2	2	2		SELENBP1	4	2	18	2		SELENBP1	1	2	1	2		RNASET2	6	1	6	1														KRT18	0	3	2	2
B4GALT1	2	2	2	2		FRAS1	0	3	0	3		HBA1	0	3	0	3		HBA1	0	3	0	3		SLC2A1	127	2	127	1														LAMP1	2	2	3	2
FGB	0	3	0	3		CPVL	5	1	5	1		SLC4A1	115	1	139	1		SLC4A1	28	2	29	2		CA1	23	2	23	1														MPO	0	3	0	3
APOB	3	2	4	2		CA2	264	1	385	1		SNTB1	1	2	1	2		SNTB1	0	3	0	3		PEBP1	88	2	88	1														YBX1	3	2	18	1
SPTB	0	3	0	3		RTN4RL2	0	3	0	3		PLVAP	1	2	1	2		PLVAP	0	3	0	3		LGALS3BP	29	2	29	2														NPM1	1	2	2	2
C4BPA	2	2	17	1		EHD2	2	2	2	2		HBB	1	2	3	2		HBB	1	2	1	2		CAVIN1	14	1	14	1														SLC25A3	0	3	0	3
CLU	11	1	161	1		ANXA2	17	2	116	1		BCAM	70	1	102	1		BCAM	4	2	6	2		COL6A1	2	2	2	2														PGK1	2	2	5	2
FREM2	0	3	0	3		EHD4	0	3	0	3		SORD	0	3	6	1		SORD	0	3	2	2		SNTB2	1	2	1	2														PSME2	11	0	0	3
TAGLN	4	2	28	2		C4BPA	2	2	17	1		SPTB	0	3	0	3		SPTB	0	3	0	3		CA2	385	1	385	1														FAM3D	0	3	0	3
F13A1	1	2	1	2		ILF3	3	2	5	2		AOC3	0	3	12	1		AOC3	0	3	2	2		ESD	33	1	33	1														S100A9	5	2	7	2
MYH11	2	2	2	2		BPGM	0	3	0	3		CORO1B	0	3	0	3		CORO1B	0	3	0	3		FGG	3	3	3	2														PNP	11	0	0	3
A2M	0	3	23	2		APOC3	1	2	1	2		LAMA5	1	2	1	2		LAMA5	0	3	0	3		ALDH2	48	1	48	1														ATP1A1	0	3	0	3
GGT5	0	3	0	3		PLVAP	1	2	1	2		LAMB1	1	2	1	2		LAMB1	0	3	0	3		EHD2	2	2	2	2														ATP1B1	11	0	0	3
AHNAK	3	2	3	2		CAVIN1	11	1	14	1		TINAGL1	3	2	2	2		TINAGL1	0	3	0	3		PRDX2	44	2	44	1														SND1	3	2	3	2
EHD2	2	2	2	2		BLVRB	0	3	1000	1		GCSH	1	2	1	2		GCSH	0	3	0	3		CALR	52	2	52	1														CCT4	0	3	0	3
IGHM	0	3	0	3		BTD	0	2	3	2		NPNT	1	2	2	2		NPNT	0	3	0	3		GLO1	26	2	26	1														CCT6A	0	3	0	3
SPTA1	0	3	0	3		ADIRF	18	1	21	1		COL4A2	2	2	2	2		COL4A2	0	3	0	3		GOT1	9	3	9	2														TYMP	0	3	17	2
TFF3	22	1	44	1		CPQ	0	3	1	2		RNASET2	5	1	6	1		RNASET2	1	2	1	2		ASAH1	115	2	115	1														VCP	2	2	4	2
HP	15	2	118	1		AHNAK	3	2	3	2		EHD4	0	3	0	3		EHD4	0	3	0	3		FBN1	4	2	4	2														XAF1	0	3	0	3
RPL18A	0	3	0	3		APOB	3	2	4	2		SLC2A1	75	1	127	1		SLC2A1	12	2	18	2		SCPEP1	12	2	12	2
IGHA1	0	3	0	3		IGHA1	0	3	0	3		CA1	7	2	23	1		CA1	2	2	13	1		NID1	6	3	6	2
CA4	0	3	4	1		CRYAB	3	2	14	1		CDH1	204	1	1000	1		CDH1	2	2	56	1		C9	6	2	6	2
FN1	19	1	286	1		COL15A1	0	3	0	3		ATP1B1	0	3	0	3		ATP1B1	0	3	0	3		LAMB2	3	2	3	2
GPX3	6	2	17	2		S100A8	180	1	208	1		PEBP1	3	2	88	1		PEBP1	0	3	0	3		LAMC1	3	2	3	2
CA2	264	1	385	1		PRDX2	4	2	44	1		LGALS3BP	6	2	29	2		LGALS3BP	0	2	2	2		TNXB	13	2	13	2
FABP4	5	2	14	1		STOM	0	3	12	2		CAVIN1	11	1	14	1		CAVIN1	0	3	0	3		SOD1	230	1	230	1
DEFA3	0	3	1	2		HP	15	2	118	1		COL6A1	2	2	2	2		COL6A1	0	3	0	3		ITIH4	3	2	3	2
PRDX2	4	2	44	1		IGKV3-20	0	3	0	3		SNTB2	1	2	1	2		SNTB2	0	3	0	3		TMT1A	1	3	1	2
BGN	0	3	12	1		GLIPR2	0	3	0	3		CA2	264	1	385	1		CA2	111	1	136	1		HYOU1	8	1	8	1
H1-0	0	3	22	1		RRAS	0	3	15	1		BLVRB	0	3	1000	1		BLVRB	0	3	429	1		MYH11	2	2	2	2
BPGM	0	3	0	3		SNTB1	1	2	1	2		PLPP3	0	3	0	3		PLPP3	0	3	0	3		ALAD	1	2	1	2
LGALS3	4	2	229	1		TYMP	2	2	290	1		ESD	22	1	33	1		ESD	0	3	0	3		CLIC1	14	1	14	1
CAVIN1	11	1	14	1		ESD	22	1	33	1		ACSF2	0	3	0	3		ACSF2	0	3	0	3		PLS3	7	2	7	2
BLVRB	0	3	1000	1		KRT7	7	2	20	2		FGG	1	2	3	2		FGG	0	3	0	3		SEC23A	3	2	3	2
BTD	0	2	3	2		APMAP	0	3	0	3		HNRNPF	0	3	3	2		HNRNPF	0	3	0	3		ACTG1	8	1	8	1
APOC3	1	2	1	2		KRT8	1	2	34	2		ALDH2	46	1	48	1		ALDH2	0	3	0	3		LMNB1	7	2	7	2
CD59	25	2	28	2		SEC24C	1	2	1	2		EHD2	2	2	2	2		EHD2	1	2	1	2		CHCHD2	1	3	1	2
LCP1	0	3	15	2		SERPINH1	2	2	2	2		BPGM	0	3	0	3		BPGM	0	3	0	3		GSN	49	3	49	1
TPM3	1	2	1	2		MFGE8	1	2	12	2		PRDX2	4	2	44	1		PRDX2	0	3	0	3		RPLP1	1	3	1	2
LGALS1	1	2	94	1		YWHAG	2	2	2	2		A2M	0	3	23	2		A2M	0	3	0	3		VASP	24	2	24	2
TGFBI	18	1	18	1		TNC	1	2	260	1		CALR	4	1	52	1		CALR	1	2	3	2		IMPDH2	7	2	7	2
CFH	9	1	23	1		AGR2	38	1	42	1		GLO1	3	2	26	1		GLO1	0	3	0	3		CORO1C	5	3	5	2
DDAH2	1	2	4	1								GOT1	3	2	9	2		GOT1	0	3	0	3		MSN	32	1	32	1
ADD3	0	3	0	3								H1-0	0	3	22	1		H1-0	0	3	2	2		ARPC1B	1	3	1	2
LGALS3BP	6	2	29	2								C11orf54	0	3	0	3		C11orf54	0	3	0	3		PEA15	20	2	20	2
ALDH3A2	0	3	0	3								GAA	0	3	1	2		GAA	0	3	0	3		ZYX	7	2	7	2
MYO1C	1	2	1	2								ASAH1	2	2	115	1		ASAH1	0	3	2	2		TXNDC17	2	2	2	2
PARP1	87	1	206	1								GNG12	0	3	0	3		GNG12	0	3	0	3		PON2	2	2	2	2
EIF4G3	0	3	0	3								FBN1	2	2	4	2		FBN1	0	3	1	2		MVP	104	1	104	1
HYOU1	5	1	8	1								SCPEP1	8	2	12	2		SCPEP1	0	3	0	3		ACTR2	11	2	11	1
PDIA3	20	1	26	1								NID1	2	2	6	2		NID1	0	3	0	3		DBNL	1	2	1	2
HSPA5	183	1	200	1								C9	5	2	6	2		C9	0	3	0	3		RAD23B	7	2	7	2
SSBP1	3	2	4	2								ALDH7A1	0	3	0	3		ALDH7A1	0	3	0	3		PPP1CA	3	2	3	2
SNRPF	0	3	1	2								LAMB2	2	2	3	2		LAMB2	0	3	0	3		MYL4	1	2	1	2
PDIA4	0	3	1	2								GGT5	0	3	0	3		GGT5	0	3	0	3		ACTB	10	1	10	1
VWA1	0	3	0	3								LAMC1	3	2	3	2		LAMC1	0	3	0	3		SNX1	5	2	5	2
HSP90B1	19	1	20	1								TNXB	12	2	13	2		TNXB	0	3	0	3		SSBP1	4	3	4	2
												SOD1	14	1	230	1		SOD1	0	3	14	2		SAMHD1	9	2	9	1
												ITIH4	1	2	3	2		ITIH4	0	3	0	3		BAX	495	1	495	1
												TMT1A	1	2	1	2		TMT1A	1	2	1	2		SEPTIN9	56	1	56	1
												HYOU1	5	1	8	1		HYOU1	2	2	2	2		HSPH1	13	2	13	2
												ARF3	0	3	0	3		ARF3	0	3	0	3		WASF2	8	2	8	2
												MYH11	2	2	2	2		MYH11	0	3	0	3		S100A6	39	2	39	1
												ALAD	1	2	1	2		ALAD	0	3	0	3		DPYSL3	14	2	14	2
												CLIC1	14	1	14	1		CLIC1	0	3	0	3		GGCT	11	2	11	1
												PLS3	3	2	7	2		PLS3	0	3	0	3		POSTN	156	2	156	1
												ATP6V1A	0	3	0	3		ATP6V1A	0	3	0	3		VCAN	2	3	2	2
												SEC23A	3	2	3	2		SEC23A	0	3	0	3		STAT1	113	1	113	1
												ACTG1	4	1	8	1		ACTG1	0	3	1	2		S100A11	18	2	18	2
												H1-5	0	3	1	2		H1-5	0	3	0	3		ENTPD1	15	2	15	2
												LMNB1	2	2	7	2		LMNB1	0	3	0	3		YWHAG	2	3	2	2
												PSMC1	0	3	0	3		PSMC1	0	3	0	3		BASP1	3	2	3	2
												AK2	0	3	0	3		AK2	0	3	0	3		MRC2	9	2	9	1
												CHCHD2	0	2	1	2		CHCHD2	0	3	0	3		LGALS3	229	2	229	1
												IGKV3-11	0	3	0	3		IGKV3-11	0	3	0	3		CD74	1000	1	1000	1
												RPL12	0	3	0	3		RPL12	0	3	0	3		RAC2	6	2	6	2
												MTCH2	0	3	1	2		MTCH2	0	3	0	3		ICAM1	206	2	206	1
												GSN	3	2	49	1		GSN	0	3	2	2		IGHG1	2	2	2	2
												RPLP1	1	2	1	2		RPLP1	0	3	0	3		HLA-DRB1	24	2	24	2
												VASP	12	2	24	2		VASP	0	3	0	3		ANXA1	86	1	86	1
												IMPDH2	7	2	7	2		IMPDH2	0	3	0	3		TACSTD2	53	2	53	1
												CORO1C	1	2	5	2		CORO1C	0	3	0	3		KRT19	185	2	185	1
												MSN	7	1	32	1		MSN	0	3	2	2		MZB1	14	2	14	2
												ARPC1B	1	2	1	2		ARPC1B	0	3	0	3		FN1	286	2	286	1
												PEA15	4	2	20	2		PEA15	0	3	0	3
												PSME1	0	3	1	2		PSME1	0	3	0	3
												GPD2	0	3	0	3		GPD2	0	3	0	3
												ARPC3	0	3	0	3		ARPC3	0	3	0	3
												ZYX	1	2	7	2		ZYX	0	3	1	2
												PPL	0	3	2	2		PPL	0	3	0	3
												TXNDC17	2	2	2	2		TXNDC17	0	3	0	3
												PFN1	0	3	20	2		PFN1	0	3	0	3
												RPS14	0	3	0	3		RPS14	0	3	0	3
												PON2	2	2	2	2		PON2	0	3	0	3
												MVP	66	1	104	1		MVP	1	2	1	2
												SQOR	0	3	0	3		SQOR	0	3	0	3
												ACTR2	10	1	11	1		ACTR2	0	3	0	3
												DBNL	1	2	1	2		DBNL	0	3	0	3
												RAD23B	6	2	7	2		RAD23B	0	3	0	3
												PPP1CA	3	2	3	2		PPP1CA	0	3	0	3
												MYL4	1	2	1	2		MYL4	0	3	0	3
												ACTB	4	1	10	1		ACTB	0	3	0	3
												ARPC5	0	3	0	3		ARPC5	0	3	0	3
												CTSS	0	3	20	2		CTSS	0	3	1	2
												ACAA2	0	3	1000	1		ACAA2	0	3	24	1
												PSMD13	0	3	0	3		PSMD13	0	3	0	3
												SNX1	3	2	5	2		SNX1	0	3	0	3
												SFXN3	0	3	0	3		SFXN3	0	3	0	3
												SSBP1	3	2	4	2		SSBP1	0	3	0	3
												H1-4	0	3	0	3		H1-4	0	3	0	3
												PLD3	0	3	0	3		PLD3	0	3	0	3
												SAMHD1	9	1	9	1		SAMHD1	0	3	0	3
												FERMT3	0	3	2	2		FERMT3	0	3	0	3
												BAX	469	1	495	1		BAX	17	2	19	2
												SEPTIN9	29	1	56	1		SEPTIN9	0	3	0	3
												HSPH1	12	2	13	2		HSPH1	0	3	0	3
												WASF2	8	2	8	2		WASF2	0	3	0	3
												S100A6	18	2	39	1		S100A6	2	2	5	2
												SERPINH1	2	2	2	2		SERPINH1	0	3	0	3
												ARPC4	0	3	1	2		ARPC4	0	3	0	3
												ARHGDIB	0	3	1	2		ARHGDIB	0	3	0	3
												DPYSL3	10	2	14	2		DPYSL3	0	3	0	3
												GGCT	4	2	11	1		GGCT	0	3	0	3
												POSTN	3	2	156	1		POSTN	0	3	7	2
												VCAN	3	2	2	2		VCAN	1	2	1	2
												EFHD2	0	3	1	2		EFHD2	1	2	1	2
												STAT1	106	1	113	1		STAT1	2	2	3	2
												TUBA4A	0	3	0	3		TUBA4A	0	3	0	3
												S100A11	15	2	18	2		S100A11	2	2	2	2
												ENTPD1	14	2	15	2		ENTPD1	0	3	1	2
												YWHAG	2	2	2	2		YWHAG	0	3	0	3
												BASP1	2	2	3	2		BASP1	0	3	1	2
												MRC2	9	1	9	1		MRC2	0	3	0	3
												LGALS3	4	2	229	1		LGALS3	1	2	174	1
												CD74	20	1	1000	1		CD74	1	2	780	1
												RAC2	1	2	6	2		RAC2	0	3	2	2
												ICAM1	7	2	206	1		ICAM1	0	3	37	2
												IGHG1	2	2	2	2		IGHG1	0	3	0	3
												IGLC2	0	3	0	3		IGLC2	0	3	0	3
												ETHE1	0	3	0	3		ETHE1	1	2	1	2
												MATR3	0	3	1	2		MATR3	0	3	0	3
												HLA-DRB1	22	2	24	2		HLA-DRB1	5	2	6	2
												LCP1	0	3	15	2		LCP1	0	3	0	3
												TMSB10	0	3	6	2		TMSB10	0	3	6	2
												TMSB4X	0	3	18	2		TMSB4X	0	3	2	2
												ANXA1	15	1	86	1		ANXA1	0	3	5	2
												TNC	1	2	260	1		TNC	0	3	4	2
												TACSTD2	32	2	53	1		TACSTD2	2	2	9	2
												GALE	0	3	0	3		GALE	1	2	1	2
												KRT19	8	2	185	1		KRT19	0	3	48	1
												CORO1A	0	3	0	3		CORO1A	0	3	0	3
												MZB1	14	2	14	2		MZB1	4	2	4	2
												FN1	20	1	286	1		FN1	5	2	61	2
												AGR2	38	1	42	1		AGR2	0	3	0	3
												IGSF1	0	3	66	1		IGSF1	3	1	3	1
[truncated: 8 more columns]

## Sheet: S. Table 1.3
Summary Satitics: OLM vs OLM2.0 (max date 13.09.2019)
Dataset 1	OML1	OML2
Sum Publications	1248	4692
Sum Proteins	86	86
Category 1	17	38
Category 2	38	28
Category 3	31	20
Dataset 2	OML1	OML2
Sum Publications	1042	3962
Sum Proteins	71	71
Category 1	14	29
Category 2	31	24
Category 3	26	18
Dataset 3	OML1	OML2
Sum Publications	2382	9467
Sum Proteins	184	184
Category 1	31	57
Category 2	88	87
Category 3	65	40
Dataset 4	OML1	OML2
Sum Publications	377	3770
Sum Proteins	184	184
Category 1	5	12
Category 2	35	58
Category 3	144	114
Dataset 5	OML1	OML2
Sum Publications	5877	5877
Sum Proteins	113	113
Category 1	21	45
Category 2	71	68
Category 3	21	0
Dataset 6	OML1	OML2
Sum Publications	45	443
Sum Proteins	21	21
Category 1	1	2
Category 2	8	12
Category 3	12	7
Dataset 7	OML1	OML2
Sum Publications	186	264
Sum Proteins	7	7
Category 1	2	3
Category 2	2	2
Category 3	3	2
Dataset 8	OML1	OML2
Sum Publications	154	153
Sum Proteins	48	48
Category 1	2	5
Category 2	11	15
Category 3	24	28
Category 0	11	0
Dataset 9	OML1	OML2
Sum Publications	8	23
Sum Proteins	13	13
Category 1	0	1
Category 2	4	5
Category 3	9	7
Dataset 10	OML1	OML2
Sum Publications	4	19
Sum Proteins	13	13
Category 1	0	1
Category 2	2	4
Category 3	11	8

## Sheet: S. Table 1.4
Dataset 1						Dataset 2						Dataset 3						Dataset 4						Dataset 5						Dataset 6						Dataset 7						Dataset 8						Dataset 9
	PubMed		PubTator				PubMed		PubTator				PubMed		PubTator				PubMed		PubTator				PubMed		PubTator				PubMed		PubTator				PubMed		PubTator				PubMed		PubTator				PubMed
Gene	Results	Category	Results	Category		Gene	Results	Category	Results	Category		Gene	Results	Category	Results	Category		Gene	Results	Category	Results	Category		Gene	Results	Category	Results	Category		Gene	Results	Category	Results	Category		Gene	Results	Category	Results	Category		Gene	Results	Category	Results	Category		Accession	Results
DCN	79	1	112	1		DCN	79	1	112	1		TFF3	64	1	88	1		TFF3	20	1	20	1		TG	633	1	727	1		Lypla2	0	3	2	2		PRPH	0	3	6	2		HIBADH	0	3	0	3		THBS2	18
COL1A2	18	2	22	2		ISLR	4	1	4	1		KCTD17	0	3	0	3		KCTD17	0	3	0	3		CRABP1	11	2	15	2		EIF4B	4	2	5	2		LGALS7	24	1	36	1		RPL10A	0	3	0	3		CAV2	4
PRELP	3	2	7	2		TG	633	1	727	1		TG	633	1	727	1		TG	1000	1	1000	1		TPO	26	1	60	1		FABP6	37	1	40	2		Nefm	1	2	19	2		RPL13	0	3	0	3		SCG2	5
APCS	22	1	967	1		HBB	4	2	11	2		CRABP1	11	2	15	2		CRABP1	8	2	8	2		FABP4	47	1	66	1		Sf3b4	10	2	11	1		S100A8	283	1	417	1		RPL17	81	1	86	1		SLC6A1	0
ADH1B	43	1	46	1		APCS	22	1	967	1		TPO	26	1	60	1		TPO	952	1	1000	1		APCS	22	1	967	1		SAP18	0	3	2	2		SS18	1	1	24	1		RPL3	0	3	0	3		SAV1	0
HBG2	0	3	0	3		HBD	4	2	6	2		SOD3	21	1	77	1		SOD3	2	2	5	2		LAMP2	9	2	12	2		DPY30	7	2	7	2		INA	9	2	23	2		RPL35	1	2	1	2		SEZ6L2	6
OGN	10	2	11	2		CA4	9	1	51	2		CA4	9	1	51	2		CA4	1	2	4	2		CKB	10	2	7	2		HSP90AB2P	0	3	1	2		DSP	47	1	67	2		RPL6	0	3	0	3		ERO1A	4
SOD3	21	1	77	1		HBA1	1	2	9	2		FABP4	47	1	66	1		FABP4	3	1	5	1		SORBS2	11	2	12	2		TMED7	430	1	574	1								ACAT2	1	2	1	2		RAB3B	0
ISLR	4	1	4	1		KCTD17	0	3	0	3		ISLR	4	1	4	1		ISLR	0	3	0	3		CRYAB	30	1	50	1		CNTFR	1	2	3	2								ANP32A	1	2	1	2		OBSL1	0
HBB	4	2	11	2		CA1	24	1	420	1		RTN4RL2	3	2	3	2		RTN4RL2	0	3	0	3		GSTM3	21	1	24	1		Ctps1	6	2	20	2								LYPLA2	0	3	0	3		CD109	2
S100A4	225	1	333	1		TFF3	64	1	88	1		APCS	22	1	967	1		APCS	2	2	25	1		BTD	3	2	4	2		C19orf25	0	3	0	3								ARF1	2	2	2	2		PTPN14	2
HBD	4	2	6	2		SLC4A1	209	1	371	1		IYD	0	3	0	3		IYD	2	2	3	2		FHL1	21	1	46	1		PSME2	3	2	7	2								ASS1	1	2	2	2		MRPL35	0
LYZ	0	3	1	2		GGT5	5	2	8	2		MATN2	1	2	2	2		MATN2	0	3	0	3		DES	161	1	426	1		CHMP5	1	2	4	2								BCAP31	7	2	6	2		LRPAP1	3
TNXB	20	2	47	1		SOD3	21	1	77	1		LAMP2	9	2	12	2		LAMP2	1	2	1	2		B4GALT1	10	2	13	2		NCSTN	6	2	7	2								COPB1	0	3	0	3
SLC4A1	209	1	371	1		SLC2A1	265	1	361	1		CKB	10	2	7	2		CKB	0	3	0	3		HBD	4	2	6	2		CALU	30	2	41	1								C1QBP	7	1	7	1
FRAS1	2	2	2	2		AOC3	16	1	36	1		CPQ	1	2	1	2		CPQ	1	2	1	2		GPX3	39	1	60	1		GSTT2B	3	2	4	2								EEF1B2	0	3	1	2
ANXA2	198	1	827	1		TNXB	20	2	47	1		FRAS1	2	2	2	2		FRAS1	0	3	0	3		ALDH1A1	258	1	286	1		PSMD8	6	1	6	2								TUFM	0	3	0	3
FGG	8	2	9	2		KCTD12	4	2	10	2		SORBS2	11	2	12	2		SORBS2	0	3	0	3		SELENBP1	30	1	34	1		GSTM2	4	2	6	2								GATD3	0	3	0	3
HBA1	1	2	9	2		ADH1B	43	1	46	1		FREM2	1	2	1	2		FREM2	0	3	0	3		SLC4A1	209	1	371	1		EIF3G	3	2	4	2								EIF4A1	2	2	2	2
AOC3	16	1	36	1		SPTB	0	3	0	3		CRYAB	30	1	50	1		CRYAB	1	2	1	2		SNTB1	4	2	8	2		Purb	2	2	2	2								EIF4A3	6	2	6	2
TG	633	1	727	1		LYZ	0	3	1	2		GSTM3	21	1	24	1		GSTM3	0	3	0	3		PLVAP	2	2	7	2		Eif5a	27	1	32	1								EZR	62	1	61	1
ASPN	24	1	27	1		FGG	8	2	9	2		BTD	3	2	4	2		BTD	1	2	1	2		HBB	4	2	11	2														HDGF	10	2	11	2
TYMP	327	1	440	1		CLU	203	1	685	1		HBG1	0	3	0	3		HBG1	0	3	0	3		BCAM	445	1	333	1														HNRNPC	10	2	10	2
RTN4RL2	3	2	3	2		IGHM	0	3	0	3		FHL1	21	1	46	1		FHL1	3	2	6	2		LAMA5	3	2	3	2														H1-5	0	3	2	2
LUM	36	1	46	1		A2M	27	2	61	1		DES	161	1	426	1		DES	9	2	8	2		LAMB1	4	2	6	2														ILF3	10	2	10	2
CA1	24	1	420	1		DEFA3	1	2	12	2		B4GALT1	10	2	13	2		B4GALT1	0	3	0	3		TINAGL1	8	2	9	2														CKMT1A	0	3	0	3
KCTD12	4	2	10	2		SPTA1	0	3	0	3		HBD	4	2	6	2		HBD	1	2	1	2		GCSH	2	2	2	2														TPM3	3	2	3	2
H4C1	61	1	44	1		FGB	2	2	1	2		GPX3	39	1	60	1		GPX3	5	2	6	2		NPNT	6	1	21	1														DBI	6	1	6	1
SLC2A1	265	1	361	1		DES	161	1	426	1		ALDH1A1	258	1	286	1		ALDH1A1	5	2	9	2		COL4A2	6	2	7	2														HNRNPU	12	1	12	1
FGA	5	2	5	2		FGA	5	2	5	2		SELENBP1	30	1	34	1		SELENBP1	2	2	2	2		RNASET2	9	1	19	1														KRT18	4	2	5	2
B4GALT1	10	2	13	2		FRAS1	2	2	2	2		HBA1	1	2	9	2		HBA1	0	3	1	2		SLC2A1	265	1	361	1														LAMP1	6	2	6	2
FGB	2	2	1	2		CPVL	11	1	42	1		SLC4A1	209	1	371	1		SLC4A1	44	1	47	1		CA1	24	1	420	1														MPO	0	3	14	2
APOB	5	2	6	2		CA2	591	1	975	1		SNTB1	4	2	8	2		SNTB1	0	3	0	3		PEBP1	116	1	479	1														YBX1	45	1	44	1
SPTB	0	3	0	3		RTN4RL2	3	2	3	2		PLVAP	2	2	7	2		PLVAP	0	3	1	2		LGALS3BP	40	1	65	1														NPM1	8	2	8	2
C4BPA	37	1	53	1		EHD2	5	2	7	2		HBB	4	2	11	2		HBB	1	2	2	2		CAVIN1	18	1	25	1														SLC25A3	0	3	0	3
CLU	203	1	685	1		ANXA2	198	1	827	1		BCAM	445	1	333	1		BCAM	16	1	8	1		COL6A1	12	2	14	2														PGK1	16	1	16	1
FREM2	1	2	1	2		EHD4	0	3	0	3		SORD	13	1	47	1		SORD	2	2	2	2		SNTB2	1	2	5	2														PSME2	0	3	0	3
TAGLN	55	1	68	1		C4BPA	37	1	53	1		SPTB	0	3	0	3		SPTB	0	3	0	3		CA2	591	1	975	1														FAM3D	0	3	0	3
F13A1	2	2	4	2		ILF3	28	2	30	2		AOC3	16	1	36	1		AOC3	2	2	2	2		ESD	65	1	120	1														S100A9	17	2	18	1
MYH11	8	2	11	2		BPGM	1	2	1	2		CORO1B	0	3	1	2		CORO1B	0	3	0	3		FGG	8	2	9	2														PNP	3	2	3	2
A2M	27	2	61	1		APOC3	3	2	6	2		LAMA5	3	2	3	2		LAMA5	0	3	0	3		ALDH2	81	1	88	1														ATP1A1	0	3	0	3
GGT5	5	2	8	2		PLVAP	2	2	7	2		LAMB1	4	2	6	2		LAMB1	0	3	0	3		EHD2	5	2	7	2														ATP1B1	0	3	0	3
AHNAK	11	2	18	1		CAVIN1	18	1	25	1		TINAGL1	8	2	9	2		TINAGL1	0	3	0	3		PRDX2	84	1	99	1														SND1	11	2	11	2
EHD2	5	2	7	2		BLVRB	1000	1	1000	1		GCSH	2	2	2	2		GCSH	0	3	0	3		CALR	98	1	322	1														CCT4	0	3	0	3
IGHM	0	3	0	3		BTD	3	2	4	2		NPNT	6	1	21	1		NPNT	0	3	3	2		GLO1	34	1	48	1														CCT6A	2	2	3	2
SPTA1	0	3	0	3		ADIRF	36	1	41	1		COL4A2	6	2	7	2		COL4A2	1	2	1	2		GOT1	24	1	188	1														TYMP	18	2	18	2
TFF3	64	1	88	1		CPQ	1	2	1	2		RNASET2	9	1	19	1		RNASET2	1	2	1	2		ASAH1	231	1	207	1														VCP	9	2	9	2
HP	159	1	217	1		AHNAK	11	2	18	1		EHD4	0	3	0	3		EHD4	0	3	0	3		FBN1	14	2	9	2														XAF1	1	2	1	2
RPL18A	0	3	0	3		APOB	5	2	6	2		SLC2A1	265	1	361	1		SLC2A1	22	2	22	2		SCPEP1	16	2	14	2
IGHA1	0	3	0	3		IGHA1	0	3	0	3		CA1	24	1	420	1		CA1	13	1	33	1		NID1	14	2	27	2
CA4	9	1	51	2		CRYAB	30	1	50	1		CDH1	1000	1	1000	1		CDH1	65	1	84	1		C9	13	2	15	1
FN1	445	1	774	1		COL15A1	1	2	5	2		ATP1B1	0	3	0	3		ATP1B1	0	3	0	3		LAMB2	12	2	18	2
GPX3	39	1	60	1		S100A8	283	1	417	1		PEBP1	116	1	479	1		PEBP1	0	3	3	2		LAMC1	12	2	18	2
CA2	591	1	975	1		PRDX2	84	1	99	1		LGALS3BP	40	1	65	1		LGALS3BP	2	2	2	2		TNXB	20	2	47	1
FABP4	47	1	66	1		STOM	19	2	21	2		CAVIN1	18	1	25	1		CAVIN1	0	3	0	3		SOD1	283	1	91	1
DEFA3	1	2	12	2		HP	159	1	217	1		COL6A1	12	2	14	2		COL6A1	0	3	0	3		ITIH4	6	2	24	1
PRDX2	84	1	99	1		IGKV3-20	0	3	0	3		SNTB2	1	2	5	2		SNTB2	0	3	0	3		TMT1A	5	2	6	2
BGN	44	1	55	1		GLIPR2	1	2	1	2		CA2	591	1	975	1		CA2	139	1	125	1		HYOU1	18	1	31	1
H1-0	30	1	49	1		RRAS	20	1	27	2		BLVRB	1000	1	1000	1		BLVRB	509	1	1000	1		MYH11	8	2	11	2
BPGM	1	2	1	2		SNTB1	4	2	8	2		PLPP3	1	2	5	2		PLPP3	0	3	0	3		ALAD	1	2	4	2
LGALS3	316	1	527	1		TYMP	327	1	440	1		ESD	65	1	120	1		ESD	0	3	0	3		CLIC1	31	1	48	1
CAVIN1	18	1	25	1		ESD	65	1	120	1		ACSF2	0	3	0	3		ACSF2	0	3	0	3		PLS3	12	2	13	2
BLVRB	1000	1	1000	1		KRT7	41	2	107	1		FGG	8	2	9	2		FGG	0	3	0	3		SEC23A	7	2	7	2
BTD	3	2	4	2		APMAP	2	2	2	2		HNRNPF	8	2	12	2		HNRNPF	1	2	1	2		ACTG1	13	1	20	1
APOC3	3	2	6	2		KRT8	40	2	86	2		ALDH2	81	1	88	1		ALDH2	0	3	0	3		LMNB1	24	2	30	1
CD59	34	2	59	1		SEC24C	2	2	2	2		EHD2	5	2	7	2		EHD2	1	2	1	2		CHCHD2	3	2	3	2
LCP1	24	2	29	1		SERPINH1	16	1	28	2		BPGM	1	2	1	2		BPGM	0	3	1	2		GSN	74	1	98	1
TPM3	9	2	17	2		MFGE8	27	1	37	1		PRDX2	84	1	99	1		PRDX2	0	3	0	3		RPLP1	2	2	4	2
LGALS1	144	1	307	1		YWHAG	6	2	24	2		A2M	27	2	61	1		A2M	0	3	0	3		VASP	37	2	41	2
TGFBI	41	1	55	1		TNC	365	1	557	1		CALR	98	1	322	1		CALR	4	2	4	2		IMPDH2	23	1	28	1
CFH	41	1	74	1		AGR2	92	1	119	1		GLO1	34	1	48	1		GLO1	0	3	0	3		CORO1C	21	2	23	2
DDAH2	5	1	1000	1								GOT1	24	1	188	1		GOT1	1	2	37	2		MSN	52	1	89	1
ADD3	1	2	4	2								H1-0	30	1	49	1		H1-0	2	2	5	2		ARPC1B	6	2	6	2
LGALS3BP	40	1	65	1								C11orf54	0	3	8	2		C11orf54	0	3	0	3		PEA15	27	1	24	1
ALDH3A2	2	2	3	2								GAA	2	2	6	2		GAA	0	3	0	3		ZYX	12	2	17	1
MYO1C	2	2	5	2								ASAH1	231	1	207	1		ASAH1	2	2	3	2		TXNDC17	5	2	9	1
PARP1	458	1	576	1								GNG12	1	2	2	1		GNG12	0	3	0	3		PON2	4	2	9	2
EIF4G3	4	2	4	2								FBN1	14	2	9	2		FBN1	2	2	1	2		MVP	124	1	169	1
HYOU1	18	1	31	1								SCPEP1	16	2	14	2		SCPEP1	0	3	0	3		ACTR2	26	1	44	1
PDIA3	41	1	50	1								NID1	14	2	27	2		NID1	1	2	1	2		DBNL	1	2	3	2
HSPA5	343	1	412	1								C9	13	2	15	1		C9	0	3	0	3		RAD23B	15	2	17	2
SSBP1	6	2	6	2								ALDH7A1	2	2	2	2		ALDH7A1	0	3	0	3		PPP1CA	7	2	7	2
SNRPF	1	2	1	2								LAMB2	12	2	18	2		LAMB2	0	3	0	3		MYL4	2	2	2	2
PDIA4	7	1	8	1								GGT5	5	2	8	2		GGT5	0	3	0	3		ACTB	15	1	140	1
VWA1	0	3	0	3								LAMC1	12	2	18	2		LAMC1	0	3	0	3		SNX1	5	2	7	2
HSP90B1	41	1	65	1								TNXB	20	2	47	1		TNXB	0	3	1	2		SSBP1	6	2	6	2
												SOD1	283	1	91	1		SOD1	15	2	2	2		SAMHD1	22	1	33	1
												ITIH4	6	2	24	1		ITIH4	0	3	0	3		BAX	635	1	823	1
												TMT1A	5	2	6	2		TMT1A	1	2	1	2		SEPTIN9	123	1	133	1
												HYOU1	18	1	31	1		HYOU1	3	2	3	2		HSPH1	19	1	29	1
												ARF3	4	2	6	2		ARF3	0	3	0	3		WASF2	13	1	19	1
												MYH11	8	2	11	2		MYH11	1	2	1	2		S100A6	54	1	66	1
												ALAD	1	2	4	2		ALAD	0	3	0	3		DPYSL3	19	2	19	2
												CLIC1	31	1	48	1		CLIC1	0	3	0	3		GGCT	22	1	28	1
												PLS3	12	2	13	2		PLS3	2	2	2	2		POSTN	266	1	320	1
												ATP6V1A	0	3	14	1		ATP6V1A	0	3	0	3		VCAN	21	2	32	2
												SEC23A	7	2	7	2		SEC23A	0	3	0	3		STAT1	233	1	306	1
												ACTG1	13	1	20	1		ACTG1	1	2	2	2		S100A11	36	2	42	2
												H1-5	2	2	6	2		H1-5	0	3	1	2		ENTPD1	80	1	124	1
												LMNB1	24	2	30	1		LMNB1	0	3	0	3		YWHAG	6	2	24	2
												PSMC1	0	3	1	2		PSMC1	0	3	0	3		BASP1	8	2	11	2
												AK2	0	3	8	2		AK2	0	3	1	2		MRC2	11	1	16	1
												CHCHD2	3	2	3	2		CHCHD2	0	3	0	3		LGALS3	316	1	527	1
												IGKV3-11	0	3	0	3		IGKV3-11	0	3	0	3		CD74	1000	1	1000	1
												RPL12	0	3	7	2		RPL12	0	3	0	3		RAC2	18	2	56	2
												MTCH2	6	2	9	1		MTCH2	0	3	0	3		ICAM1	267	1	501	1
												GSN	74	1	98	1		GSN	2	2	2	2		IGHG1	10	2	10	2
												RPLP1	2	2	4	2		RPLP1	0	3	0	3		HLA-DRB1	31	1	61	2
												VASP	37	2	41	2		VASP	0	3	0	3		ANXA1	141	1	262	1
												IMPDH2	23	1	28	1		IMPDH2	0	3	0	3		TACSTD2	151	1	128	1
												CORO1C	21	2	23	2		CORO1C	0	3	0	3		KRT19	212	1	294	1
												MSN	52	1	89	1		MSN	2	2	2	2		MZB1	20	2	37	2
												ARPC1B	6	2	6	2		ARPC1B	0	3	0	3		FN1	445	1	774	1
												PEA15	27	1	24	1		PEA15	0	3	0	3
												PSME1	2	2	5	2		PSME1	0	3	0	3
												GPD2	4	2	7	2		GPD2	0	3	6	2
												ARPC3	0	3	0	3		ARPC3	0	3	0	3
												ZYX	12	2	17	1		ZYX	1	2	1	2
												PPL	4	2	4	2		PPL	0	3	0	3
												TXNDC17	5	2	9	1		TXNDC17	0	3	0	3
												PFN1	35	2	41	2		PFN1	0	3	0	3
												RPS14	2	2	3	2		RPS14	0	3	0	3
												PON2	4	2	9	2		PON2	1	2	1	2
												MVP	124	1	169	1		MVP	3	2	3	2
												SQOR	0	3	1	2		SQOR	0	3	0	3
												ACTR2	26	1	44	1		ACTR2	1	2	1	2
												DBNL	1	2	3	2		DBNL	0	3	0	3
												RAD23B	15	2	17	2		RAD23B	0	3	0	3
												PPP1CA	7	2	7	2		PPP1CA	0	3	0	3
												MYL4	2	2	2	2		MYL4	0	3	1	2
												ACTB	15	1	140	1		ACTB	0	3	5	2
												ARPC5	5	2	4	2		ARPC5	0	3	0	3
												CTSS	32	1	58	1		CTSS	1	2	2	2
												ACAA2	1000	1	1000	1		ACAA2	60	1	59	1
												PSMD13	1	2	1	2		PSMD13	0	3	0	3
												SNX1	5	2	7	2		SNX1	0	3	0	3
												SFXN3	1	2	2	2		SFXN3	0	3	0	3
												SSBP1	6	2	6	2		SSBP1	0	3	0	3
												H1-4	3	2	8	2		H1-4	0	3	0	3
												PLD3	1	2	2	2		PLD3	0	3	0	3
												SAMHD1	22	1	33	1		SAMHD1	0	3	0	3
												FERMT3	5	2	5	2		FERMT3	0	3	0	3
												BAX	635	1	823	1		BAX	27	2	27	2
												SEPTIN9	123	1	133	1		SEPTIN9	0	3	0	3
												HSPH1	19	1	29	1		HSPH1	0	3	0	3
												WASF2	13	1	19	1		WASF2	0	3	0	3
												S100A6	54	1	66	1		S100A6	6	2	5	2
												SERPINH1	16	1	28	2		SERPINH1	1	2	1	2
												ARPC4	2	2	1	2		ARPC4	0	3	0	3
												ARHGDIB	5	2	6	2		ARHGDIB	0	3	0	3
												DPYSL3	19	2	19	2		DPYSL3	0	3	0	3
												GGCT	22	1	28	1		GGCT	2	2	2	2
												POSTN	266	1	320	1		POSTN	11	2	11	2
												VCAN	21	2	32	2		VCAN	1	2	1	2
												EFHD2	4	2	4	2		EFHD2	1	2	1	2
												STAT1	233	1	306	1		STAT1	7	2	5	2
												TUBA4A	0	3	9	2		TUBA4A	0	3	0	3
												S100A11	36	2	42	2		S100A11	2	2	2	2
												ENTPD1	80	1	124	1		ENTPD1	2	2	2	2
												YWHAG	6	2	24	2		YWHAG	1	2	3	2
												BASP1	8	2	11	2		BASP1	1	2	1	2
												MRC2	11	1	16	1		MRC2	0	3	0	3
												LGALS3	316	1	527	1		LGALS3	193	1	192	1
												CD74	1000	1	1000	1		CD74	879	1	910	1
												RAC2	18	2	56	2		RAC2	2	2	2	2
												ICAM1	267	1	501	1		ICAM1	42	2	42	2
												IGHG1	10	2	10	2		IGHG1	0	3	0	3
												IGLC2	1	2	1	2		IGLC2	0	3	0	3
												ETHE1	3	2	3	2		ETHE1	1	2	1	2
												MATR3	4	2	4	2		MATR3	0	3	0	3
												HLA-DRB1	31	1	61	2		HLA-DRB1	8	2	8	2
												LCP1	24	2	29	1		LCP1	0	3	0	3
												TMSB10	13	2	16	2		TMSB10	6	2	6	2
												TMSB4X	28	2	69	2		TMSB4X	3	2	4	2
												ANXA1	141	1	262	1		ANXA1	10	2	12	2
												TNC	365	1	557	1		TNC	8	2	7	2
												TACSTD2	151	1	128	1		TACSTD2	19	2	6	2
												GALE	1	2	4	1		GALE	1	2	2	2
												KRT19	212	1	294	1		KRT19	57	1	57	2
												CORO1A	3	2	5	2		CORO1A	0	3	0	3
												MZB1	20	2	37	2		MZB1	4	2	4	2
												FN1	445	1	774	1		FN1	82	2	82	2
												AGR2	92	1	119	1		AGR2	0	3	0	3
												IGSF1	76	1	112	1		IGSF1	5	1	5	1
[truncated: 8 more columns]

## Sheet: S. Table 1.5
Summary Satitics: OLM 2.0 vs OPM (max date 23.07.2024)
Supplementary 1	OML2		OPM
Sum Publications	6756		12697
Sum Proteins	86		86
Category 1	43		47
Category 2	35		32
Category 3	8		7
Supplementary 2	OML2		OPM
Sum Publications	5373		9966
Sum Proteins	71		71
Category 1	32		33
Category 2	31		31
Category 3	8		7
Supplementary 3	OML2		OPM
Sum Publications	12857		18533
Sum Proteins	184		184
Category 1	73		82
Category 2	94		93
Category 3	17		9
Supplementary 4	OML2		OPM
Sum Publications	4326		4995
Sum Proteins	184		184
Category 1	15		15
Category 2	67		78
Category 3	102		91
Supplementary 5	OML2		OPM
Sum Publications	8900		13898
Sum Proteins	113		113
Category 1	58		63
Category 2	55		50
Category 3	0		0

## Sheet: S. Table 1.6
	Layer	Tax ID	Keyword	Nr. of Proteins (p < 0.05; logFC > 1)	Cat. 1	Cat. 2	Cat.3	Sum
	1	10090	bone	90	19	56	15	90
	1	10090	cortex	43	7	54	29	90
	1	10090	skin	18	22	55	13	90
	2	10090	bone	17	7	25	11	43
	2	10090	cortex	2	4	19	20	43
	2	10090	skin	11	4	19	20	43
	3	10090	bone	26	3	12	3	18
	3	10090	cortex	23	1	13	4	18
	3	10090	skin	12	6	6	6	18
	4	10090	bone	90	3	8	6	17
	4	10090	cortex	43	3	7	7	17
	4	10090	skin	18	4	9	4	17
	5	10090	bone	17	0	1	1	2
	5	10090	cortex	2	0	2	0	2
	5	10090	skin	11	1	1	0	2
	6	10090	bone	26	0	8	3	11
	6	10090	cortex	23	1	9	1	11
	6	10090	skin	12	0	8	3	11
	7	10090	bone	90	2	11	13	26
	7	10090	crotex	43	3	5	18	26
	7	10090	skin	18	2	9	15	26
	8	10090	bone	17	1	14	8	23
	8	10090	cortex	2	1	12	10	23
	8	10090	skin	11	1	13	9	23
	9	10090	bone	26	1	7	4	12
	9	10090	cortex	23	3	4	5	12
	9	10090	skin	12	1	5	6	12

## Sheet: S. Table 1.7
UniprotID	Results	Reviews	Synonyms	Protein names	Category
DCN	117	11	['DCN', 'SLRR1B']	['Decorin', 'Bone-proteoglycan-II', 'PG-S2', 'PG40']	1
Titles	SuperMatch	Authors	Journal	Years	PMID	DOI	Link
Long non-coding RNAs PGM5-AS1 upregulates Decorin (DCN) to inhibit cervical cancer progression by sponging miR-4284	Match	['Wang H', 'Wang D', 'Wei Q', 'Li C', 'Li C', 'Yang J']	Bioengineered	2022	35420507	10.1080/21655979.2022.2062088	https://www.ncbi.nlm.nih.gov/research/pubtator3/docsum?text=(['cancer']%20AND%20DCN)%20OR%20(['cancer']%20AND%20SLRR1B)%20OR%20(['cancer']%20AND%20Decorin)%20OR%20(['cancer']%20AND%20Bone-proteoglycan-II)%20OR%20(['cancer']%20AND%20PG-S2)%20OR%20(['cancer']%20AND%20PG40)&sections=title
Decorin in the Tumor Microenvironment.	Match	['Baghy K', 'Reszegi A', 'Tátrai P', 'Kovalszky I']	Adv Exp Med Biol	2020	32845500	10.1007/978-3-030-48457-6_2	https://www.ncbi.nlm.nih.gov/research/pubtator3/docsum?text=(['cancer']%20AND%20DCN)%20OR%20(['cancer']%20AND%20SLRR1B)%20OR%20(['cancer']%20AND%20Decorin)%20OR%20(['cancer']%20AND%20Bone-proteoglycan-II)%20OR%20(['cancer']%20AND%20PG-S2)%20OR%20(['cancer']%20AND%20PG40)&sections=title
Decorin suppresses tumor lymphangiogenesis: A mechanism to curtail cancer progression.	Match	['Mondal DK', 'Xie C', 'Pascal GJ', 'Buraschi S', 'Iozzo RV']	Proc Natl Acad Sci U S A	2024	38652741	10.1073/pnas.2317760121	https://www.ncbi.nlm.nih.gov/research/pubtator3/docsum?text=(['cancer']%20AND%20DCN)%20OR%20(['cancer']%20AND%20SLRR1B)%20OR%20(['cancer']%20AND%20Decorin)%20OR%20(['cancer']%20AND%20Bone-proteoglycan-II)%20OR%20(['cancer']%20AND%20PG-S2)%20OR%20(['cancer']%20AND%20PG40)&sections=title
While Urine and Plasma Decorin Remain Unchanged in Prostate Cancer, Prostatic Tissue Decorin Has a Prognostic Value.	Match	['Rezaie R', 'Falakian Z', 'Mazloomzadeh S', 'Ayati M', 'Morakabati A', 'Teimouri Dastjerdan MR', 'Zare M', 'Moghimi M', 'Shahani T', 'Biglari A']	Iran Biomed J	2020	32306717	10.29252/ibj.24.4.229	https://www.ncbi.nlm.nih.gov/research/pubtator3/docsum?text=(['cancer']%20AND%20DCN)%20OR%20(['cancer']%20AND%20SLRR1B)%20OR%20(['cancer']%20AND%20Decorin)%20OR%20(['cancer']%20AND%20Bone-proteoglycan-II)%20OR%20(['cancer']%20AND%20PG-S2)%20OR%20(['cancer']%20AND%20PG40)&sections=title
EGR3 Transcriptionally Upregulates the Expression of DCN in Liver Cancer to Inhibit Tumor Progression.	Match	['Yang H', 'Sun D', 'Zhang B', 'Yu C']	J Biochem Mol Toxicol	2025	40660758	10.1002/jbt.70399	https://www.ncbi.nlm.nih.gov/research/pubtator3/docsum?text=(['cancer']%20AND%20DCN)%20OR%20(['cancer']%20AND%20SLRR1B)%20OR%20(['cancer']%20AND%20Decorin)%20OR%20(['cancer']%20AND%20Bone-proteoglycan-II)%20OR%20(['cancer']%20AND%20PG-S2)%20OR%20(['cancer']%20AND%20PG40)&sections=title
Using coword analysis and chord diagrams to examine the effect of nutritional counseling and support (DCNS) on patients with oral and oropharyngeal cancer	Match	['Tu MY', 'Chien TW', 'Lin CY', 'Chou W']	Medicine (Baltimore)	2023	36897724	10.1097/MD.0000000000033164	https://www.ncbi.nlm.nih.gov/research/pubtator3/docsum?text=(['cancer']%20AND%20DCN)%20OR%20(['cancer']%20AND%20SLRR1B)%20OR%20(['cancer']%20AND%20Decorin)%20OR%20(['cancer']%20AND%20Bone-proteoglycan-II)%20OR%20(['cancer']%20AND%20PG-S2)%20OR%20(['cancer']%20AND%20PG40)&sections=title
Decorin: matrix-based pan-cancer tumor suppressor.	Match	['Appunni S', 'Saxena A', 'Ramamoorthy V', 'Zhang Y', 'Doke M', 'Nair SS', 'Khosla AA', 'Rubens M']	Mol Cell Biochem	2025	39954173	10.1007/s11010-025-05224-z	https://www.ncbi.nlm.nih.gov/research/pubtator3/docsum?text=(['cancer']%20AND%20DCN)%20OR%20(['cancer']%20AND%20SLRR1B)%20OR%20(['cancer']%20AND%20Decorin)%20OR%20(['cancer']%20AND%20Bone-proteoglycan-II)%20OR%20(['cancer']%20AND%20PG-S2)%20OR%20(['cancer']%20AND%20PG40)&sections=title
Decorin deficiency promotes epithelial-mesenchymal transition and colon cancer metastasis.	Match	['Mao L', 'Yang J', 'Yue J', 'Chen Y', 'Zhou H', 'Fan D', 'Zhang Q', 'Buraschi S', 'Iozzo RV', 'Bi X']	Matrix Biol	2021	33065248	10.1016/j.matbio.2020.10.001	https://www.ncbi.nlm.nih.gov/research/pubtator3/docsum?text=(['cancer']%20AND%20DCN)%20OR%20(['cancer']%20AND%20SLRR1B)%20OR%20(['cancer']%20AND%20Decorin)%20OR%20(['cancer']%20AND%20Bone-proteoglycan-II)%20OR%20(['cancer']%20AND%20PG-S2)%20OR%20(['cancer']%20AND%20PG40)&sections=title
Decorin suppresses tumor lymphangiogenesis: A mechanism to curtail cancer progression.	Match	['Mondal DK', 'Xie C', 'Buraschi S', 'Iozzo RV']	bioRxiv	2023	37693608	10.1101/2023.08.28.555187	https://www.ncbi.nlm.nih.gov/research/pubtator3/docsum?text=(['cancer']%20AND%20DCN)%20OR%20(['cancer']%20AND%20SLRR1B)%20OR%20(['cancer']%20AND%20Decorin)%20OR%20(['cancer']%20AND%20Bone-proteoglycan-II)%20OR%20(['cancer']%20AND%20PG-S2)%20OR%20(['cancer']%20AND%20PG40)&sections=title
Correction to "EGR3 Transcriptionally Upregulates the Expression of DCN in Liver Cancer to Inhibit Tumor Progression".	Match	NaN	J Biochem Mol Toxicol	2025	40801300	10.1002/jbt.70445	https://www.ncbi.nlm.nih.gov/research/pubtator3/docsum?text=(['cancer']%20AND%20DCN)%20OR%20(['cancer']%20AND%20SLRR1B)%20OR%20(['cancer']%20AND%20Decorin)%20OR%20(['cancer']%20AND%20Bone-proteoglycan-II)%20OR%20(['cancer']%20AND%20PG-S2)%20OR%20(['cancer']%20AND%20PG40)&sections=title
COL1A2	23	0	['COL1A2']	['Collagen-alpha-2(I)-chain', 'Alpha-2-type-I-collagen']	2
Titles	SuperMatch	Authors	Journal	Years	PMID	DOI	Link
Radiation increases COL1A1, COL3A1, and COL1A2 expression in breast cancer	noMatch	['Yao G', 'Zhao K', 'Bao K', 'Li J']	Open Med (Wars)	2022	35274048	10.1515/med-2022-0436	https://www.ncbi.nlm.nih.gov/research/pubtator3/docsum?text=(['cancer']%20AND%20COL1A2)%20OR%20(['cancer']%20AND%20Collagen-alpha-2I-chain)%20OR%20(['cancer']%20AND%20Alpha-2-type-I-collagen)&sections=title
Bisphenol S promotes the progression of prostate cancer by regulating the expression of COL1A1 and COL1A2.	noMatch	['Liu S', 'He B', 'Li H']	Toxicology	2022	35405288	10.1016/j.tox.2022.153178	https://www.ncbi.nlm.nih.gov/research/pubtator3/docsum?text=(['cancer']%20AND%20COL1A2)%20OR%20(['cancer']%20AND%20Collagen-alpha-2I-chain)%20OR%20(['cancer']%20AND%20Alpha-2-type-I-collagen)&sections=title
TWIST1-EP300 Expedites Gastric Cancer Cell Resistance to Apatinib by Activating the Expression of COL1A2	noMatch	['Yu G', 'Chen W', 'Li X', 'Yu L', 'Xu Y', 'Ruan Q', 'He Y', 'Wang Y']	Anal Cell Pathol (Amst)	2022	35242497	10.1155/2022/5374262	https://www.ncbi.nlm.nih.gov/research/pubtator3/docsum?text=(['cancer']%20AND%20COL1A2)%20OR%20(['cancer']%20AND%20Collagen-alpha-2I-chain)%20OR%20(['cancer']%20AND%20Alpha-2-type-I-collagen)&sections=title
Differential Expression of COL1A1, COL1A2, COL6A3, and SULF1 as Prognostic Biomarkers in Gastric Cancer	noMatch	['Hu Y', 'Li J', 'Luo H', 'Song W', 'Yang J']	Int J Gen Med	2021	34557034	10.2147/IJGM.S321265	https://www.ncbi.nlm.nih.gov/research/pubtator3/docsum?text=(['cancer']%20AND%20COL1A2)%20OR%20(['cancer']%20AND%20Collagen-alpha-2I-chain)%20OR%20(['cancer']%20AND%20Alpha-2-type-I-collagen)&sections=title
LncRNA LIFR-AS1 promotes proliferation and invasion of gastric cancer cell via miR-29a-3p/COL1A2 axis	noMatch	['Pan H', 'Ding Y', 'Jiang Y', 'Wang X', 'Rao J', 'Zhang X', 'Yu H', 'Hou Q', 'Li T']	Cancer Cell Int	2021	33407453	10.1186/s12935-020-01644-7	https://www.ncbi.nlm.nih.gov/research/pubtator3/docsum?text=(['cancer']%20AND%20COL1A2)%20OR%20(['cancer']%20AND%20Collagen-alpha-2I-chain)%20OR%20(['cancer']%20AND%20Alpha-2-type-I-collagen)&sections=title
Integrating spatial and single-cell transcriptomes reveals the role of COL1A2(+) MMP1(+/-) cancer-associated fibroblasts in ER-positive breast cancer.	noMatch	['Yu ZH', 'Xu HL', 'Wang S', 'Li YX', 'Wang GX', 'Tian Y', 'Chen ZH', 'Song WB', 'He L', 'Wang X', 'Cao XC', 'Yu Y']	Cancer Cell Int	2025	40055751	10.1186/s12935-025-03705-1	https://www.ncbi.nlm.nih.gov/research/pubtator3/docsum?text=(['cancer']%20AND%20COL1A2)%20OR%20(['cancer']%20AND%20Collagen-alpha-2I-chain)%20OR%20(['cancer']%20AND%20Alpha-2-type-I-collagen)&sections=title
COL1A1, COL1A2, CHN1, and FN1 Promote Tumorogenesis and Act as Markers of Diagnosis and Survival in Gastric Cancer Patients.	noMatch	['Yichao Y', 'Yongbai L', 'Hailiang L', 'Dongbo C', 'Bo L', 'Murshed A']	Curr Pharm Biotechnol	2025	39812067	10.2174/0113892010332329241119104430	https://www.ncbi.nlm.nih.gov/research/pubtator3/docsum?text=(['cancer']%20AND%20COL1A2)%20OR%20(['cancer']%20AND%20Collagen-alpha-2I-chain)%20OR%20(['cancer']%20AND%20Alpha-2-type-I-collagen)&sections=title
Colorectal cancer screening: Assessment of CEACAM6, LGALS4, TSPAN8 and COL1A2 as blood markers in faecal immunochemical test negative subjects	noMatch	['Ferlizza E', 'Solmi R', 'Miglio R', 'Nardi E', 'Mattei G', 'Sgarzi M', 'Lauriola M']	J Adv Res	2020	32257432	10.1016/j.jare.2020.03.001	https://www.ncbi.nlm.nih.gov/research/pubtator3/docsum?text=(['cancer']%20AND%20COL1A2)%20OR%20(['cancer']%20AND%20Collagen-alpha-2I-chain)%20OR%20(['cancer']%20AND%20Alpha-2-type-I-collagen)&sections=title
Bone Morphogenetic Protein 1 Targeting COL1A1 and COL1A2 to Regulate the Epithelial-Mesenchymal Transition Process of Colon Cancer SW620 Cells.	noMatch	['Zhu X', 'Luo X', 'Jiang S', 'Wang H']	J Nanosci Nanotechnol	2020	31492296	10.1166/jnn.2020.17362	https://www.ncbi.nlm.nih.gov/research/pubtator3/docsum?text=(['cancer']%20AND%20COL1A2)%20OR%20(['cancer']%20AND%20Collagen-alpha-2I-chain)%20OR%20(['cancer']%20AND%20Alpha-2-type-I-collagen)&sections=title
CpG hypermethylation of collagen type I alpha 2 contributes to proliferation and migration activity of human bladder cancer.	noMatch	['Mori K', 'Enokida H', 'Kagara I', 'Kawakami K', 'Chiyomaru T', 'Tatarano S', 'Kawahara K', 'Nishiyama K', 'Seki N', 'Nakagawa M']	Int J Oncol	2009	19424577	10.3892/ijo_00000289	https://www.ncbi.nlm.nih.gov/research/pubtator3/docsum?text=(['cancer']%20AND%20COL1A2)%20OR%20(['cancer']%20AND%20Collagen-alpha-2I-chain)%20OR%20(['cancer']%20AND%20Alpha-2-type-I-collagen)&sections=title
PRELP	8	0	['SLRR2A', 'PRELP']	['Prolargin', 'Proline-arginine-rich-end-leucine-rich-repeat-protein']	2
Titles	SuperMatch	Authors	Journal	Years	PMID	DOI	Link
Fibroblast-derived prolargin is a tumor suppressor in hepatocellular carcinoma.	Match	['Chiavarina B', 'Ronca R', 'Otaka Y', 'Sutton RB', 'Rezzola S', 'Yokobori T', 'Chiodelli P', 'Souche R', 'Pourquier D', 'Maraver A', 'Faa G', 'Khellaf L', 'Turtoi E', 'Oyama T', 'Gofflot S', 'Bellahcène A', 'Detry O', 'Delvenne P', 'Castronovo V', 'Nishiyama M', 'Turtoi A']	Oncogene	2022	35031773	10.1038/s41388-021-02171-z	https://www.ncbi.nlm.nih.gov/research/pubtator3/docsum?text=(['cancer']%20AND%20SLRR2A)%20OR%20(['cancer']%20AND%20PRELP)%20OR%20(['cancer']%20AND%20Prolargin)%20OR%20(['cancer']%20AND%20Proline-arginine-rich-end-leucine-rich-repeat-protein)&sections=title
Correlation of the tumor escape phenotype with loss of PRELP expression in melanoma	Match	['Schäfer H', 'Subbarayan K', 'Massa C', 'Vaxevanis C', 'Mueller A', 'Seliger B']	J Transl Med	2023	37730606	10.1186/s12967-023-04476-x	https://www.ncbi.nlm.nih.gov/research/pubtator3/docsum?text=(['cancer']%20AND%20SLRR2A)%20OR%20(['cancer']%20AND%20PRELP)%20OR%20(['cancer']%20AND%20Prolargin)%20OR%20(['cancer']%20AND%20Proline-arginine-rich-end-leucine-rich-repeat-protein)&sections=title
Tumor Suppressive Role of the PRELP Gene in Ovarian Clear Cell Carcinoma	Match	['Dozen A', 'Shozu K', 'Shinkai N', 'Ikawa N', 'Aoyama R', 'Machino H', 'Asada K', 'Yoshida H', 'Kato T', 'Hamamoto R', 'Kaneko S', 'Komatsu M']	J Pers Med	2022	36556220	10.3390/jpm12121999	https://www.ncbi.nlm.nih.gov/research/pubtator3/docsum?text=(['cancer']%20AND%20SLRR2A)%20OR%20(['cancer']%20AND%20PRELP)%20OR%20(['cancer']%20AND%20Prolargin)%20OR%20(['cancer']%20AND%20Proline-arginine-rich-end-leucine-rich-repeat-protein)&sections=title
Characterization of the phenotype and function of PRELP+ fibroblast subtype in liver metastatic colorectal cancer.	Match	['Dai Y', 'Huang X', 'Sun M', 'Zhang S', 'Yu W', 'Hu K', 'Wu Q', 'Wu Q']	Front Genet	2025	41031085	10.3389/fgene.2025.1615259	https://www.ncbi.nlm.nih.gov/research/pubtator3/docsum?text=(['cancer']%20AND%20SLRR2A)%20OR%20(['cancer']%20AND%20PRELP)%20OR%20(['cancer']%20AND%20Prolargin)%20OR%20(['cancer']%20AND%20Proline-arginine-rich-end-leucine-rich-repeat-protein)&sections=title
PRELP reduce cell stiffness and adhesion to promote the growth and metastasis of colorectal cancer cells by binding to integrin alpha5.	Match	['Gui Y', 'Deng X', 'Li N', 'Zhao L']	Exp Cell Res	2024	38992455	10.1016/j.yexcr.2024.114151	https://www.ncbi.nlm.nih.gov/research/pubtator3/docsum?text=(['cancer']%20AND%20SLRR2A)%20OR%20(['cancer']%20AND%20PRELP)%20OR%20(['cancer']%20AND%20Prolargin)%20OR%20(['cancer']%20AND%20Proline-arginine-rich-end-leucine-rich-repeat-protein)&sections=title
Repression of the PRELP gene is relieved by histone deacetylase inhibitors through acetylation of histone H2B lysine 5 in bladder cancer	Match	['Shozu K', 'Kaneko S', 'Shinkai N', 'Dozen A', 'Kosuge H', 'Nakakido M', 'Machino H', 'Takasawa K', 'Asada K', 'Komatsu M', 'Tsumoto K', 'Ohnuma SI', 'Hamamoto R']	Clin Epigenetics	2022	36371227	10.1186/s13148-022-01370-z	https://www.ncbi.nlm.nih.gov/research/pubtator3/docsum?text=(['cancer']%20AND%20SLRR2A)%20OR%20(['cancer']%20AND%20PRELP)%20OR%20(['cancer']%20AND%20Prolargin)%20OR%20(['cancer']%20AND%20Proline-arginine-rich-end-leucine-rich-repeat-protein)&sections=title
Proteomic identification and validation of novel interactions of the putative tumor suppressor PRELP with membrane proteins including IGFI-R and p75NTR	Match	['Kosuge H', 'Nakakido M', 'Nagatoishi S', 'Fukuda T', 'Bando Y', 'Ohnuma SI', 'Tsumoto K']	J Biol Chem	2021	33428936	10.1016/j.jbc.2021.100278	https://www.ncbi.nlm.nih.gov/research/pubtator3/docsum?text=(['cancer']%20AND%20SLRR2A)%20OR%20(['cancer']%20AND%20PRELP)%20OR%20(['cancer']%20AND%20Prolargin)%20OR%20(['cancer']%20AND%20Proline-arginine-rich-end-leucine-rich-repeat-protein)&sections=title
PRELP inhibits colorectal cancer progression by suppressing epithelial-mesenchymal transition and angiogenesis via the inactivation of the FGF1/PI3K/AKT pathway.	Match	['Li X', 'Jiang Z', 'Li J', 'Yang K', 'He J', 'Deng Q', 'Xu S', 'Jiang Z', 'Liu F', 'Jiang Z']	Apoptosis	2024	39242474	10.1007/s10495-024-02015-7	https://www.ncbi.nlm.nih.gov/research/pubtator3/docsum?text=(['cancer']%20AND%20SLRR2A)%20OR%20(['cancer']%20AND%20PRELP)%20OR%20(['cancer']%20AND%20Prolargin)%20OR%20(['cancer']%20AND%20Proline-arginine-rich-end-leucine-rich-repeat-protein)&sections=title
APCS	981	59	['APCS', 'PTX2']	['Serum-amyloid-P-component', 'SAP', '9.5S-alpha-1-glycoprotein', '1-203']	1
Titles	SuperMatch	Authors	Journal	Years	PMID	DOI	Link
Upper gastrointestinal tumors are unrelated to the APC genotype in APC-associated polyposis.	noMatch	['Takao A', 'Koizumi K', 'Takao M', 'Inokuchi T', 'Iijima T', 'Kojika E', 'Urushibara M', 'Horiguchi SI', 'Yamaguchi T']	Jpn J Clin Oncol	2022	35296888	10.1093/jjco/hyac029	https://www.ncbi.nlm.nih.gov/research/pubtator3/docsum?text=(['cancer']%20AND%20APCS)%20OR%20(['cancer']%20AND%20PTX2)%20OR%20(['cancer']%20AND%20Serum-amyloid-P-component)%20OR%20(['cancer']%20AND%20SAP)%20OR%20(['cancer']%20AND%209.5S-alpha-1-glycoprotein)%20OR%20(['cancer']%20AND%201-203)&sections=title
miR-203 inhibits cell proliferation and ERK pathway in prostate cancer by targeting IRS-1	noMatch	['Meng Y', 'Hu X', 'Li S', 'Zeng X', 'Qiu L', 'Wei M', 'Wang Z', 'Han J']	BMC Cancer	2020	33109107	10.1186/s12885-020-07472-2	https://www.ncbi.nlm.nih.gov/research/pubtator3/docsum?text=(['cancer']%20AND%20APCS)%20OR%20(['cancer']%20AND%20PTX2)%20OR%20(['cancer']%20AND%20Serum-amyloid-P-component)%20OR%20(['cancer']%20AND%20SAP)%20OR%20(['cancer']%20AND%209.5S-alpha-1-glycoprotein)%20OR%20(['cancer']%20AND%201-203)&sections=title
Shearing of surface mucin saps tumor cell strength.	Match	['Greenberg LJ', 'Fass D']	Trends Pharmacol Sci	2023	37679271	10.1016/j.tips.2023.08.011	https://www.ncbi.nlm.nih.gov/research/pubtator3/docsum?text=(['cancer']%20AND%20APCS)%20OR%20(['cancer']%20AND%20PTX2)%20OR%20(['cancer']%20AND%20Serum-amyloid-P-component)%20OR%20(['cancer']%20AND%20SAP)%20OR%20(['cancer']%20AND%209.5S-alpha-1-glycoprotein)%20OR%20(['cancer']%20AND%201-203)&sections=title
DePICting T cell-APC crosstalk in cancer.	Match	['Zhang T', 'Dong C']	Nat Cancer	2022	35352059	10.1038/s43018-022-00345-6	https://www.ncbi.nlm.nih.gov/research/pubtator3/docsum?text=(['cancer']%20AND%20APCS)%20OR%20(['cancer']%20AND%20PTX2)%20OR%20(['cancer']%20AND%20Serum-amyloid-P-component)%20OR%20(['cancer']%20AND%20SAP)%20OR%20(['cancer']%20AND%209.5S-alpha-1-glycoprotein)%20OR%20(['cancer']%20AND%201-203)&sections=title
APC Promoter Methylation in Gastrointestinal Cancer	Match	['Zhu L', 'Li X', 'Yuan Y', 'Dong C', 'Yang M']	Front Oncol	2021	33968756	10.3389/fonc.2021.653222	https://www.ncbi.nlm.nih.gov/research/pubtator3/docsum?text=(['cancer']%20AND%20APCS)%20OR%20(['cancer']%20AND%20PTX2)%20OR%20(['cancer']%20AND%20Serum-amyloid-P-component)%20OR%20(['cancer']%20AND%20SAP)%20OR%20(['cancer']%20AND%209.5S-alpha-1-glycoprotein)%20OR%20(['cancer']%20AND%201-203)&sections=title
CPI-203 improves the efficacy of anti-PD-1 therapy by inhibiting the induced PD-L1 overexpression in liver cancer	Match	['Niu X', 'Wang W', 'Liang T', 'Li S', 'Yang C', 'Xu X', 'Li L', 'Liu S']	Cancer Sci	2022	34727389	10.1111/cas.15190	https://www.ncbi.nlm.nih.gov/research/pubtator3/docsum?text=(['cancer']%20AND%20APCS)%20OR%20(['cancer']%20AND%20PTX2)%20OR%20(['cancer']%20AND%20Serum-amyloid-P-component)%20OR%20(['cancer']%20AND%20SAP)%20OR%20(['cancer']%20AND%209.5S-alpha-1-glycoprotein)%20OR%20(['cancer']%20AND%201-203)&sections=title
Does reverse total shoulder arthroplasty with allograft-prosthesis composite (APC) have surgical benefits over hemiarthroplasty with APC in patients with tumors of the proximal humerus?	Match	['Han J', 'Kim WL', 'Kim Y', 'Cho HS', 'Oh JH']	Jpn J Clin Oncol	2022	36189620	10.1093/jjco/hyac147	https://www.ncbi.nlm.nih.gov/research/pubtator3/docsum?text=(['cancer']%20AND%20APCS)%20OR%20(['cancer']%20AND%20PTX2)%20OR%20(['cancer']%20AND%20Serum-amyloid-P-component)%20OR%20(['cancer']%20AND%20SAP)%20OR%20(['cancer']%20AND%209.5S-alpha-1-glycoprotein)%20OR%20(['cancer']%20AND%201-203)&sections=title
Ce6/PTX2-NP/G@NHs Confer Radiosensitivity in Non-Small Cell Lung Cancer via Promotion of Apoptotic Body-Mediated Neighboring Effects.	Match	['Ma J', 'Wen C', 'Chen M', 'Zhang W', 'Wang L', 'Yin H']	ACS Biomater Sci Eng	2023	37066871	10.1021/acsbiomaterials.2c01549	https://www.ncbi.nlm.nih.gov/research/pubtator3/docsum?text=(['cancer']%20AND%20APCS)%20OR%20(['cancer']%20AND%20PTX2)%20OR%20(['cancer']%20AND%20Serum-amyloid-P-component)%20OR%20(['cancer']%20AND%20SAP)%20OR%20(['cancer']%20AND%209.5S-alpha-1-glycoprotein)%20OR%20(['cancer']%20AND%201-203)&sections=title
APC mutations dysregulate alternative polyadenylation in cancer.	Match	['Gabel AM', 'Belleville AE', 'Thomas JD', 'Pineda JMB', 'Bradley RK']	Genome Biol	2024	39375704	10.1186/s13059-024-03406-4	https://www.ncbi.nlm.nih.gov/research/pubtator3/docsum?text=(['cancer']%20AND%20APCS)%20OR%20(['cancer']%20AND%20PTX2)%20OR%20(['cancer']%20AND%20Serum-amyloid-P-component)%20OR%20(['cancer']%20AND%20SAP)%20OR%20(['cancer']%20AND%209.5S-alpha-1-glycoprotein)%20OR%20(['cancer']%20AND%201-203)&sections=title
A phase II study of retifanlimab, a humanized anti-PD-1 monoclonal antibody, in patients with solid tumors (POD1UM-203)	Match	['Di Giacomo AM', 'Schenker M', 'Medioni J', 'Mandziuk S', 'Majem M', 'Gravis G', 'Cornfeld M', 'Ranganathan S', 'Lou S', 'Csoszi T']	ESMO Open	2024	38401247	10.1016/j.esmoop.2024.102387	https://www.ncbi.nlm.nih.gov/research/pubtator3/docsum?text=(['cancer']%20AND%20APCS)%20OR%20(['cancer']%20AND%20PTX2)%20OR%20(['cancer']%20AND%20Serum-amyloid-P-component)%20OR%20(['cancer']%20AND%20SAP)%20OR%20(['cancer']%20AND%209.5S-alpha-1-glycoprotein)%20OR%20(['cancer']%20AND%201-203)&sections=title
ADH1B	47	5	['ADH1B', 'ADH2']	['All-trans-retinol-dehydrogenase-[NAD(+)]-ADH1B', 'EC-1.1.1.105', 'Alcohol-dehydrogenase-1B', 'Alcohol-dehydrogenase-subunit-beta']	1
Titles	SuperMatch	Authors	Journal	Years	PMID	DOI	Link
Role of aldehyde dehydrogenases, alcohol dehydrogenase 1B genotype, alcohol consumption, and their combination in breast cancer in East-Asian women	noMatch	['Park B', 'Kim JH', 'Lee ES', 'Jung SY', 'Lee SY', 'Kang HS', 'Lee EG', 'Han JH']	Sci Rep	2020	32300124	10.1038/s41598-020-62361-9	https://www.ncbi.nlm.nih.gov/research/pubtator3/docsum?text=(['cancer']%20AND%20ADH1B)%20OR%20(['cancer']%20AND%20ADH2)%20OR%20(['cancer']%20AND%20All-trans-retinol-dehydrogenase-[NAD+]-ADH1B)%20OR%20(['cancer']%20AND%20EC-1.1.1.105)%20OR%20(['cancer']%20AND%20Alcohol-dehydrogenase-1B)%20OR%20(['cancer']%20AND%20Alcohol-dehydrogenase-subunit-beta)&sections=title
Single-nucleotide polymorphism at alcohol dehydrogenase 1B: A susceptible gene marker in oro-/hypopharyngeal cancers from genome-wide association study	noMatch	['Chien HT', 'Tsai CL', 'Young CK', 'Lee YS', 'Liao CT', 'Yeh CC', 'Chao A', 'Cho KL', 'Chen CH', 'Huang SF']	Cancer Med	2023	37706329	10.1002/cam4.6506	https://www.ncbi.nlm.nih.gov/research/pubtator3/docsum?text=(['cancer']%20AND%20ADH1B)%20OR%20(['cancer']%20AND%20ADH2)%20OR%20(['cancer']%20AND%20All-trans-retinol-dehydrogenase-[NAD+]-ADH1B)%20OR%20(['cancer']%20AND%20EC-1.1.1.105)%20OR%20(['cancer']%20AND%20Alcohol-dehydrogenase-1B)%20OR%20(['cancer']%20AND%20Alcohol-dehydrogenase-subunit-beta)&sections=title
Alcohol dehydrogenase-1B represses the proliferation, invasion and migration of breast cancer cells by inactivating the mitogen-activated protein kinase signalling pathway.	noMatch	['Jiang C', 'Liu R', 'Wu X']	J Physiol Pharmacol	2023	38085522	10.26402/jpp.2023.5.10	https://www.ncbi.nlm.nih.gov/research/pubtator3/docsum?text=(['cancer']%20AND%20ADH1B)%20OR%20(['cancer']%20AND%20ADH2)%20OR%20(['cancer']%20AND%20All-trans-retinol-dehydrogenase-[NAD+]-ADH1B)%20OR%20(['cancer']%20AND%20EC-1.1.1.105)%20OR%20(['cancer']%20AND%20Alcohol-dehydrogenase-1B)%20OR%20(['cancer']%20AND%20Alcohol-dehydrogenase-subunit-beta)&sections=title
Loss of alcohol dehydrogenase 1B in cancer-associated fibroblasts: contribution to the increase of tumor-promoting IL-6 in colon cancer.	noMatch	['Villéger R', 'Chulkina M', 'Mifflin RC', 'Markov NS', 'Trieu J', 'Sinha M', 'Johnson P', 'Saada JI', 'Adegboyega PA', 'Luxon BA', 'Beswick EJ', 'Powell DW', 'Pinchuk IV']	Br J Cancer	2022	36482184	10.1038/s41416-022-02066-0	https://www.ncbi.nlm.nih.gov/research/pubtator3/docsum?text=(['cancer']%20AND%20ADH1B)%20OR%20(['cancer']%20AND%20ADH2)%20OR%20(['cancer']%20AND%20All-trans-retinol-dehydrogenase-[NAD+]-ADH1B)%20OR%20(['cancer']%20AND%20EC-1.1.1.105)%20OR%20(['cancer']%20AND%20Alcohol-dehydrogenase-1B)%20OR%20(['cancer']%20AND%20Alcohol-dehydrogenase-subunit-beta)&sections=title
Association between ALDH2 and ADH1B Polymorphisms and the Risk for Colorectal Cancer in Koreans	noMatch	['Choi CK', 'Shin MH', 'Cho SH', 'Kim HY', 'Zheng W', 'Long J', 'Kweon SS']	Cancer Res Treat	2021	33421985	10.4143/crt.2020.478	https://www.ncbi.nlm.nih.gov/research/pubtator3/docsum?text=(['cancer']%20AND%20ADH1B)%20OR%20(['cancer']%20AND%20ADH2)%20OR%20(['cancer']%20AND%20All-trans-retinol-dehydrogenase-[NAD+]-ADH1B)%20OR%20(['cancer']%20AND%20EC-1.1.1.105)%20OR%20(['cancer']%20AND%20Alcohol-dehydrogenase-1B)%20OR%20(['cancer']%20AND%20Alcohol-dehydrogenase-subunit-beta)&sections=title
The Roles of Drug Metabolism-Related ADH1B in Immune Regulation and Therapeutic Response of Ovarian Cancer	noMatch	['Xu Z', 'Peng B', 'Kang F', 'Zhang W', 'Xiao M', 'Li J', 'Hong Q', 'Cai Y', 'Liu W', 'Yan Y', 'Peng J']	Front Cell Dev Biol	2022	35756990	10.3389/fcell.2022.877254	https://www.ncbi.nlm.nih.gov/research/pubtator3/docsum?text=(['cancer']%20AND%20ADH1B)%20OR%20(['cancer']%20AND%20ADH2)%20OR%20(['cancer']%20AND%20All-trans-retinol-dehydrogenase-[NAD+]-ADH1B)%20OR%20(['cancer']%20AND%20EC-1.1.1.105)%20OR%20(['cancer']%20AND%20Alcohol-dehydrogenase-1B)%20OR%20(['cancer']%20AND%20Alcohol-dehydrogenase-subunit-beta)&sections=title
Folate, alcohol, ADH1B and ALDH2 and colorectal cancer risk.	noMatch	['Seol JE', 'Kim J', 'Lee BH', 'Hwang DY', 'Jeong J', 'Lee HJ', 'Ahn YO', 'Lee JE', 'Kim DH']	Public Health Nutr	2020	32223781	10.1017/S136898001900452X	https://www.ncbi.nlm.nih.gov/research/pubtator3/docsum?text=(['cancer']%20AND%20ADH1B)%20OR%20(['cancer']%20AND%20ADH2)%20OR%20(['cancer']%20AND%20All-trans-retinol-dehydrogenase-[NAD+]-ADH1B)%20OR%20(['cancer']%20AND%20EC-1.1.1.105)%20OR%20(['cancer']%20AND%20Alcohol-dehydrogenase-1B)%20OR%20(['cancer']%20AND%20Alcohol-dehydrogenase-subunit-beta)&sections=title
ADH1B Gene Promotes Gastric Cancer Tumorigenesis and its Cisplatin Resistance through the EMT Pathway.	noMatch	['Pan Z', 'Gao C']	Curr Cancer Drug Targets	2025	40012397	10.2174/0115680096351094241125111654	https://www.ncbi.nlm.nih.gov/research/pubtator3/docsum?text=(['cancer']%20AND%20ADH1B)%20OR%20(['cancer']%20AND%20ADH2)%20OR%20(['cancer']%20AND%20All-trans-retinol-dehydrogenase-[NAD+]-ADH1B)%20OR%20(['cancer']%20AND%20EC-1.1.1.105)%20OR%20(['cancer']%20AND%20Alcohol-dehydrogenase-1B)%20OR%20(['cancer']%20AND%20Alcohol-dehydrogenase-subunit-beta)&sections=title
Association between rs1229984 in ADH1B and cancer prevalence in a Japanese population	noMatch	['Govind P', 'Pavethynath S', 'Sawabe M', 'Arai T', 'Muramatsu M']	Mol Clin Oncol	2020	32337031	10.3892/mco.2020.2021	https://www.ncbi.nlm.nih.gov/research/pubtator3/docsum?text=(['cancer']%20AND%20ADH1B)%20OR%20(['cancer']%20AND%20ADH2)%20OR%20(['cancer']%20AND%20All-trans-retinol-dehydrogenase-[NAD+]-ADH1B)%20OR%20(['cancer']%20AND%20EC-1.1.1.105)%20OR%20(['cancer']%20AND%20Alcohol-dehydrogenase-1B)%20OR%20(['cancer']%20AND%20Alcohol-dehydrogenase-subunit-beta)&sections=title
Efficacy of Low-Dose Aspirin in Colorectal Cancer Risk Prevention is Dependent on ADH1B and ALDH2 Genotype in Japanese Familial Adenomatous Polyposis Patients	noMatch	['Mure K', 'Ishikawa H', 'Mutoh M', 'Horinaka M', 'Otani T', 'Suzuki S', 'Wakabayashi K', 'Sakai T', 'J-FAPP Study IV group']	Cancer Res Commun	2022	36923554	10.1158/2767-9764.CRC-22-0088	https://www.ncbi.nlm.nih.gov/research/pubtator3/docsum?text=(['cancer']%20AND%20ADH1B)%20OR%20(['cancer']%20AND%20ADH2)%20OR%20(['cancer']%20AND%20All-trans-retinol-dehydrogenase-[NAD+]-ADH1B)%20OR%20(['cancer']%20AND%20EC-1.1.1.105)%20OR%20(['cancer']%20AND%20Alcohol-dehydrogenase-1B)%20OR%20(['cancer']%20AND%20Alcohol-dehydrogenase-subunit-beta)&sections=title
HBG2	0	0	[]	['Hemoglobin-subunit-gamma-2', 'Gamma-2-globin', 'Hb-F-Ggamma', 'Hemoglobin-gamma-2-chain', 'Hemoglobin-gamma-G-chain']	4
Titles	SuperMatch	Authors	Journal	Years	PMID	DOI	Link
OGN	11	0	['OGN', 'OIF', 'SLRR3A']	['Mimecan', 'Osteoglycin', 'Osteoinductive-factor', 'OIF']	2
Titles	SuperMatch	Authors	Journal	Years	PMID	DOI	Link
Osteoglycin (OGN) promotes tumorigenesis of pancreatic cancer cell via targeting ID4.	Match	['Qin W', 'Zhang J', 'Rong R', 'Zhang L', 'Gao H', 'Liu C', 'Ren Q', 'Zheng G', 'Wang J', 'Meng L', 'Qiao S', 'Qian R', 'Zhou C', 'Wang H', 'Zhang Y']	Tissue Cell	2022	35908351	10.1016/j.tice.2022.101867	https://www.ncbi.nlm.nih.gov/research/pubtator3/docsum?text=(['cancer']%20AND%20OGN)%20OR%20(['cancer']%20AND%20OIF)%20OR%20(['cancer']%20AND%20SLRR3A)%20OR%20(['cancer']%20AND%20Mimecan)%20OR%20(['cancer']%20AND%20Osteoglycin)%20OR%20(['cancer']%20AND%20Osteoinductive-factor)%20OR%20(['cancer']%20AND%20OIF)&sections=title
Serum levels of iCAF-derived osteoglycin predict favorable outcome in pancreatic cancer	Match	['Dings MPG', 'Manoukian P', 'Waasdorp C', 'Quik JSE', 'Strijker M', 'Lodestijn SC', 'van Neerven SM', 'Moreno LF', 'de Oliveira RL', 'Bonsing BA', 'Bruno MJ', 'Busch OR', 'Doukas M', 'van Eijck CH', 'Mohammad NH', 'de Hingh IH', 'Molenaar QI', 'Besselink MG', 'Vermeulen L', 'Medema JP', 'van Laarhoven HWM', 'Bijlsma MF']	Int J Cancer	2023	36069222	10.1002/ijc.34276	https://www.ncbi.nlm.nih.gov/research/pubtator3/docsum?text=(['cancer']%20AND%20OGN)%20OR%20(['cancer']%20AND%20OIF)%20OR%20(['cancer']%20AND%20SLRR3A)%20OR%20(['cancer']%20AND%20Mimecan)%20OR%20(['cancer']%20AND%20Osteoglycin)%20OR%20(['cancer']%20AND%20Osteoinductive-factor)%20OR%20(['cancer']%20AND%20OIF)&sections=title
Androgen receptor and osteoglycin gene expression predicting prognosis of metastatic prostate cancer	Match	['Kameda T', 'Sugihara T', 'Obinata D', 'Oshima M', 'Yamada Y', 'Kimura N', 'Takayama K', 'Inoue S', 'Takahashi S', 'Fujimura T']	Sci Rep	2024	39730360	10.1038/s41598-024-74443-z	https://www.ncbi.nlm.nih.gov/research/pubtator3/docsum?text=(['cancer']%20AND%20OGN)%20OR%20(['cancer']%20AND%20OIF)%20OR%20(['cancer']%20AND%20SLRR3A)%20OR%20(['cancer']%20AND%20Mimecan)%20OR%20(['cancer']%20AND%20Osteoglycin)%20OR%20(['cancer']%20AND%20Osteoinductive-factor)%20OR%20(['cancer']%20AND%20OIF)&sections=title
The miR-1290/OGN axis in ovarian cancer-associated fibroblasts modulates cancer cell proliferation and invasion	Match	['Jiang B', 'Xiao S', 'Zhang S', 'Xiao F']	J Ovarian Res	2024	38402185	10.1186/s13048-024-01364-w	https://www.ncbi.nlm.nih.gov/research/pubtator3/docsum?text=(['cancer']%20AND%20OGN)%20OR%20(['cancer']%20AND%20OIF)%20OR%20(['cancer']%20AND%20SLRR3A)%20OR%20(['cancer']%20AND%20Mimecan)%20OR%20(['cancer']%20AND%20Osteoglycin)%20OR%20(['cancer']%20AND%20Osteoinductive-factor)%20OR%20(['cancer']%20AND%20OIF)&sections=title
ECRG4 Represses Cell Proliferation and Invasiveness via NFIC/OGN/NF-kappaB Signaling Pathway in Bladder Cancer	Match	['Liang X', 'Gao J', 'Wang Q', 'Hou S', 'Wu C']	Front Genet	2020	32922434	10.3389/fgene.2020.00846	https://www.ncbi.nlm.nih.gov/research/pubtator3/docsum?text=(['cancer']%20AND%20OGN)%20OR%20(['cancer']%20AND%20OIF)%20OR%20(['cancer']%20AND%20SLRR3A)%20OR%20(['cancer']%20AND%20Mimecan)%20OR%20(['cancer']%20AND%20Osteoglycin)%20OR%20(['cancer']%20AND%20Osteoinductive-factor)%20OR%20(['cancer']%20AND%20OIF)&sections=title
EIF4A3-regulated circ_0087429 can reverse EMT and inhibit the progression of cervical cancer via miR-5003-3p-dependent upregulation of OGN expression	Match	['Yang M', 'Hu H', 'Wu S', 'Ding J', 'Yin B', 'Huang B', 'Li F', 'Guo X', 'Han L']	J Exp Clin Cancer Res	2022	35513835	10.1186/s13046-022-02368-4	https://www.ncbi.nlm.nih.gov/research/pubtator3/docsum?text=(['cancer']%20AND%20OGN)%20OR%20(['cancer']%20AND%20OIF)%20OR%20(['cancer']%20AND%20SLRR3A)%20OR%20(['cancer']%20AND%20Mimecan)%20OR%20(['cancer']%20AND%20Osteoglycin)%20OR%20(['cancer']%20AND%20Osteoinductive-factor)%20OR%20(['cancer']%20AND%20OIF)&sections=title
Osteoglycin (OGN) reverses epithelial to mesenchymal transition and invasiveness in colorectal cancer via EGFR/Akt pathway	Match	['Hu X', 'Li YQ', 'Li QG', 'Ma YL', 'Peng JJ', 'Cai SJ']	J Exp Clin Cancer Res	2018	29499765	10.1186/s13046-018-0718-2	https://www.ncbi.nlm.nih.gov/research/pubtator3/docsum?text=(['cancer']%20AND%20OGN)%20OR%20(['cancer']%20AND%20OIF)%20OR%20(['cancer']%20AND%20SLRR3A)%20OR%20(['cancer']%20AND%20Mimecan)%20OR%20(['cancer']%20AND%20Osteoglycin)%20OR%20(['cancer']%20AND%20Osteoinductive-factor)%20OR%20(['cancer']%20AND%20OIF)&sections=title
Osteoglycin (OGN) Inhibits Cell Proliferation and Invasiveness in Breast Cancer via PI3K/Akt/mTOR Signaling Pathway	Match	['Xu T', 'Zhang R', 'Dong M', 'Zhang Z', 'Li H', 'Zhan C', 'Li X']	Onco Targets Ther	2019	31824171	10.2147/OTT.S222967	https://www.ncbi.nlm.nih.gov/research/pubtator3/docsum?text=(['cancer']%20AND%20OGN)%20OR%20(['cancer']%20AND%20OIF)%20OR%20(['cancer']%20AND%20SLRR3A)%20OR%20(['cancer']%20AND%20Mimecan)%20OR%20(['cancer']%20AND%20Osteoglycin)%20OR%20(['cancer']%20AND%20Osteoinductive-factor)%20OR%20(['cancer']%20AND%20OIF)&sections=title
Differential expression of mimecan and thioredoxin domain-containing protein 5 in colorectal adenoma and cancer: a proteomic study.	Match	['Wang Y', 'Ma Y', 'Lü B', 'Xu E', 'Huang Q', 'Lai M']	Exp Biol Med (Maywood)	2007	17895523	10.3181/0701-RM-8	https://www.ncbi.nlm.nih.gov/research/pubtator3/docsum?text=(['cancer']%20AND%20OGN)%20OR%20(['cancer']%20AND%20OIF)%20OR%20(['cancer']%20AND%20SLRR3A)%20OR%20(['cancer']%20AND%20Mimecan)%20OR%20(['cancer']%20AND%20Osteoglycin)%20OR%20(['cancer']%20AND%20Osteoinductive-factor)%20OR%20(['cancer']%20AND%20OIF)&sections=title
Osteoglycin-induced VEGF Inhibition Enhances T Lymphocytes Infiltrating in Colorectal Cancer	Match	['Hu X', 'Li YQ', 'Li QG', 'Ma YL', 'Peng JJ', 'Cai SJ']	EBioMedicine	2018	30037719	10.1016/j.ebiom.2018.07.021	https://www.ncbi.nlm.nih.gov/research/pubtator3/docsum?text=(['cancer']%20AND%20OGN)%20OR%20(['cancer']%20AND%20OIF)%20OR%20(['cancer']%20AND%20SLRR3A)%20OR%20(['cancer']%20AND%20Mimecan)%20OR%20(['cancer']%20AND%20Osteoglycin)%20OR%20(['cancer']%20AND%20Osteoinductive-factor)%20OR%20(['cancer']%20AND%20OIF)&sections=title
SOD3	78	5	['SOD3']	['Extracellular-superoxide-dismutase-[Cu-Zn]', 'EC-SOD', 'EC-1.15.1.1']	1
Titles	SuperMatch	Authors	Journal	Years	PMID	DOI	Link
The Effect of Extracellular Superoxide Dismutase (SOD3) Gene in Lung Cancer	noMatch	['Zhang Y', 'Lu X', 'Zhang Y', 'Zhao D', 'Gong H', 'Du Y', 'Sun H']	Front Oncol	2022	35356201	10.3389/fonc.2022.722646	https://www.ncbi.nlm.nih.gov/research/pubtator3/docsum?text=(['cancer']%20AND%20SOD3)%20OR%20(['cancer']%20AND%20Extracellular-superoxide-dismutase-[Cu-Zn])%20OR%20(['cancer']%20AND%20EC-SOD)%20OR%20(['cancer']%20AND%20EC-1.15.1.1)&sections=title
SOD3 boosts T cell infiltration by normalizing the tumor endothelium and inducing laminin-alpha4	noMatch	['Carmona-Rodríguez L', 'Martínez-Rey D', 'Mira E', 'Mañes S']	Oncoimmunology	2020	32934887	10.1080/2162402X.2020.1794163	https://www.ncbi.nlm.nih.gov/research/pubtator3/docsum?text=(['cancer']%20AND%20SOD3)%20OR%20(['cancer']%20AND%20Extracellular-superoxide-dismutase-[Cu-Zn])%20OR%20(['cancer']%20AND%20EC-SOD)%20OR%20(['cancer']%20AND%20EC-1.15.1.1)&sections=title
Role of copper and SOD3-mediated extracellular redox regulation in tumor progression	noMatch	['Kamiya T']	J Clin Biochem Nutr	2024	39070539	10.3164/jcbn.24-14	https://www.ncbi.nlm.nih.gov/research/pubtator3/docsum?text=(['cancer']%20AND%20SOD3)%20OR%20(['cancer']%20AND%20Extracellular-superoxide-dismutase-[Cu-Zn])%20OR%20(['cancer']%20AND%20EC-SOD)%20OR%20(['cancer']%20AND%20EC-1.15.1.1)&sections=title
Core Fucosylation Is Required for the Secretion of and the Enzymatic Activity of SOD3 in Nonsmall-Cell Lung Cancer Cells.	noMatch	['Ohkawa Y', 'Kitano M', 'Maeda K', 'Nakano M', 'Kanto N', 'Kizuka Y', 'Seike M', 'Azuma A', 'Yamaguchi Y', 'Ookawara T', 'Miyoshi E', 'Taniguchi N']	Antioxid Redox Signal	2023	36606688	10.1089/ars.2022.0010	https://www.ncbi.nlm.nih.gov/research/pubtator3/docsum?text=(['cancer']%20AND%20SOD3)%20OR%20(['cancer']%20AND%20Extracellular-superoxide-dismutase-[Cu-Zn])%20OR%20(['cancer']%20AND%20EC-SOD)%20OR%20(['cancer']%20AND%20EC-1.15.1.1)&sections=title
SOD3 Expression in Tumor Stroma Provides the Tumor Vessel Maturity in Oral Squamous Cell Carcinoma	noMatch	['Oo MW', 'Kawai H', 'Eain HS', 'Soe Y', 'Takabatake K', 'Sanou S', 'Shan Q', 'Inada Y', 'Fujii M', 'Fukuhara Y', 'Wang Z', 'Sukegawa S', 'Ono M', 'Nakano K', 'Nagatsuka H']	Biomedicines	2022	36359248	10.3390/biomedicines10112729	https://www.ncbi.nlm.nih.gov/research/pubtator3/docsum?text=(['cancer']%20AND%20SOD3)%20OR%20(['cancer']%20AND%20Extracellular-superoxide-dismutase-[Cu-Zn])%20OR%20(['cancer']%20AND%20EC-SOD)%20OR%20(['cancer']%20AND%20EC-1.15.1.1)&sections=title
Imperative connotation of SODs in cancer: Emerging targets and multifactorial role of action.	noMatch	['Panda B', 'Tripathy A', 'Patra S', 'Kullu B', 'Tabrez S', 'Jena M']	IUBMB Life	2024	38600696	10.1002/iub.2821	https://www.ncbi.nlm.nih.gov/research/pubtator3/docsum?text=(['cancer']%20AND%20SOD3)%20OR%20(['cancer']%20AND%20Extracellular-superoxide-dismutase-[Cu-Zn])%20OR%20(['cancer']%20AND%20EC-SOD)%20OR%20(['cancer']%20AND%20EC-1.15.1.1)&sections=title
Radioresistance in Prostate Cancer: Focus on the Interplay between NF-kappaB and SOD	noMatch	['Kumar S', 'Clair DS']	Antioxidants (Basel)	2021	34943029	10.3390/antiox10121925	https://www.ncbi.nlm.nih.gov/research/pubtator3/docsum?text=(['cancer']%20AND%20SOD3)%20OR%20(['cancer']%20AND%20Extracellular-superoxide-dismutase-[Cu-Zn])%20OR%20(['cancer']%20AND%20EC-SOD)%20OR%20(['cancer']%20AND%20EC-1.15.1.1)&sections=title
Cancer-associated fibroblast-derived SOD3 enhances lymphangiogenesis to drive metastasis in lung adenocarcinoma.	noMatch	['Oo MW', 'Hikita T', 'Mashima T', 'Torigata K', 'Thu YM', 'Habu T', 'Kawai H', 'Ohara T', 'Tomida S', 'Ito S', 'Suzawa K', 'Nagatsuka H', 'Toyooka S', 'Nakayama M']	Angiogenesis	2025	41028519	10.1007/s10456-025-10005-9	https://www.ncbi.nlm.nih.gov/research/pubtator3/docsum?text=(['cancer']%20AND%20SOD3)%20OR%20(['cancer']%20AND%20Extracellular-superoxide-dismutase-[Cu-Zn])%20OR%20(['cancer']%20AND%20EC-SOD)%20OR%20(['cancer']%20AND%20EC-1.15.1.1)&sections=title
SOD3 induces a HIF-2alpha-dependent program in endothelial cells that provides a selective signal for tumor infiltration by T cells	noMatch	['Carmona-Rodríguez L', 'Martínez-Rey D', 'Fernández-Aceñero MJ', 'González-Martín A', 'Paz-Cabezas M', 'Rodríguez-Rodríguez N', 'Pérez-Villamil B', 'Sáez ME', 'Díaz-Rubio E', 'Mira E', 'Mañes S']	J Immunother Cancer	2020	32591431	10.1136/jitc-2019-000432	https://www.ncbi.nlm.nih.gov/research/pubtator3/docsum?text=(['cancer']%20AND%20SOD3)%20OR%20(['cancer']%20AND%20Extracellular-superoxide-dismutase-[Cu-Zn])%20OR%20(['cancer']%20AND%20EC-SOD)%20OR%20(['cancer']%20AND%20EC-1.15.1.1)&sections=title
MCP-enhanced SOD3 activity inhibits gastric cancer and potentiate chemotherapy via modulating EGFR signaling.	noMatch	['Sun C', 'Ma Q', 'Feng L', 'Ji J', 'Du D', 'Shang P', 'Guo X']	Life Sci	2024	39746602	10.1016/j.lfs.2024.123358	https://www.ncbi.nlm.nih.gov/research/pubtator3/docsum?text=(['cancer']%20AND%20SOD3)%20OR%20(['cancer']%20AND%20Extracellular-superoxide-dismutase-[Cu-Zn])%20OR%20(['cancer']%20AND%20EC-SOD)%20OR%20(['cancer']%20AND%20EC-1.15.1.1)&sections=title
ISLR	5	1	['ISLR', 'UNQ189/PRO215']	['Immunoglobulin-superfamily-containing-leucine-rich-repeat-protein']	1
Titles	SuperMatch	Authors	Journal	Years	PMID	DOI	Link
ISLR affects colon cancer progression by regulating the epithelial-mesenchymal transition signaling pathway	noMatch	['Chi C', 'Liu T', 'Yang S', 'Wang B', 'Han W', 'Li J']	Anticancer Drugs	2022	34520435	10.1097/CAD.0000000000001233	https://www.ncbi.nlm.nih.gov/research/pubtator3/docsum?text=(['cancer']%20AND%20ISLR)%20OR%20(['cancer']%20AND%20UNQ189PRO215)%20OR%20(['cancer']%20AND%20Immunoglobulin-superfamily-containing-leucine-rich-repeat-protein)&sections=title
Roles of the Mesenchymal Stromal/Stem Cell Marker Meflin/Islr in Cancer Fibrosis	noMatch	['Takahashi M', 'Kobayashi H', 'Mizutani Y', 'Hara A', 'Iida T', 'Miyai Y', 'Asai N', 'Enomoto A']	Front Cell Dev Biol	2021	34676218	10.3389/fcell.2021.749924	https://www.ncbi.nlm.nih.gov/research/pubtator3/docsum?text=(['cancer']%20AND%20ISLR)%20OR%20(['cancer']%20AND%20UNQ189PRO215)%20OR%20(['cancer']%20AND%20Immunoglobulin-superfamily-containing-leucine-rich-repeat-protein)&sections=title
ISLR knockdown enhances radiotherapy-induced anti-tumor immunity by disrupting the Treg-mregDC-lymphoid niche in triple-negative breast cancer.	noMatch	['Wang S', 'Wang Y', 'Bu Y', 'Duan X', 'Guo X', 'Wu W', 'Ning H']	Int Immunopharmacol	2025	40517736	10.1016/j.intimp.2025.114988	https://www.ncbi.nlm.nih.gov/research/pubtator3/docsum?text=(['cancer']%20AND%20ISLR)%20OR%20(['cancer']%20AND%20UNQ189PRO215)%20OR%20(['cancer']%20AND%20Immunoglobulin-superfamily-containing-leucine-rich-repeat-protein)&sections=title
ISLR interacts with MGAT5 to promote the malignant progression of human gastric cancer AGS cells	noMatch	['Zuo B', 'Huang Q', 'Yu W', 'Xu J']	Iran J Basic Med Sci	2023	37427332	10.22038/IJBMS.2023.69372.15120	https://www.ncbi.nlm.nih.gov/research/pubtator3/docsum?text=(['cancer']%20AND%20ISLR)%20OR%20(['cancer']%20AND%20UNQ189PRO215)%20OR%20(['cancer']%20AND%20Immunoglobulin-superfamily-containing-leucine-rich-repeat-protein)&sections=title
Silencing of ISLR inhibits tumour progression and glycolysis by inactivating the IL-6/JAK/STAT3 pathway in non-small cell lung cancer	noMatch	['Zhang P', 'Li Z', 'Yang G']	Int J Mol Med	2021	34713300	10.3892/ijmm.2021.5055	https://www.ncbi.nlm.nih.gov/research/pubtator3/docsum?text=(['cancer']%20AND%20ISLR)%20OR%20(['cancer']%20AND%20UNQ189PRO215)%20OR%20(['cancer']%20AND%20Immunoglobulin-superfamily-containing-leucine-rich-repeat-protein)&sections=title
HBB	12	0	['HBB']	['Hemoglobin-subunit-beta', 'Beta-globin', 'Hemoglobin-beta-chain']	2
Titles	SuperMatch	Authors	Journal	Years	PMID	DOI	Link
Inflammatory Bowel Disease-Associated Colorectal Cancer: Translational and Transformational Risks Posed by Exogenous Free Hemoglobin Alpha Chain, a By-Product of Extravasated Erythrocyte Macrophage Erythrophagocytosis	noMatch	['Bragg MA', 'Breaux WA', "M'Koma AE"]	Medicina (B Aires)	2023	37476546	10.3390/medicina59071254	https://www.ncbi.nlm.nih.gov/research/pubtator3/docsum?text=(['cancer']%20AND%20HBB)%20OR%20(['cancer']%20AND%20Hemoglobin-subunit-beta)%20OR%20(['cancer']%20AND%20Beta-globin)%20OR%20(['cancer']%20AND%20Hemoglobin-beta-chain)&sections=title
HBB as a Novel Biomarker for the Diagnosis and Monitoring of Lung Cancer Regulates Cell Proliferation via ERK1/2 Pathway.	noMatch	['Xu X', 'Cai H', 'Peng J', 'Liu H', 'Chu F']	Technol Cancer Res Treat	2024	38679728	10.1177/15330338241249032	https://www.ncbi.nlm.nih.gov/research/pubtator3/docsum?text=(['cancer']%20AND%20HBB)%20OR%20(['cancer']%20AND%20Hemoglobin-subunit-beta)%20OR%20(['cancer']%20AND%20Beta-globin)%20OR%20(['cancer']%20AND%20Hemoglobin-beta-chain)&sections=title
PDE3B and HBB are key prognostic biomarkers driving cell proliferation and regulating immune microenvironment in breast cancer	noMatch	['Yin B', 'Luo X', 'Yan X', 'Shen H', 'Jiang J']	Hereditas	2025	40462176	10.1186/s41065-025-00470-z	https://www.ncbi.nlm.nih.gov/research/pubtator3/docsum?text=(['cancer']%20AND%20HBB)%20OR%20(['cancer']%20AND%20Hemoglobin-subunit-beta)%20OR%20(['cancer']%20AND%20Beta-globin)%20OR%20(['cancer']%20AND%20Hemoglobin-beta-chain)&sections=title
Tumor cell cytolysis mediated by valorphin, an opioid-like fragment of hemoglobin beta-chain.	noMatch	['Blishchenko EYu', 'Mernenko OA', 'Mirkina II', 'Satpaev DK', 'Ivanov VS', 'Tchikin LD', 'Ostrovsky AG', 'Karelin AA', 'Ivanov VT']	Peptides	1997	9114456	10.1016/s0196-9781(96)00248-3	https://www.ncbi.nlm.nih.gov/research/pubtator3/docsum?text=(['cancer']%20AND%20HBB)%20OR%20(['cancer']%20AND%20Hemoglobin-subunit-beta)%20OR%20(['cancer']%20AND%20Beta-globin)%20OR%20(['cancer']%20AND%20Hemoglobin-beta-chain)&sections=title
Identification of hemoglobin-alpha and -beta subunits as potential serum biomarkers for the diagnosis and prognosis of ovarian cancer.	noMatch	['Woong-Shick A', 'Sung-Pil P', 'Su-Mi B', 'Joon-Mo L', 'Sung-Eun N', 'Gye-Hyun N', 'Young-Lae C', 'Ho-Sun C', 'Heung-Jae J', 'Chong-Kook K', 'Young-Wan K', 'Byoung-Don H', 'Hyun-Sun J']	Cancer Sci	2005	15771624	10.1111/j.1349-7006.2005.00029.x	https://www.ncbi.nlm.nih.gov/research/pubtator3/docsum?text=(['cancer']%20AND%20HBB)%20OR%20(['cancer']%20AND%20Hemoglobin-subunit-beta)%20OR%20(['cancer']%20AND%20Beta-globin)%20OR%20(['cancer']%20AND%20Hemoglobin-beta-chain)&sections=title
Expression of beta-globin by cancer cells promotes cell survival during blood-borne dissemination	noMatch	['Zheng Y', 'Miyamoto DT', 'Wittner BS', 'Sullivan JP', 'Aceto N', 'Jordan NV', 'Yu M', 'Karabacak NM', 'Comaills V', 'Morris R', 'Desai R', 'Desai N', 'Emmons E', 'Milner JD', 'Lee RJ', 'Wu CL', 'Sequist LV', 'Haas W', 'Ting DT', 'Toner M', 'Ramaswamy S', 'Maheswaran S', 'Haber DA']	Nat Commun	2017	28181495	10.1038/ncomms14344	https://www.ncbi.nlm.nih.gov/research/pubtator3/docsum?text=(['cancer']%20AND%20HBB)%20OR%20(['cancer']%20AND%20Hemoglobin-subunit-beta)%20OR%20(['cancer']%20AND%20Beta-globin)%20OR%20(['cancer']%20AND%20Hemoglobin-beta-chain)&sections=title
Influence of betaS-globin haplotypes hydroxyurea on tumor necrosis factor-alpha levels in sickle cell anemia	noMatch	['Laurentino MR', 'Maia PA Filho', 'Barbosa MC', 'Bandeira IC', 'Rocha LB', 'Gonçalves RP']	Rev Bras Hematol Hemoter	2014	24790537	10.5581/1516-8484.20140028	https://www.ncbi.nlm.nih.gov/research/pubtator3/docsum?text=(['cancer']%20AND%20HBB)%20OR%20(['cancer']%20AND%20Hemoglobin-subunit-beta)%20OR%20(['cancer']%20AND%20Beta-globin)%20OR%20(['cancer']%20AND%20Hemoglobin-beta-chain)&sections=title
Comment on "Influence of betaS-globin haplotypes and hydroxyurea on tumor necrosis factor-alpha levels in sickle cell anemia"	noMatch	['Torres Lde S']	Rev Bras Hematol Hemoter	2014	24790532	10.5581/1516-8484.20140023	https://www.ncbi.nlm.nih.gov/research/pubtator3/docsum?text=(['cancer']%20AND%20HBB)%20OR%20(['cancer']%20AND%20Hemoglobin-subunit-beta)%20OR%20(['cancer']%20AND%20Beta-globin)%20OR%20(['cancer']%20AND%20Hemoglobin-beta-chain)&sections=title
Characterization of Adult alpha- and beta-Globin Elevated by Hydrogen Peroxide in Cervical Cancer Cells That Play A Cytoprotective Role Against Oxidative Insults	noMatch	['Li X', 'Wu Z', 'Wang Y', 'Mei Q', 'Fu X', 'Han W']	PLoS One	2013	23349856	10.1371/journal.pone.0054342	https://www.ncbi.nlm.nih.gov/research/pubtator3/docsum?text=(['cancer']%20AND%20HBB)%20OR%20(['cancer']%20AND%20Hemoglobin-subunit-beta)%20OR%20(['cancer']%20AND%20Beta-globin)%20OR%20(['cancer']%20AND%20Hemoglobin-beta-chain)&sections=title
[Nucleic acid hybridization analysis of the regulatory effect of a cytoplasmic factor on the malignancy of myeloma cells. I. Beta-globin gene expression].	noMatch	['Wang ZQ', 'Zhang JB', 'Chen KQ', 'Zhang SF', 'Shen Y', 'Zhang LY', 'Yuan J', 'Xue SP']	Zhongguo Yi Xue Ke Xue Yuan Xue Bao	1987	2968857	NaN	https://www.ncbi.nlm.nih.gov/research/pubtator3/docsum?text=(['cancer']%20AND%20HBB)%20OR%20(['cancer']%20AND%20Hemoglobin-subunit-beta)%20OR%20(['cancer']%20AND%20Beta-globin)%20OR%20(['cancer']%20AND%20Hemoglobin-beta-chain)&sections=title
S100A4	337	21	['S100A4', 'MTS1', 'CAPL']	['Protein-S100-A4', 'Calvasculin', 'Metastasin', 'Placental-calcium-binding-protein', 'Protein-Mts1', 'S100-calcium-binding-protein-A4']	1
Titles	SuperMatch	Authors	Journal	Years	PMID	DOI	Link
Repurposing of ingenol mebutate for treating human colorectal cancer by targeting S100 calcium-binding protein A4 (S100A4).	noMatch	['Hsieh YY', 'Cheng YW', 'Wei PL', 'Yang PM']	Toxicol Appl Pharmacol	2022	35724704	10.1016/j.taap.2022.116134	https://www.ncbi.nlm.nih.gov/research/pubtator3/docsum?text=(['cancer']%20AND%20S100A4)%20OR%20(['cancer']%20AND%20MTS1)%20OR%20(['cancer']%20AND%20CAPL)%20OR%20(['cancer']%20AND%20Protein-S100-A4)%20OR%20(['cancer']%20AND%20Calvasculin)%20OR%20(['cancer']%20AND%20Metastasin)%20OR%20(['cancer']%20AND%20Placental-calcium-binding-protein)%20OR%20(['cancer']%20AND%20Protein-Mts1)%20OR%20(['cancer']%…
Serum S100 calcium-binding protein A4 as a novel predictive marker of acute exacerbation of interstitial pneumonia after surgery for lung cancer	noMatch	['Kagimoto A', 'Tsutani Y', 'Kushitani K', 'Kambara T', 'Mimae T', 'Miyata Y', 'Takeshima Y', 'Okada M']	BMC Pulm Med	2021	34078355	10.1186/s12890-021-01554-y	https://www.ncbi.nlm.nih.gov/research/pubtator3/docsum?text=(['cancer']%20AND%20S100A4)%20OR%20(['cancer']%20AND%20MTS1)%20OR%20(['cancer']%20AND%20CAPL)%20OR%20(['cancer']%20AND%20Protein-S100-A4)%20OR%20(['cancer']%20AND%20Calvasculin)%20OR%20(['cancer']%20AND%20Metastasin)%20OR%20(['cancer']%20AND%20Placental-calcium-binding-protein)%20OR%20(['cancer']%20AND%20Protein-Mts1)%20OR%20(['cancer']%…
Anti-S100A4 Antibody Therapy Is Efficient in Treating Aggressive Prostate Cancer and Reversing Immunosuppression: Serum and Biopsy S100A4 as a Clinical Predictor.	noMatch	['Ganaie AA', 'Mansini AP', 'Hussain T', 'Rao A', 'Siddique HR', 'Shabaneh A', 'Ferrari MG', 'Murugan P', 'Klingelhöfer J', 'Wang J', 'Ambartsumian N', 'Warlick CA', 'Konety BR', 'Saleem M']	Mol Cancer Ther	2020	32999046	10.1158/1535-7163.MCT-20-0410	https://www.ncbi.nlm.nih.gov/research/pubtator3/docsum?text=(['cancer']%20AND%20S100A4)%20OR%20(['cancer']%20AND%20MTS1)%20OR%20(['cancer']%20AND%20CAPL)%20OR%20(['cancer']%20AND%20Protein-S100-A4)%20OR%20(['cancer']%20AND%20Calvasculin)%20OR%20(['cancer']%20AND%20Metastasin)%20OR%20(['cancer']%20AND%20Placental-calcium-binding-protein)%20OR%20(['cancer']%20AND%20Protein-Mts1)%20OR%20(['cancer']%…
S100A4-dependent glycolysis promotes lymphatic vessel sprouting in tumor.	noMatch	['Li A', 'Zhu L', 'Lei N', 'Wan J', 'Duan X', 'Liu S', 'Cheng Y', 'Wang M', 'Gu Z', 'Zhang H', 'Bai Y', 'Zhang L', 'Wang F', 'Ni C', 'Qin Z']	Angiogenesis	2023	35829860	10.1007/s10456-022-09845-6	https://www.ncbi.nlm.nih.gov/research/pubtator3/docsum?text=(['cancer']%20AND%20S100A4)%20OR%20(['cancer']%20AND%20MTS1)%20OR%20(['cancer']%20AND%20CAPL)%20OR%20(['cancer']%20AND%20Protein-S100-A4)%20OR%20(['cancer']%20AND%20Calvasculin)%20OR%20(['cancer']%20AND%20Metastasin)%20OR%20(['cancer']%20AND%20Placental-calcium-binding-protein)%20OR%20(['cancer']%20AND%20Protein-Mts1)%20OR%20(['cancer']%…
The role of S100A4 for bone metastasis in prostate cancer cells	noMatch	['Kim B', 'Jung S', 'Kim H', 'Kwon JO', 'Song MK', 'Kim MK', 'Kim HJ', 'Kim HH']	BMC Cancer	2021	33549040	10.1186/s12885-021-07850-4	https://www.ncbi.nlm.nih.gov/research/pubtator3/docsum?text=(['cancer']%20AND%20S100A4)%20OR%20(['cancer']%20AND%20MTS1)%20OR%20(['cancer']%20AND%20CAPL)%20OR%20(['cancer']%20AND%20Protein-S100-A4)%20OR%20(['cancer']%20AND%20Calvasculin)%20OR%20(['cancer']%20AND%20Metastasin)%20OR%20(['cancer']%20AND%20Placental-calcium-binding-protein)%20OR%20(['cancer']%20AND%20Protein-Mts1)%20OR%20(['cancer']%…
Follow-Up Biomarkers in the Evolution of Prostate Cancer, Levels of S100A4 as a Detector in Plasma	noMatch	['Alvarez-Cubero MJ', 'Arance E', 'de Santiago E', 'Sanchez P', 'Sepúlveda MR', 'Marrero R', 'Lorente JA', 'Gonzalez-Cabezuelo JM', 'Cuenca-Lopez S', 'Cozar JM', 'Vazquez-Alonso F', 'Martinez-Gonzalez LJ']	Int J Mol Sci	2022	36613987	10.3390/ijms24010547	https://www.ncbi.nlm.nih.gov/research/pubtator3/docsum?text=(['cancer']%20AND%20S100A4)%20OR%20(['cancer']%20AND%20MTS1)%20OR%20(['cancer']%20AND%20CAPL)%20OR%20(['cancer']%20AND%20Protein-S100-A4)%20OR%20(['cancer']%20AND%20Calvasculin)%20OR%20(['cancer']%20AND%20Metastasin)%20OR%20(['cancer']%20AND%20Placental-calcium-binding-protein)%20OR%20(['cancer']%20AND%20Protein-Mts1)%20OR%20(['cancer']%…
Targeted Destruction of S100A4 Inhibits Metastasis of Triple Negative Breast Cancer Cells	noMatch	['Ismail TM', 'Crick RG', 'Du M', 'Shivkumar U', 'Carnell A', 'Barraclough R', 'Wang G', 'Cheng Z', 'Yu W', 'Platt-Higgins A', 'Nixon G', 'Rudland PS']	Biomolecules	2023	37509135	10.3390/biom13071099	https://www.ncbi.nlm.nih.gov/research/pubtator3/docsum?text=(['cancer']%20AND%20S100A4)%20OR%20(['cancer']%20AND%20MTS1)%20OR%20(['cancer']%20AND%20CAPL)%20OR%20(['cancer']%20AND%20Protein-S100-A4)%20OR%20(['cancer']%20AND%20Calvasculin)%20OR%20(['cancer']%20AND%20Metastasin)%20OR%20(['cancer']%20AND%20Placental-calcium-binding-protein)%20OR%20(['cancer']%20AND%20Protein-Mts1)%20OR%20(['cancer']%…
The emerging role of S100A4 and S100A14 proteins in colorectal cancer progression.	noMatch	['Rasool S', 'Hussein Z', 'Ali H', 'Al Ismaeel Q', 'Al-Mahmoodi H', 'Yalda M', 'Najeeb H']	Cell Mol Biol (Noisy-le-grand)	2024	39707769	10.14715/cmb/2024.70.11.20	https://www.ncbi.nlm.nih.gov/research/pubtator3/docsum?text=(['cancer']%20AND%20S100A4)%20OR%20(['cancer']%20AND%20MTS1)%20OR%20(['cancer']%20AND%20CAPL)%20OR%20(['cancer']%20AND%20Protein-S100-A4)%20OR%20(['cancer']%20AND%20Calvasculin)%20OR%20(['cancer']%20AND%20Metastasin)%20OR%20(['cancer']%20AND%20Placental-calcium-binding-protein)%20OR%20(['cancer']%20AND%20Protein-Mts1)%20OR%20(['cancer']%…
miR-325-3p, a novel regulator of osteoclastogenesis in osteolysis of colorectal cancer through targeting S100A4	noMatch	['Chengling L', 'Yulin Z', 'Xiaoyu X', 'Xingchen L', 'Sen Z', 'Ziming W', 'Xianming C']	Mol Med	2021	33691630	10.1186/s10020-021-00282-7	https://www.ncbi.nlm.nih.gov/research/pubtator3/docsum?text=(['cancer']%20AND%20S100A4)%20OR%20(['cancer']%20AND%20MTS1)%20OR%20(['cancer']%20AND%20CAPL)%20OR%20(['cancer']%20AND%20Protein-S100-A4)%20OR%20(['cancer']%20AND%20Calvasculin)%20OR%20(['cancer']%20AND%20Metastasin)%20OR%20(['cancer']%20AND%20Placental-calcium-binding-protein)%20OR%20(['cancer']%20AND%20Protein-Mts1)%20OR%20(['cancer']%…
S100A4 Facilitates Radiation-Induced Tumor Repopulation by Driving Polyploid Giant Cancer Cells Budding.	noMatch	['Zhao R', 'Song Y', 'Xie J', 'Sun H', 'Gong Y', 'Hu B', 'Cheng J', 'Deng Z', 'Zhao Y', 'Huang Q']	Cancer Lett	2025	40914345	10.1016/j.canlet.2025.218017	https://www.ncbi.nlm.nih.gov/research/pubtator3/docsum?text=(['cancer']%20AND%20S100A4)%20OR%20(['cancer']%20AND%20MTS1)%20OR%20(['cancer']%20AND%20CAPL)%20OR%20(['cancer']%20AND%20Protein-S100-A4)%20OR%20(['cancer']%20AND%20Calvasculin)%20OR%20(['cancer']%20AND%20Metastasin)%20OR%20(['cancer']%20AND%20Placental-calcium-binding-protein)%20OR%20(['cancer']%20AND%20Protein-Mts1)%20OR%20(['cancer']%…
HBD	6	0	['HBD']	['Hemoglobin-subunit-delta', 'Delta-globin', 'Hemoglobin-delta-chain']	2
Titles	SuperMatch	Authors	Journal	Years	PMID	DOI	Link
Restoration of the Lost Human Beta Defensin (hBD-1) in Cancer as a Strategy to Improve the Efficacy of Chemotherapy.	noMatch	['Pandurangi RS', 'Sekar TV', 'Paulmurugan R']	bioRxiv	2023	37066380	10.1101/2023.04.03.535411	https://www.ncbi.nlm.nih.gov/research/pubtator3/docsum?text=(['cancer']%20AND%20HBD)%20OR%20(['cancer']%20AND%20Hemoglobin-subunit-delta)%20OR%20(['cancer']%20AND%20Delta-globin)%20OR%20(['cancer']%20AND%20Hemoglobin-delta-chain)&sections=title
[Experimental studies of the effect of pan-irradiation on the serum level of lactate dehydrogenase (LDH) and hydroxybutyrate dehydrogenase (HBD) in rabbits. Determination of the serum level of LDH and HBD in patients with malignant neoplasms and their changes in relation to radiotherapy].	noMatch	['Vacca G', 'Motta R', 'Brusori G']	Minerva Med	1966	5918090	NaN	https://www.ncbi.nlm.nih.gov/research/pubtator3/docsum?text=(['cancer']%20AND%20HBD)%20OR%20(['cancer']%20AND%20Hemoglobin-subunit-delta)%20OR%20(['cancer']%20AND%20Delta-globin)%20OR%20(['cancer']%20AND%20Hemoglobin-delta-chain)&sections=title
HBD Inhibits the Development of Colitis-Associated Cancer in Mice via the IL-6R/STAT3 Signaling Pathway	noMatch	['Deng S', 'Wang A', 'Chen X', 'Du Q', 'Wu Y', 'Chen G', 'Guo W', 'Li Y']	Int J Mol Sci	2019	30832202	10.3390/ijms20051069	https://www.ncbi.nlm.nih.gov/research/pubtator3/docsum?text=(['cancer']%20AND%20HBD)%20OR%20(['cancer']%20AND%20Hemoglobin-subunit-delta)%20OR%20(['cancer']%20AND%20Delta-globin)%20OR%20(['cancer']%20AND%20Hemoglobin-delta-chain)&sections=title
Human beta-defensin 3 (hBD-3) expression in A431 cell line and human vulval tumors.	noMatch	['Shnitsar VM', 'Lisovskiy IL', 'Soldatkina MA', 'Nespryadko SV', 'Turchak OV', 'Vinnitskaya AB', 'Pogrebniy PV']	Exp Oncol	2004	15627069	NaN	https://www.ncbi.nlm.nih.gov/research/pubtator3/docsum?text=(['cancer']%20AND%20HBD)%20OR%20(['cancer']%20AND%20Hemoglobin-subunit-delta)%20OR%20(['cancer']%20AND%20Delta-globin)%20OR%20(['cancer']%20AND%20Hemoglobin-delta-chain)&sections=title
Expression of human beta-defensins-1-4 in thyroid cancer cells and new insight on biologic activity of hBD-2 in vitro.	noMatch	['Zhuravel OV', 'Gerashchenko OL', 'Khetsuriani MR', 'Soldatkina MA', 'Pogrebnoy PV']	Exp Oncol	2014	25265350	NaN	https://www.ncbi.nlm.nih.gov/research/pubtator3/docsum?text=(['cancer']%20AND%20HBD)%20OR%20(['cancer']%20AND%20Hemoglobin-subunit-delta)%20OR%20(['cancer']%20AND%20Delta-globin)%20OR%20(['cancer']%20AND%20Hemoglobin-delta-chain)&sections=title
[Studies on the postoperative changes of serum LDH activity in the gastric cancer patients. Especially on the quantitative correlations with serum HBD activity, blood pyruvic acid level, and serum free amino acid pattern].	noMatch	['Ikemoto T']	Sapporo Igaku Zasshi	1970	5530717	NaN	https://www.ncbi.nlm.nih.gov/research/pubtator3/docsum?text=(['cancer']%20AND%20HBD)%20OR%20(['cancer']%20AND%20Hemoglobin-subunit-delta)%20OR%20(['cancer']%20AND%20Delta-globin)%20OR%20(['cancer']%20AND%20Hemoglobin-delta-chain)&sections=title
LYZ	1	0	['LYZ', 'LZM']	['Lysozyme-C', 'EC-3.2.1.17', '1,4-beta-N-acetylmuramidase-C']	2
Titles	SuperMatch	Authors	Journal	Years	PMID	DOI	Link
Aberrant LYZ expression in tumor cells serves as the potential biomarker and target for HCC and promotes tumor progression via csGRP78	noMatch	['Gu Z', 'Wang L', 'Dong Q', 'Xu K', 'Ye J', 'Shao X', 'Yang S', 'Lu C', 'Chang C', 'Hou Y', 'Zhai Y', 'Wang X', 'He F', 'Sun A']	Proc Natl Acad Sci U S A	2023	37428911	10.1073/pnas.2215744120	https://www.ncbi.nlm.nih.gov/research/pubtator3/docsum?text=(['cancer']%20AND%20LYZ)%20OR%20(['cancer']%20AND%20LZM)%20OR%20(['cancer']%20AND%20Lysozyme-C)%20OR%20(['cancer']%20AND%20EC-3.2.1.17)%20OR%20(['cancer']%20AND%201,4-beta-N-acetylmuramidase-C)&sections=title
TNXB	49	4	['TNXB1', 'TNX', 'TNXB', 'XB', 'HXBL', 'TNXB2']	['Tenascin-X', 'TN-X', 'Hexabrachion-like-protein']	1
Titles	SuperMatch	Authors	Journal	Years	PMID	DOI	Link
Loss of Tenascin-X expression during tumor progression: A new pan-cancer marker	noMatch	['Liot S', 'Aubert A', 'Hervieu V', 'Kholti NE', 'Schalkwijk J', 'Verrier B', 'Valcourt U', 'Lambert E']	Matrix Biol Plus	2020	33543019	10.1016/j.mbplus.2020.100021	https://www.ncbi.nlm.nih.gov/research/pubtator3/docsum?text=(['cancer']%20AND%20TNXB1)%20OR%20(['cancer']%20AND%20TNX)%20OR%20(['cancer']%20AND%20TNXB)%20OR%20(['cancer']%20AND%20XB)%20OR%20(['cancer']%20AND%20HXBL)%20OR%20(['cancer']%20AND%20TNXB2)%20OR%20(['cancer']%20AND%20Tenascin-X)%20OR%20(['cancer']%20AND%20TN-X)%20OR%20(['cancer']%20AND%20Hexabrachion-like-protein)&sections=title
Proof of Concept Study for Increasing Tenascin-C-Targeted Drug Delivery to Tumors Previously Subjected to Therapy: X-Irradiation Increases Tumor Uptake	noMatch	['Sugyo A', 'Tsuji AB', 'Sudo H', 'Takano K', 'Kusakabe M', 'Higashi T']	Cancers (Basel)	2020	33291427	10.3390/cancers12123652	https://www.ncbi.nlm.nih.gov/research/pubtator3/docsum?text=(['cancer']%20AND%20TNXB1)%20OR%20(['cancer']%20AND%20TNX)%20OR%20(['cancer']%20AND%20TNXB)%20OR%20(['cancer']%20AND%20XB)%20OR%20(['cancer']%20AND%20HXBL)%20OR%20(['cancer']%20AND%20TNXB2)%20OR%20(['cancer']%20AND%20Tenascin-X)%20OR%20(['cancer']%20AND%20TN-X)%20OR%20(['cancer']%20AND%20Hexabrachion-like-protein)&sections=title
Unraveling TNXB Epigenetic Alterations Through Genome-Wide DNA Methylation Analysis and Their Implications for Colorectal Cancer.	noMatch	['Pilo J', 'Rego-Calvo A', 'García-Flores LA', 'Arranz-Salas I', 'Alvarez-Mancha AI', 'Izquierdo AG', 'Crujeiras AB', 'Alcaide J', 'Ortega-Castan M', 'Boughanem H', 'Macías-González M']	Int J Mol Sci	2025	40806327	10.3390/ijms26157197	https://www.ncbi.nlm.nih.gov/research/pubtator3/docsum?text=(['cancer']%20AND%20TNXB1)%20OR%20(['cancer']%20AND%20TNX)%20OR%20(['cancer']%20AND%20TNXB)%20OR%20(['cancer']%20AND%20XB)%20OR%20(['cancer']%20AND%20HXBL)%20OR%20(['cancer']%20AND%20TNXB2)%20OR%20(['cancer']%20AND%20Tenascin-X)%20OR%20(['cancer']%20AND%20TN-X)%20OR%20(['cancer']%20AND%20Hexabrachion-like-protein)&sections=title
Impact of acuros XB algorithm in deep-inspiration breath-hold (DIBH) respiratory techniques used for the treatment of left breast cancer.	noMatch	['Kumar L', 'Kishore V', 'Bhushan M', 'Dewan A', 'Yadav G', 'Raman K', 'Kumar G', 'Ahmad I', 'Chufal KS', 'Gairola M']	Rep Pract Oncol Radiother	2020	32494224	10.1016/j.rpor.2020.04.011	https://www.ncbi.nlm.nih.gov/research/pubtator3/docsum?text=(['cancer']%20AND%20TNXB1)%20OR%20(['cancer']%20AND%20TNX)%20OR%20(['cancer']%20AND%20TNXB)%20OR%20(['cancer']%20AND%20XB)%20OR%20(['cancer']%20AND%20HXBL)%20OR%20(['cancer']%20AND%20TNXB2)%20OR%20(['cancer']%20AND%20Tenascin-X)%20OR%20(['cancer']%20AND%20TN-X)%20OR%20(['cancer']%20AND%20Hexabrachion-like-protein)&sections=title
Clinical impact of anisotropic analytical algorithm and Acuros XB dose calculation algorithms for intensity modulated radiation therapy in lung cancer patients.	noMatch	['Abdullah C', 'Farag H', 'El-Sheshtawy W', 'Aboelenein H', 'Guirguis OW']	J Xray Sci Technol	2021	34542053	10.3233/XST-210942	https://www.ncbi.nlm.nih.gov/research/pubtator3/docsum?text=(['cancer']%20AND%20TNXB1)%20OR%20(['cancer']%20AND%20TNX)%20OR%20(['cancer']%20AND%20TNXB)%20OR%20(['cancer']%20AND%20XB)%20OR%20(['cancer']%20AND%20HXBL)%20OR%20(['cancer']%20AND%20TNXB2)%20OR%20(['cancer']%20AND%20Tenascin-X)%20OR%20(['cancer']%20AND%20TN-X)%20OR%20(['cancer']%20AND%20Hexabrachion-like-protein)&sections=title
Are treatment plans optimized on the basis of acuros XB dose calculation robust against anatomic changes during online adaptive radiotherapy for lung cancer regarding dose homogeneity?	noMatch	['Aymane K', 'Alina S', 'Toke R', 'Nika G', 'Maja G', 'Thomas G', 'Wolfgang L', 'Waldemar Z', 'Christoph P', 'Martin S']	Radiat Oncol	2025	40375212	10.1186/s13014-025-02656-1	https://www.ncbi.nlm.nih.gov/research/pubtator3/docsum?text=(['cancer']%20AND%20TNXB1)%20OR%20(['cancer']%20AND%20TNX)%20OR%20(['cancer']%20AND%20TNXB)%20OR%20(['cancer']%20AND%20XB)%20OR%20(['cancer']%20AND%20HXBL)%20OR%20(['cancer']%20AND%20TNXB2)%20OR%20(['cancer']%20AND%20Tenascin-X)%20OR%20(['cancer']%20AND%20TN-X)%20OR%20(['cancer']%20AND%20Hexabrachion-like-protein)&sections=title
Difference in target dose distributions between Acuros XB and collapsed cone convolution/superposition and the impact of the tumor locations in clinical cases of stereotactic ablative body radiotherapy for lung cancer.	noMatch	['Inoue K', 'Matsukawa H', 'Kasai Y', 'Edamitsu K', 'Matsumoto K', 'Suetsugu Y', 'Hirose TA', 'Fukunaga JI', 'Shioyama Y', 'Sasaki T']	J Cancer Res Ther	2023	37787293	10.4103/jcrt.jcrt_1740_21	https://www.ncbi.nlm.nih.gov/research/pubtator3/docsum?text=(['cancer']%20AND%20TNXB1)%20OR%20(['cancer']%20AND%20TNX)%20OR%20(['cancer']%20AND%20TNXB)%20OR%20(['cancer']%20AND%20XB)%20OR%20(['cancer']%20AND%20HXBL)%20OR%20(['cancer']%20AND%20TNXB2)%20OR%20(['cancer']%20AND%20Tenascin-X)%20OR%20(['cancer']%20AND%20TN-X)%20OR%20(['cancer']%20AND%20Hexabrachion-like-protein)&sections=title
Dose difference between anisotropic analytical algorithm (AAA) and Acuros XB (AXB) caused by target's air content for volumetric modulated arc therapy of head and neck cancer	noMatch	['Ito T', 'Monzen H', 'Kubo K', 'Kosaka H', 'Yanagi Y', 'Sakai Y', 'Inada M', 'Doi H', 'Nishimura Y']	Rep Pract Oncol Radiother	2023	37795404	10.5603/RPOR.a2023.0032	https://www.ncbi.nlm.nih.gov/research/pubtator3/docsum?text=(['cancer']%20AND%20TNXB1)%20OR%20(['cancer']%20AND%20TNX)%20OR%20(['cancer']%20AND%20TNXB)%20OR%20(['cancer']%20AND%20XB)%20OR%20(['cancer']%20AND%20HXBL)%20OR%20(['cancer']%20AND%20TNXB2)%20OR%20(['cancer']%20AND%20Tenascin-X)%20OR%20(['cancer']%20AND%20TN-X)%20OR%20(['cancer']%20AND%20Hexabrachion-like-protein)&sections=title
The influence of Acuros XB on dose volume histogram metrics and tumour control probability modelling in locally advanced non-small cell lung cancer.	noMatch	['Fleming C', "O'Keeffe S", 'McDermott R', 'Dunne M', 'McClean B', 'León Vintró L']	Phys Med	2021	33349542	10.1016/j.ejmp.2020.11.030	https://www.ncbi.nlm.nih.gov/research/pubtator3/docsum?text=(['cancer']%20AND%20TNXB1)%20OR%20(['cancer']%20AND%20TNX)%20OR%20(['cancer']%20AND%20TNXB)%20OR%20(['cancer']%20AND%20XB)%20OR%20(['cancer']%20AND%20HXBL)%20OR%20(['cancer']%20AND%20TNXB2)%20OR%20(['cancer']%20AND%20Tenascin-X)%20OR%20(['cancer']%20AND%20TN-X)%20OR%20(['cancer']%20AND%20Hexabrachion-like-protein)&sections=title
Silencing LncRNA LINC01305 inhibits epithelial mesenchymal transition in lung cancer cells by regulating TNXB-mediated PI3K/Akt signaling pathway.	noMatch	['Yan F', 'Liu SW', 'Li XY', 'Li CC', 'Wu Y']	J Biol Regul Homeost Agents	2020	32549529	10.23812/20-73-A-33	https://www.ncbi.nlm.nih.gov/research/pubtator3/docsum?text=(['cancer']%20AND%20TNXB1)%20OR%20(['cancer']%20AND%20TNX)%20OR%20(['cancer']%20AND%20TNXB)%20OR%20(['cancer']%20AND%20XB)%20OR%20(['cancer']%20AND%20HXBL)%20OR%20(['cancer']%20AND%20TNXB2)%20OR%20(['cancer']%20AND%20Tenascin-X)%20OR%20(['cancer']%20AND%20TN-X)%20OR%20(['cancer']%20AND%20Hexabrachion-like-protein)&sections=title
SLC4A1	382	13	['AE1', 'EPB3', 'SLC4A1', 'DI']	['Band-3-anion-transport-protein', 'Anion-exchange-protein-1', 'AE-1', 'Anion-exchanger-1', 'Solute-carrier-family-4-member-1', 'CD-antigen-CD233']	1
Titles	SuperMatch	Authors	Journal	Years	PMID	DOI	Link
Expression of Concern: Activation of lncRNA lnc-SLC4A1-1 induced by H3K27 acetylation promotes the development of breast cancer via activating CXCL8 and NF-kB pathway.	noMatch	NaN	Artif Cells Nanomed Biotechnol	2020	32180438	10.1080/21691401.2020.1741283	https://www.ncbi.nlm.nih.gov/research/pubtator3/docsum?text=(['cancer']%20AND%20AE1)%20OR%20(['cancer']%20AND%20EPB3)%20OR%20(['cancer']%20AND%20SLC4A1)%20OR%20(['cancer']%20AND%20DI)%20OR%20(['cancer']%20AND%20Band-3-anion-transport-protein)%20OR%20(['cancer']%20AND%20Anion-exchange-protein-1)%20OR%20(['cancer']%20AND%20AE-1)%20OR%20(['cancer']%20AND%20Anion-exchanger-1)%20OR%20(['cancer']%20AND…
Di- and Triselenoesters:Promising Drug Candidates for the Future Therapy of Triple-Negative Breast Cancer	noMatch	['Radomska D', 'Czarnomysy R', 'Szymanowska A', 'Radomski D', 'Chalecka M', 'Surazynski A', 'Domínguez-Álvarez E', 'Bielawska A', 'Bielawski K']	Int J Mol Sci	2024	39063006	10.3390/ijms25147764	https://www.ncbi.nlm.nih.gov/research/pubtator3/docsum?text=(['cancer']%20AND%20AE1)%20OR%20(['cancer']%20AND%20EPB3)%20OR%20(['cancer']%20AND%20SLC4A1)%20OR%20(['cancer']%20AND%20DI)%20OR%20(['cancer']%20AND%20Band-3-anion-transport-protein)%20OR%20(['cancer']%20AND%20Anion-exchange-protein-1)%20OR%20(['cancer']%20AND%20AE-1)%20OR%20(['cancer']%20AND%20Anion-exchanger-1)%20OR%20(['cancer']%20AND…
Expression Patterns of Cytokeratins (CK7, CK20, CK19, CK AE1/AE3) in Atypical Endometrial Hyperplasia Coexisting with Endometrial Cancer.	noMatch	['Vasilevska D', 'Rudaitis V', 'Lewkowicz D', 'Širvienė D', 'Mickys U', 'Semczuk M', 'Obrzut B', 'Semczuk A']	Int J Mol Sci	2024	39201770	10.3390/ijms25169084	https://www.ncbi.nlm.nih.gov/research/pubtator3/docsum?text=(['cancer']%20AND%20AE1)%20OR%20(['cancer']%20AND%20EPB3)%20OR%20(['cancer']%20AND%20SLC4A1)%20OR%20(['cancer']%20AND%20DI)%20OR%20(['cancer']%20AND%20Band-3-anion-transport-protein)%20OR%20(['cancer']%20AND%20Anion-exchange-protein-1)%20OR%20(['cancer']%20AND%20AE-1)%20OR%20(['cancer']%20AND%20Anion-exchanger-1)%20OR%20(['cancer']%20AND…
DI-UNet: dual-branch interactive U-Net for skin cancer image segmentation.	noMatch	['Yin W', 'Zhou D', 'Nie R']	J Cancer Res Clin Oncol	2023	37646827	10.1007/s00432-023-05319-4	https://www.ncbi.nlm.nih.gov/research/pubtator3/docsum?text=(['cancer']%20AND%20AE1)%20OR%20(['cancer']%20AND%20EPB3)%20OR%20(['cancer']%20AND%20SLC4A1)%20OR%20(['cancer']%20AND%20DI)%20OR%20(['cancer']%20AND%20Band-3-anion-transport-protein)%20OR%20(['cancer']%20AND%20Anion-exchange-protein-1)%20OR%20(['cancer']%20AND%20AE-1)%20OR%20(['cancer']%20AND%20Anion-exchanger-1)%20OR%20(['cancer']%20AND…
Targeted Analysis of Glycerophospholipids and Mono-, Di-, or Tri-Acylglycerides in Liver Cancer.	noMatch	['Chen H', 'Durand S', 'Bourgin M', 'Lambertucci F', 'Motiño O', 'Montégut L', 'Li S', 'Nogueira-Recalde U', 'Anagnostopoulos G', 'Maiuri MC', 'Kroemer G', 'Martins I']	Methods Mol Biol	2024	38315398	10.1007/978-1-0716-3694-7_14	https://www.ncbi.nlm.nih.gov/research/pubtator3/docsum?text=(['cancer']%20AND%20AE1)%20OR%20(['cancer']%20AND%20EPB3)%20OR%20(['cancer']%20AND%20SLC4A1)%20OR%20(['cancer']%20AND%20DI)%20OR%20(['cancer']%20AND%20Band-3-anion-transport-protein)%20OR%20(['cancer']%20AND%20Anion-exchange-protein-1)%20OR%20(['cancer']%20AND%20AE-1)%20OR%20(['cancer']%20AND%20Anion-exchanger-1)%20OR%20(['cancer']%20AND…
Proteome-wide Profiling of Asymmetric Di-Methylated Arginine in Human Breast Tumors	noMatch	['Ma M', 'Liu F', 'Miles HN', 'Kim EJ', 'Fields L', 'Xu W', 'Li L']	J Am Soc Mass Spectrom	2023	37463068	10.1021/jasms.3c00154	https://www.ncbi.nlm.nih.gov/research/pubtator3/docsum?text=(['cancer']%20AND%20AE1)%20OR%20(['cancer']%20AND%20EPB3)%20OR%20(['cancer']%20AND%20SLC4A1)%20OR%20(['cancer']%20AND%20DI)%20OR%20(['cancer']%20AND%20Band-3-anion-transport-protein)%20OR%20(['cancer']%20AND%20Anion-exchange-protein-1)%20OR%20(['cancer']%20AND%20AE-1)%20OR%20(['cancer']%20AND%20Anion-exchanger-1)%20OR%20(['cancer']%20AND…
Molecular mechanism of di-n-butyl phthalate promotion of bladder cancer development.	noMatch	['Li EH', 'Xu BH', 'Wei HB', 'Bai YC', 'Zhang Q', 'Yu WW', 'Xu ZH', 'Qi XL', 'Zhang DH', 'Wang H']	Toxicol In Vitro	2023	36375677	10.1016/j.tiv.2022.105508	https://www.ncbi.nlm.nih.gov/research/pubtator3/docsum?text=(['cancer']%20AND%20AE1)%20OR%20(['cancer']%20AND%20EPB3)%20OR%20(['cancer']%20AND%20SLC4A1)%20OR%20(['cancer']%20AND%20DI)%20OR%20(['cancer']%20AND%20Band-3-anion-transport-protein)%20OR%20(['cancer']%20AND%20Anion-exchange-protein-1)%20OR%20(['cancer']%20AND%20AE-1)%20OR%20(['cancer']%20AND%20Anion-exchanger-1)%20OR%20(['cancer']%20AND…
SUNRISE-DI study. The daily sunrise is easier to predict than the benefit of adjuvant treatment in colon cancer	noMatch	['Carmona-Bayonas A', 'Valentí V', 'Jiménez-Fonseca P', 'Salazar R']	ESMO Open	2021	34242967	10.1016/j.esmoop.2021.100205	https://www.ncbi.nlm.nih.gov/research/pubtator3/docsum?text=(['cancer']%20AND%20AE1)%20OR%20(['cancer']%20AND%20EPB3)%20OR%20(['cancer']%20AND%20SLC4A1)%20OR%20(['cancer']%20AND%20DI)%20OR%20(['cancer']%20AND%20Band-3-anion-transport-protein)%20OR%20(['cancer']%20AND%20Anion-exchange-protein-1)%20OR%20(['cancer']%20AND%20AE-1)%20OR%20(['cancer']%20AND%20Anion-exchanger-1)%20OR%20(['cancer']%20AND…
Au naturale: use of biologically derived cyclic di-nucleotides for cancer immunotherapy	noMatch	['Waters CM']	Open Biol	2021	34905701	10.1098/rsob.210277	https://www.ncbi.nlm.nih.gov/research/pubtator3/docsum?text=(['cancer']%20AND%20AE1)%20OR%20(['cancer']%20AND%20EPB3)%20OR%20(['cancer']%20AND%20SLC4A1)%20OR%20(['cancer']%20AND%20DI)%20OR%20(['cancer']%20AND%20Band-3-anion-transport-protein)%20OR%20(['cancer']%20AND%20Anion-exchange-protein-1)%20OR%20(['cancer']%20AND%20AE-1)%20OR%20(['cancer']%20AND%20Anion-exchanger-1)%20OR%20(['cancer']%20AND…
Dual-acidity-labile polysaccharide-di-drugs conjugate for targeted cancer chemotherapy.	noMatch	['Li D', 'Su T', 'Ma L', 'Yin F', 'Xu W', 'Ding J', 'Li Z']	Eur J Med Chem	2020	32474350	10.1016/j.ejmech.2020.112367	https://www.ncbi.nlm.nih.gov/research/pubtator3/docsum?text=(['cancer']%20AND%20AE1)%20OR%20(['cancer']%20AND%20EPB3)%20OR%20(['cancer']%20AND%20SLC4A1)%20OR%20(['cancer']%20AND%20DI)%20OR%20(['cancer']%20AND%20Band-3-anion-transport-protein)%20OR%20(['cancer']%20AND%20Anion-exchange-protein-1)%20OR%20(['cancer']%20AND%20AE-1)%20OR%20(['cancer']%20AND%20Anion-exchanger-1)%20OR%20(['cancer']%20AND…
FRAS1	2	0	['FRAS1', 'KIAA1500']	['Extracellular-matrix-organizing-protein-FRAS1', 'Fraser-syndrome-1-protein']	2
Titles	SuperMatch	Authors	Journal	Years	PMID	DOI	Link
A polymorphism in the promoter of FRAS1 is a candidate SNP associated with metastatic prostate cancer.	noMatch	['Wang V', 'Geybels MS', 'Jordahl KM', 'Gerke T', 'Hamid A', 'Penney KL', 'Markt SC', 'Freedman M', 'Pomerantz M', 'Lee GM', 'Rana H', 'Börnigen D', 'Rebbeck TR', 'Huttenhower C', 'Eeles RA', 'Stanford JL', 'Consortium P', 'Berndt SI', 'Claessens F', 'Sørensen KD', 'Park JY', 'Vega A', 'Usmani N', 'Mucci L', 'Sweeney CJ']	Prostate	2021	33956343	10.1002/pros.24148	https://www.ncbi.nlm.nih.gov/research/pubtator3/docsum?text=(['cancer']%20AND%20FRAS1)%20OR%20(['cancer']%20AND%20KIAA1500)%20OR%20(['cancer']%20AND%20Extracellular-matrix-organizing-protein-FRAS1)%20OR%20(['cancer']%20AND%20Fraser-syndrome-1-protein)&sections=title
DCAF13 promotes ovarian cancer progression by activating FRAS1-mediated FAK signaling pathway.	noMatch	['Tang ZY', 'Wang XM', 'Xu CW', 'Sun QQ', 'Hua YX', 'Zhou QY', 'Hu HY', 'Liu SB', 'Guo YJ', 'Ao L', 'Che X', 'Zhang XC', 'Heger M', 'Zheng X', 'Liu AJ', 'Wang Q', 'Zhan ZJ', 'Cheng SQ', 'Pan WW']	Cell Mol Life Sci	2024	39367995	10.1007/s00018-024-05446-2	https://www.ncbi.nlm.nih.gov/research/pubtator3/docsum?text=(['cancer']%20AND%20FRAS1)%20OR%20(['cancer']%20AND%20KIAA1500)%20OR%20(['cancer']%20AND%20Extracellular-matrix-organizing-protein-FRAS1)%20OR%20(['cancer']%20AND%20Fraser-syndrome-1-protein)&sections=title
ANXA2	846	36	['LPC2D', 'ANX2', 'ANX2L4', 'ANXA2', 'CAL1H']	['Annexin-A2', 'Annexin-II', 'Annexin-2', 'Calpactin-I-heavy-chain', 'Calpactin-1-heavy-chain', 'Chromobindin-8', 'Lipocortin-II', 'Placental-anticoagulant-protein-IV', 'PAP-IV', 'Protein-I', 'p36']	1
Titles	SuperMatch	Authors	Journal	Years	PMID	DOI	Link
Annexin A2 (AnxA2) association with the clinicopathological data in different breast cancer subtypes: A possible role for AnxA2 in tumor heterogeneity and cancer progression.	noMatch	['Abdelraouf EM', 'Hussein RRS', 'Shaaban AH', 'El-Sherief HAM', 'Embaby AS', 'Abd El-Aleem SA']	Life Sci	2022	36116530	10.1016/j.lfs.2022.120967	https://www.ncbi.nlm.nih.gov/research/pubtator3/docsum?text=(['cancer']%20AND%20LPC2D)%20OR%20(['cancer']%20AND%20ANX2)%20OR%20(['cancer']%20AND%20ANX2L4)%20OR%20(['cancer']%20AND%20ANXA2)%20OR%20(['cancer']%20AND%20CAL1H)%20OR%20(['cancer']%20AND%20Annexin-A2)%20OR%20(['cancer']%20AND%20Annexin-II)%20OR%20(['cancer']%20AND%20Annexin-2)%20OR%20(['cancer']%20AND%20Calpactin-I-heavy-chain)%20OR%20(…
Human epididymis protein 4 promotes P-glycoprotein-mediated chemoresistance in ovarian cancer cells through interactions with Annexin II	noMatch	['Liu Q', 'Liu DW', 'Zheng MJ', 'Deng L', 'Wang HM', 'Jin S', 'Liu JJ', 'Hao YY', 'Zhu LC', 'Lin B']	Mol Med Rep	2021	33955501	10.3892/mmr.2021.12135	https://www.ncbi.nlm.nih.gov/research/pubtator3/docsum?text=(['cancer']%20AND%20LPC2D)%20OR%20(['cancer']%20AND%20ANX2)%20OR%20(['cancer']%20AND%20ANX2L4)%20OR%20(['cancer']%20AND%20ANXA2)%20OR%20(['cancer']%20AND%20CAL1H)%20OR%20(['cancer']%20AND%20Annexin-A2)%20OR%20(['cancer']%20AND%20Annexin-II)%20OR%20(['cancer']%20AND%20Annexin-2)%20OR%20(['cancer']%20AND%20Calpactin-I-heavy-chain)%20OR%20(…
ANXA2 (annexin A2) is crucial to ATG7-mediated autophagy, leading to tumor aggressiveness in triple-negative breast cancer cells.	noMatch	['Koh M', 'Lim H', 'Jin H', 'Kim M', 'Hong Y', 'Hwang YK', 'Woo Y', 'Kim ES', 'Kim SY', 'Kim KM', 'Lim HK', 'Jung J', 'Kang S', 'Park B', 'Lee HB', 'Han W', 'Lee MS', 'Moon A']	Autophagy	2024	38290972	10.1080/15548627.2024.2305063	https://www.ncbi.nlm.nih.gov/research/pubtator3/docsum?text=(['cancer']%20AND%20LPC2D)%20OR%20(['cancer']%20AND%20ANX2)%20OR%20(['cancer']%20AND%20ANX2L4)%20OR%20(['cancer']%20AND%20ANXA2)%20OR%20(['cancer']%20AND%20CAL1H)%20OR%20(['cancer']%20AND%20Annexin-A2)%20OR%20(['cancer']%20AND%20Annexin-II)%20OR%20(['cancer']%20AND%20Annexin-2)%20OR%20(['cancer']%20AND%20Calpactin-I-heavy-chain)%20OR%20(…
Important role of annexin A2 (ANXA2) in new blood vessel development in vivo and human triple negative breast cancer (TNBC) growth.	noMatch	['Sharma MC', 'Jain D']	Exp Mol Pathol	2020	32866522	10.1016/j.yexmp.2020.104523	https://www.ncbi.nlm.nih.gov/research/pubtator3/docsum?text=(['cancer']%20AND%20LPC2D)%20OR%20(['cancer']%20AND%20ANX2)%20OR%20(['cancer']%20AND%20ANX2L4)%20OR%20(['cancer']%20AND%20ANXA2)%20OR%20(['cancer']%20AND%20CAL1H)%20OR%20(['cancer']%20AND%20Annexin-A2)%20OR%20(['cancer']%20AND%20Annexin-II)%20OR%20(['cancer']%20AND%20Annexin-2)%20OR%20(['cancer']%20AND%20Calpactin-I-heavy-chain)%20OR%20(…
Advances in cancer treatment: a new therapeutic target, Annexin A2	noMatch	['Li Z', 'Yu L', 'Hu B', 'Chen L', 'Jv M', 'Wang L', 'Zhou C', 'Wei M', 'Zhao L']	J Cancer	2021	33995636	10.7150/jca.55173	https://www.ncbi.nlm.nih.gov/research/pubtator3/docsum?text=(['cancer']%20AND%20LPC2D)%20OR%20(['cancer']%20AND%20ANX2)%20OR%20(['cancer']%20AND%20ANX2L4)%20OR%20(['cancer']%20AND%20ANXA2)%20OR%20(['cancer']%20AND%20CAL1H)%20OR%20(['cancer']%20AND%20Annexin-A2)%20OR%20(['cancer']%20AND%20Annexin-II)%20OR%20(['cancer']%20AND%20Annexin-2)%20OR%20(['cancer']%20AND%20Calpactin-I-heavy-chain)%20OR%20(…
Prognostic features of Annexin A2 expression in prostate cancer.	noMatch	['Tan SH', 'Young D', 'Chen Y', 'Kuo HC', 'Srinivasan A', 'Dobi A', 'Petrovics G', 'Cullen J', 'Mcleod DG', 'Rosner IL', 'Srivastava S', 'Sesterhenn IA']	Pathology	2021	32967771	10.1016/j.pathol.2020.07.006	https://www.ncbi.nlm.nih.gov/research/pubtator3/docsum?text=(['cancer']%20AND%20LPC2D)%20OR%20(['cancer']%20AND%20ANX2)%20OR%20(['cancer']%20AND%20ANX2L4)%20OR%20(['cancer']%20AND%20ANXA2)%20OR%20(['cancer']%20AND%20CAL1H)%20OR%20(['cancer']%20AND%20Annexin-A2)%20OR%20(['cancer']%20AND%20Annexin-II)%20OR%20(['cancer']%20AND%20Annexin-2)%20OR%20(['cancer']%20AND%20Calpactin-I-heavy-chain)%20OR%20(…
Annexin A2 in Tumors of the Gastrointestinal Tract, Liver, and Pancreas.	noMatch	['Christofidis K', 'Pergaris A', 'Fioretzaki R', 'Charalampakis N', 'Kapetanakis EΙ', 'Kavantzas N', 'Schizas D', 'Sakellariou S']	Cancers (Basel)	2024	39594718	10.3390/cancers16223764	https://www.ncbi.nlm.nih.gov/research/pubtator3/docsum?text=(['cancer']%20AND%20LPC2D)%20OR%20(['cancer']%20AND%20ANX2)%20OR%20(['cancer']%20AND%20ANX2L4)%20OR%20(['cancer']%20AND%20ANXA2)%20OR%20(['cancer']%20AND%20CAL1H)%20OR%20(['cancer']%20AND%20Annexin-A2)%20OR%20(['cancer']%20AND%20Annexin-II)%20OR%20(['cancer']%20AND%20Annexin-2)%20OR%20(['cancer']%20AND%20Calpactin-I-heavy-chain)%20OR%20(…
Circulating annexin A2 as a biomarker in patients with pancreatic cancer.	noMatch	['Karabulut M', 'Afsar CU', 'Serilmez M', 'Karabulut S']	J Cancer Res Ther	2020	33380663	10.4103/jcrt.JCRT_755_18	https://www.ncbi.nlm.nih.gov/research/pubtator3/docsum?text=(['cancer']%20AND%20LPC2D)%20OR%20(['cancer']%20AND%20ANX2)%20OR%20(['cancer']%20AND%20ANX2L4)%20OR%20(['cancer']%20AND%20ANXA2)%20OR%20(['cancer']%20AND%20CAL1H)%20OR%20(['cancer']%20AND%20Annexin-A2)%20OR%20(['cancer']%20AND%20Annexin-II)%20OR%20(['cancer']%20AND%20Annexin-2)%20OR%20(['cancer']%20AND%20Calpactin-I-heavy-chain)%20OR%20(…
Human colorectal cancer-associated carbohydrate antigen on annexin A2 protein.	noMatch	['Tanaka H', 'Saigo C', 'Iwata Y', 'Yasufuku I', 'Kito Y', 'Yoshida K', 'Takeuchi T']	J Mol Med (Berl)	2021	33904933	10.1007/s00109-021-02077-z	https://www.ncbi.nlm.nih.gov/research/pubtator3/docsum?text=(['cancer']%20AND%20LPC2D)%20OR%20(['cancer']%20AND%20ANX2)%20OR%20(['cancer']%20AND%20ANX2L4)%20OR%20(['cancer']%20AND%20ANXA2)%20OR%20(['cancer']%20AND%20CAL1H)%20OR%20(['cancer']%20AND%20Annexin-A2)%20OR%20(['cancer']%20AND%20Annexin-II)%20OR%20(['cancer']%20AND%20Annexin-2)%20OR%20(['cancer']%20AND%20Calpactin-I-heavy-chain)%20OR%20(…
Clinical Significance of Annexin A2 Expression in Breast Cancer Patients	noMatch	['Gibbs LD', 'Mansheim K', 'Maji S', 'Nandy R', 'Lewis CM', 'Vishwanatha JK', 'Chaudhary P']	Cancers (Basel)	2020	33374917	10.3390/cancers13010002	https://www.ncbi.nlm.nih.gov/research/pubtator3/docsum?text=(['cancer']%20AND%20LPC2D)%20OR%20(['cancer']%20AND%20ANX2)%20OR%20(['cancer']%20AND%20ANX2L4)%20OR%20(['cancer']%20AND%20ANXA2)%20OR%20(['cancer']%20AND%20CAL1H)%20OR%20(['cancer']%20AND%20Annexin-A2)%20OR%20(['cancer']%20AND%20Annexin-II)%20OR%20(['cancer']%20AND%20Annexin-2)%20OR%20(['cancer']%20AND%20Calpactin-I-heavy-chain)%20OR%20(…
FGG	10	0	['PRO2061', 'FGG']	['Fibrinogen-gamma-chain']	2
Titles	SuperMatch	Authors	Journal	Years	PMID	DOI	Link
Ligustrazine reverts anthracycline chemotherapy resistance of human breast cancer by inhibiting JAK2/STAT3 signaling and decreasing fibrinogen gamma chain (FGG) expression.	noMatch	['Liu YL', 'Yan ZX', 'Xia Y', 'Xie XY', 'Zhou K', 'Xu LL', 'Shi YL', 'Wang Q', 'Bi JW']	Am J Cancer Res	2020	32266101	NaN	https://www.ncbi.nlm.nih.gov/research/pubtator3/docsum?text=(['cancer']%20AND%20PRO2061)%20OR%20(['cancer']%20AND%20FGG)%20OR%20(['cancer']%20AND%20Fibrinogen-gamma-chain)&sections=title
Clinical significance of urinary plasminogen and fibrinogen gamma chain as novel potential diagnostic markers for non-small-cell lung cancer.	noMatch	['Zhang W', 'Gao Z', 'Zeng G', 'Xie H', 'Liu J', 'Liu N', 'Wang G']	Clin Chim Acta	2020	31821791	10.1016/j.cca.2019.11.022	https://www.ncbi.nlm.nih.gov/research/pubtator3/docsum?text=(['cancer']%20AND%20PRO2061)%20OR%20(['cancer']%20AND%20FGG)%20OR%20(['cancer']%20AND%20Fibrinogen-gamma-chain)&sections=title
Identification of FGG as a Biomarker in Early Gastric Cancer via Tissue Proteomics and Clinical Verification.	noMatch	['Chen W', 'Ye Q', 'Zhang B', 'Ma Z', 'Tu H']	J Proteome Res	2024	39417528	10.1021/acs.jproteome.4c00624	https://www.ncbi.nlm.nih.gov/research/pubtator3/docsum?text=(['cancer']%20AND%20PRO2061)%20OR%20(['cancer']%20AND%20FGG)%20OR%20(['cancer']%20AND%20Fibrinogen-gamma-chain)&sections=title
Elevated Serum FGG Levels Prognosticate and Promote the Disease Progression in Prostate Cancer	noMatch	['Peng HH', 'Wang JN', 'Xiao LF', 'Yan M', 'Chen SP', 'Wang L', 'Yang K']	Front Genet	2021	33995485	10.3389/fgene.2021.651647	https://www.ncbi.nlm.nih.gov/research/pubtator3/docsum?text=(['cancer']%20AND%20PRO2061)%20OR%20(['cancer']%20AND%20FGG)%20OR%20(['cancer']%20AND%20Fibrinogen-gamma-chain)&sections=title
Exosomal FGG promotes colorectal cancer liver metastases through inducing angiogenic pre-metastatic niche formation.	noMatch	['Yang L', 'Chen L', 'Chen X', 'Huang H', 'Zhu H', 'Zeng L', 'Huang J', 'Ding H']	Arch Biochem Biophys	2025	41015146	10.1016/j.abb.2025.110625	https://www.ncbi.nlm.nih.gov/research/pubtator3/docsum?text=(['cancer']%20AND%20PRO2061)%20OR%20(['cancer']%20AND%20FGG)%20OR%20(['cancer']%20AND%20Fibrinogen-gamma-chain)&sections=title
Spatial transcriptomics reveals the heterogeneity and FGG+CRP+ inflammatory cancer-associated fibroblasts replace islets in pancreatic ductal adenocarcinoma	noMatch	['Ren Z', 'Pan B', 'Wang F', 'Lyu S', 'Zhai J', 'Hu X', 'Liu Z', 'Li L', 'Lang R', 'He Q', 'Zhao X']	Front Oncol	2023	37124494	10.3389/fonc.2023.1112576	https://www.ncbi.nlm.nih.gov/research/pubtator3/docsum?text=(['cancer']%20AND%20PRO2061)%20OR%20(['cancer']%20AND%20FGG)%20OR%20(['cancer']%20AND%20Fibrinogen-gamma-chain)&sections=title
The COOH-terminal globular domain of fibrinogen gamma chain suppresses angiogenesis and tumor growth.	noMatch	['Akakura N', 'Hoogland C', 'Takada YK', 'Saegusa J', 'Ye X', 'Liu FT', 'Cheung AT', 'Takada Y']	Cancer Res	2006	17018627	10.1158/0008-5472.CAN-06-1686	https://www.ncbi.nlm.nih.gov/research/pubtator3/docsum?text=(['cancer']%20AND%20PRO2061)%20OR%20(['cancer']%20AND%20FGG)%20OR%20(['cancer']%20AND%20Fibrinogen-gamma-chain)&sections=title
Elevated plasma levels of crosslinked fibrinogen gamma-chain dimer indicate cancer-related fibrin deposition and fibrinolysis.	noMatch	['Gerner C', 'Steinkellner W', 'Holzmann K', 'Gsur A', 'Grimm R', 'Ensinger C', 'Obrist P', 'Sauermann G']	Thromb Haemost	2001	11307821	NaN	https://www.ncbi.nlm.nih.gov/research/pubtator3/docsum?text=(['cancer']%20AND%20PRO2061)%20OR%20(['cancer']%20AND%20FGG)%20OR%20(['cancer']%20AND%20Fibrinogen-gamma-chain)&sections=title
Protein Complex of Fibrinogen Gamma Chain and Complement Factor H in Ovarian Cancer Patient Plasma.	noMatch	['Honda KI', 'Asada R', 'Kageyama K', 'Fukuda T', 'Terada H', 'Yasui T', 'Sumi T', 'Koyama M', 'Ishiko O', 'Sugawa T']	Anticancer Res	2017	28551622	10.21873/anticanres.11638	https://www.ncbi.nlm.nih.gov/research/pubtator3/docsum?text=(['cancer']%20AND%20PRO2061)%20OR%20(['cancer']%20AND%20FGG)%20OR%20(['cancer']%20AND%20Fibrinogen-gamma-chain)&sections=title
Novel prognostic biomarkers of gastric cancer based on gene expression microarray: COL12A1, GSTA3, FGA and FGG	noMatch	['Duan S', 'Gong B', 'Wang P', 'Huang H', 'Luo L', 'Liu F']	Mol Med Rep	2018	30106150	10.3892/mmr.2018.9368	https://www.ncbi.nlm.nih.gov/research/pubtator3/docsum?text=(['cancer']%20AND%20PRO2061)%20OR%20(['cancer']%20AND%20FGG)%20OR%20(['cancer']%20AND%20Fibrinogen-gamma-chain)&sections=title
HBA1	9	0	['HBA2', 'HBA1;', 'HBA1']	['Hemoglobin-subunit-alpha', 'Alpha-globin', 'Hemoglobin-alpha-chain']	2
Titles	SuperMatch	Authors	Journal	Years	PMID	DOI	Link
Inflammatory Bowel Disease-Associated Colorectal Cancer: Translational and Transformational Risks Posed by Exogenous Free Hemoglobin Alpha Chain, a By-Product of Extravasated Erythrocyte Macrophage Erythrophagocytosis	noMatch	['Bragg MA', 'Breaux WA', "M'Koma AE"]	Medicina (B Aires)	2023	37476546	10.3390/medicina59071254	https://www.ncbi.nlm.nih.gov/research/pubtator3/docsum?text=(['cancer']%20AND%20HBA2)%20OR%20(['cancer']%20AND%20HBA1;)%20OR%20(['cancer']%20AND%20HBA1)%20OR%20(['cancer']%20AND%20Hemoglobin-subunit-alpha)%20OR%20(['cancer']%20AND%20Alpha-globin)%20OR%20(['cancer']%20AND%20Hemoglobin-alpha-chain)&sections=title
Identification of hemoglobin-alpha and -beta subunits as potential serum biomarkers for the diagnosis and prognosis of ovarian cancer.	noMatch	['Woong-Shick A', 'Sung-Pil P', 'Su-Mi B', 'Joon-Mo L', 'Sung-Eun N', 'Gye-Hyun N', 'Young-Lae C', 'Ho-Sun C', 'Heung-Jae J', 'Chong-Kook K', 'Young-Wan K', 'Byoung-Don H', 'Hyun-Sun J']	Cancer Sci	2005	15771624	10.1111/j.1349-7006.2005.00029.x	https://www.ncbi.nlm.nih.gov/research/pubtator3/docsum?text=(['cancer']%20AND%20HBA2)%20OR%20(['cancer']%20AND%20HBA1;)%20OR%20(['cancer']%20AND%20HBA1)%20OR%20(['cancer']%20AND%20Hemoglobin-subunit-alpha)%20OR%20(['cancer']%20AND%20Alpha-globin)%20OR%20(['cancer']%20AND%20Hemoglobin-alpha-chain)&sections=title
Tumor cell cytolysis mediated by valorphin, an opioid-like fragment of hemoglobin beta-chain.	noMatch	['Blishchenko EYu', 'Mernenko OA', 'Mirkina II', 'Satpaev DK', 'Ivanov VS', 'Tchikin LD', 'Ostrovsky AG', 'Karelin AA', 'Ivanov VT']	Peptides	1997	9114456	10.1016/s0196-9781(96)00248-3	https://www.ncbi.nlm.nih.gov/research/pubtator3/docsum?text=(['cancer']%20AND%20HBA2)%20OR%20(['cancer']%20AND%20HBA1;)%20OR%20(['cancer']%20AND%20HBA1)%20OR%20(['cancer']%20AND%20Hemoglobin-subunit-alpha)%20OR%20(['cancer']%20AND%20Alpha-globin)%20OR%20(['cancer']%20AND%20Hemoglobin-alpha-chain)&sections=title
Influence of betaS-globin haplotypes hydroxyurea on tumor necrosis factor-alpha levels in sickle cell anemia	noMatch	['Laurentino MR', 'Maia PA Filho', 'Barbosa MC', 'Bandeira IC', 'Rocha LB', 'Gonçalves RP']	Rev Bras Hematol Hemoter	2014	24790537	10.5581/1516-8484.20140028	https://www.ncbi.nlm.nih.gov/research/pubtator3/docsum?text=(['cancer']%20AND%20HBA2)%20OR%20(['cancer']%20AND%20HBA1;)%20OR%20(['cancer']%20AND%20HBA1)%20OR%20(['cancer']%20AND%20Hemoglobin-subunit-alpha)%20OR%20(['cancer']%20AND%20Alpha-globin)%20OR%20(['cancer']%20AND%20Hemoglobin-alpha-chain)&sections=title
Comment on "Influence of betaS-globin haplotypes and hydroxyurea on tumor necrosis factor-alpha levels in sickle cell anemia"	noMatch	['Torres Lde S']	Rev Bras Hematol Hemoter	2014	24790532	10.5581/1516-8484.20140023	https://www.ncbi.nlm.nih.gov/research/pubtator3/docsum?text=(['cancer']%20AND%20HBA2)%20OR%20(['cancer']%20AND%20HBA1;)%20OR%20(['cancer']%20AND%20HBA1)%20OR%20(['cancer']%20AND%20Hemoglobin-subunit-alpha)%20OR%20(['cancer']%20AND%20Alpha-globin)%20OR%20(['cancer']%20AND%20Hemoglobin-alpha-chain)&sections=title
Characterization of Adult alpha- and beta-Globin Elevated by Hydrogen Peroxide in Cervical Cancer Cells That Play A Cytoprotective Role Against Oxidative Insults	noMatch	['Li X', 'Wu Z', 'Wang Y', 'Mei Q', 'Fu X', 'Han W']	PLoS One	2013	23349856	10.1371/journal.pone.0054342	https://www.ncbi.nlm.nih.gov/research/pubtator3/docsum?text=(['cancer']%20AND%20HBA2)%20OR%20(['cancer']%20AND%20HBA1;)%20OR%20(['cancer']%20AND%20HBA1)%20OR%20(['cancer']%20AND%20Hemoglobin-subunit-alpha)%20OR%20(['cancer']%20AND%20Alpha-globin)%20OR%20(['cancer']%20AND%20Hemoglobin-alpha-chain)&sections=title
Expression of beta-globin by cancer cells promotes cell survival during blood-borne dissemination	noMatch	['Zheng Y', 'Miyamoto DT', 'Wittner BS', 'Sullivan JP', 'Aceto N', 'Jordan NV', 'Yu M', 'Karabacak NM', 'Comaills V', 'Morris R', 'Desai R', 'Desai N', 'Emmons E', 'Milner JD', 'Lee RJ', 'Wu CL', 'Sequist LV', 'Haas W', 'Ting DT', 'Toner M', 'Ramaswamy S', 'Maheswaran S', 'Haber DA']	Nat Commun	2017	28181495	10.1038/ncomms14344	https://www.ncbi.nlm.nih.gov/research/pubtator3/docsum?text=(['cancer']%20AND%20HBA2)%20OR%20(['cancer']%20AND%20HBA1;)%20OR%20(['cancer']%20AND%20HBA1)%20OR%20(['cancer']%20AND%20Hemoglobin-subunit-alpha)%20OR%20(['cancer']%20AND%20Alpha-globin)%20OR%20(['cancer']%20AND%20Hemoglobin-alpha-chain)&sections=title
[Nucleic acid hybridization analysis of the regulatory effect of a cytoplasmic factor on the malignancy of myeloma cells. I. Beta-globin gene expression].	noMatch	['Wang ZQ', 'Zhang JB', 'Chen KQ', 'Zhang SF', 'Shen Y', 'Zhang LY', 'Yuan J', 'Xue SP']	Zhongguo Yi Xue Ke Xue Yuan Xue Bao	1987	2968857	NaN	https://www.ncbi.nlm.nih.gov/research/pubtator3/docsum?text=(['cancer']%20AND%20HBA2)%20OR%20(['cancer']%20AND%20HBA1;)%20OR%20(['cancer']%20AND%20HBA1)%20OR%20(['cancer']%20AND%20Hemoglobin-subunit-alpha)%20OR%20(['cancer']%20AND%20Alpha-globin)%20OR%20(['cancer']%20AND%20Hemoglobin-alpha-chain)&sections=title
Wilms' tumor-aniridia association: segregation of affected chromosome in somatic cell hybrids, identification of cell surface antigen associated with deleted area, and regional mapping of c-Ha-ras-1 oncogene, insulin gene, and beta-globin gene.	noMatch	['Fisher JH', 'Miller YE', 'Sparkes RS', 'Bateman JB', 'Kimmel KA', 'Carey TE', 'Rodell T', 'Shoemaker SA', 'Scoggin CH']	Somat Cell Mol Genet	1984	6089356	10.1007/BF01534850	https://www.ncbi.nlm.nih.gov/research/pubtator3/docsum?text=(['cancer']%20AND%20HBA2)%20OR%20(['cancer']%20AND%20HBA1;)%20OR%20(['cancer']%20AND%20HBA1)%20OR%20(['cancer']%20AND%20Hemoglobin-subunit-alpha)%20OR%20(['cancer']%20AND%20Alpha-globin)%20OR%20(['cancer']%20AND%20Hemoglobin-alpha-chain)&sections=title
AOC3	38	1	['VAP1', 'AOC3']	['Amine-oxidase-[copper-containing]-3', 'EC-1.4.3.21', 'Amine-oxidase-copper-containing-3', 'Copper-amine-oxidase', 'HPAO', 'Semicarbazide-sensitive-amine-oxidase', 'SSAO', 'Vascular-adhesion-protein-1', 'VAP-1']	1
Titles	SuperMatch	Authors	Journal	Years	PMID	DOI	Link
Amine oxidase, copper containing 3 exerts anti-mesenchymal transformation and enhances CD4+ T-cell recruitment to prolong survival in lung cancer	noMatch	['Chang CY', 'Wu KL', 'Chang YY', 'Tsai PH', 'Hung JY', 'Chang WA', 'Jian SF', 'Huang YC', 'Chong IW', 'Tsai YM', 'Hsu YL']	Oncol Rep	2021	34318901	10.3892/or.2021.8154	https://www.ncbi.nlm.nih.gov/research/pubtator3/docsum?text=(['cancer']%20AND%20VAP1)%20OR%20(['cancer']%20AND%20AOC3)%20OR%20(['cancer']%20AND%20Amine-oxidase-[copper-containing]-3)%20OR%20(['cancer']%20AND%20EC-1.4.3.21)%20OR%20(['cancer']%20AND%20Amine-oxidase-copper-containing-3)%20OR%20(['cancer']%20AND%20Copper-amine-oxidase)%20OR%20(['cancer']%20AND%20HPAO)%20OR%20(['cancer']%20AND%20Semic…
Serum Biomarkers in Thyroid Malignancies: Evaluating Thyroid-Stimulating Hormone Receptor (TSHR) and Vascular Adhesion Protein-1 (VAP-1) as Potential Diagnostic Biomarker	noMatch	['Shihab RN', 'Zain Elabdeen AAE', 'Jabbar SA']	Asian Pac J Cancer Prev	2025	40156417	10.31557/APJCP.2025.26.3.995	https://www.ncbi.nlm.nih.gov/research/pubtator3/docsum?text=(['cancer']%20AND%20VAP1)%20OR%20(['cancer']%20AND%20AOC3)%20OR%20(['cancer']%20AND%20Amine-oxidase-[copper-containing]-3)%20OR%20(['cancer']%20AND%20EC-1.4.3.21)%20OR%20(['cancer']%20AND%20Amine-oxidase-copper-containing-3)%20OR%20(['cancer']%20AND%20Copper-amine-oxidase)%20OR%20(['cancer']%20AND%20HPAO)%20OR%20(['cancer']%20AND%20Semic…
Inhibition of vascular adhesion protein-1 enhances the anti-tumor effects of immune checkpoint inhibitors	noMatch	['Kinoshita T', 'Sayem MA', 'Yaguchi T', 'Kharma B', 'Morii K', 'Kato D', 'Ohta S', 'Mashima Y', 'Asamura H', 'Kawakami Y']	Cancer Sci	2021	33453147	10.1111/cas.14812	https://www.ncbi.nlm.nih.gov/research/pubtator3/docsum?text=(['cancer']%20AND%20VAP1)%20OR%20(['cancer']%20AND%20AOC3)%20OR%20(['cancer']%20AND%20Amine-oxidase-[copper-containing]-3)%20OR%20(['cancer']%20AND%20EC-1.4.3.21)%20OR%20(['cancer']%20AND%20Amine-oxidase-copper-containing-3)%20OR%20(['cancer']%20AND%20Copper-amine-oxidase)%20OR%20(['cancer']%20AND%20HPAO)%20OR%20(['cancer']%20AND%20Semic…
Serum vascular adhesion protein-1 is associated with twelve-year risk of incident cancer, cancer mortality, and all-cause mortality: a community-based cohort study	noMatch	['Chen SC', 'Fan KC', 'Yen IW', 'Yang CY', 'Lin CH', 'Hsu CY', 'Lyu YP', 'Juan HC', 'Lin HH', 'Lin MS', 'Shih SR', 'Li HY', 'Kuo CH']	Front Oncol	2023	38162479	10.3389/fonc.2023.1308353	https://www.ncbi.nlm.nih.gov/research/pubtator3/docsum?text=(['cancer']%20AND%20VAP1)%20OR%20(['cancer']%20AND%20AOC3)%20OR%20(['cancer']%20AND%20Amine-oxidase-[copper-containing]-3)%20OR%20(['cancer']%20AND%20EC-1.4.3.21)%20OR%20(['cancer']%20AND%20Amine-oxidase-copper-containing-3)%20OR%20(['cancer']%20AND%20Copper-amine-oxidase)%20OR%20(['cancer']%20AND%20HPAO)%20OR%20(['cancer']%20AND%20Semic…
Pan-cancer analysis reveals AOC3 as a potential therapeutic biomarker for colorectal cancer.	noMatch	['Wang G', 'Zhu L', 'Lu L', 'Wu G', 'Wang B', 'Yu C']	Discov Oncol	2025	41021158	10.1007/s12672-025-03573-1	https://www.ncbi.nlm.nih.gov/research/pubtator3/docsum?text=(['cancer']%20AND%20VAP1)%20OR%20(['cancer']%20AND%20AOC3)%20OR%20(['cancer']%20AND%20Amine-oxidase-[copper-containing]-3)%20OR%20(['cancer']%20AND%20EC-1.4.3.21)%20OR%20(['cancer']%20AND%20Amine-oxidase-copper-containing-3)%20OR%20(['cancer']%20AND%20Copper-amine-oxidase)%20OR%20(['cancer']%20AND%20HPAO)%20OR%20(['cancer']%20AND%20Semic…
Downregulation of amine oxidase copper containing 1 inhibits tumor progression by suppressing IL-6/JAK/STAT3 pathway activation in hepatocellular carcinoma	noMatch	['Ding Q', 'Lin D', 'Zhou Y', 'Li F', 'Lai J', 'Duan J', 'Chen J', 'Jiang C']	Oncol Lett	2021	34777591	10.3892/ol.2021.13118	https://www.ncbi.nlm.nih.gov/research/pubtator3/docsum?text=(['cancer']%20AND%20VAP1)%20OR%20(['cancer']%20AND%20AOC3)%20OR%20(['cancer']%20AND%20Amine-oxidase-[copper-containing]-3)%20OR%20(['cancer']%20AND%20EC-1.4.3.21)%20OR%20(['cancer']%20AND%20Amine-oxidase-copper-containing-3)%20OR%20(['cancer']%20AND%20Copper-amine-oxidase)%20OR%20(['cancer']%20AND%20HPAO)%20OR%20(['cancer']%20AND%20Semic…
Identification of AOC3 and LRRC17 as Colonic Fibroblast Activation Markers and Their Potential Roles in Colorectal Cancer Progression	noMatch	['Ahmad Zawawi SS', 'Mohd Azram NAS', 'Sulong S', 'Zakaria AD', 'Lee YY', 'Che Jalil NA', 'Musa M']	Asian Pac J Cancer Prev	2023	37774061	10.31557/APJCP.2023.24.9.3099	https://www.ncbi.nlm.nih.gov/research/pubtator3/docsum?text=(['cancer']%20AND%20VAP1)%20OR%20(['cancer']%20AND%20AOC3)%20OR%20(['cancer']%20AND%20Amine-oxidase-[copper-containing]-3)%20OR%20(['cancer']%20AND%20EC-1.4.3.21)%20OR%20(['cancer']%20AND%20Amine-oxidase-copper-containing-3)%20OR%20(['cancer']%20AND%20Copper-amine-oxidase)%20OR%20(['cancer']%20AND%20HPAO)%20OR%20(['cancer']%20AND%20Semic…
Crosstalk of cell death pathways unveils an autophagy-related gene AOC3 as a critical prognostic marker in colorectal cancer	noMatch	['Xu H', 'Cui H', 'Weng S', 'Zhang Y', 'Wang L', 'Xing Z', 'Han X', 'Liu Z']	Commun Biol	2024	38461356	10.1038/s42003-024-05980-6	https://www.ncbi.nlm.nih.gov/research/pubtator3/docsum?text=(['cancer']%20AND%20VAP1)%20OR%20(['cancer']%20AND%20AOC3)%20OR%20(['cancer']%20AND%20Amine-oxidase-[copper-containing]-3)%20OR%20(['cancer']%20AND%20EC-1.4.3.21)%20OR%20(['cancer']%20AND%20Amine-oxidase-copper-containing-3)%20OR%20(['cancer']%20AND%20Copper-amine-oxidase)%20OR%20(['cancer']%20AND%20HPAO)%20OR%20(['cancer']%20AND%20Semic…
AOC3 accelerates lung metastasis of osteosarcoma by recruiting tumor-associated neutrophils, neutrophil extracellular trap formation and tumor vascularization.	noMatch	['Qi L', 'Gao T', 'Bai C', 'Guo Z', 'Zhou L', 'Yang X', 'Fan Z', 'Zhang G']	Heliyon	2024	39296147	10.1016/j.heliyon.2024.e37070	https://www.ncbi.nlm.nih.gov/research/pubtator3/docsum?text=(['cancer']%20AND%20VAP1)%20OR%20(['cancer']%20AND%20AOC3)%20OR%20(['cancer']%20AND%20Amine-oxidase-[copper-containing]-3)%20OR%20(['cancer']%20AND%20EC-1.4.3.21)%20OR%20(['cancer']%20AND%20Amine-oxidase-copper-containing-3)%20OR%20(['cancer']%20AND%20Copper-amine-oxidase)%20OR%20(['cancer']%20AND%20HPAO)%20OR%20(['cancer']%20AND%20Semic…
Downregulation of VAP-1 in OSCC suppresses tumor growth and metastasis via NF-kappaB/IL-8 signaling and reduces neutrophil infiltration.	noMatch	['Xu Q', 'Chen X', 'Yu T', 'Tang Q', 'Zhou Z', 'Wang H', 'Huang W', 'Huang T', 'Liang F']	J Oral Pathol Med	2022	35174543	10.1111/jop.13285	https://www.ncbi.nlm.nih.gov/research/pubtator3/docsum?text=(['cancer']%20AND%20VAP1)%20OR%20(['cancer']%20AND%20AOC3)%20OR%20(['cancer']%20AND%20Amine-oxidase-[copper-containing]-3)%20OR%20(['cancer']%20AND%20EC-1.4.3.21)%20OR%20(['cancer']%20AND%20Amine-oxidase-copper-containing-3)%20OR%20(['cancer']%20AND%20Copper-amine-oxidase)%20OR%20(['cancer']%20AND%20HPAO)%20OR%20(['cancer']%20AND%20Semic…
TG	746	48	['TG']	['Thyroglobulin', 'Tg']	1
Titles	SuperMatch	Authors	Journal	Years	PMID	DOI	Link
Histology is more iotamportant than persistent anti-Tg antibodies for progression of differentiated thyroid cancer.	Match	['Karapanou O', 'Saltiki K', 'Simeakis G', 'Botoula E', 'Tsagarakis S', 'Alevizaki M', 'Vlassopoulou B']	Clin Endocrinol (Oxf)	2021	33682167	10.1111/cen.14456	https://www.ncbi.nlm.nih.gov/research/pubtator3/docsum?text=(['cancer']%20AND%20TG)%20OR%20(['cancer']%20AND%20Thyroglobulin)%20OR%20(['cancer']%20AND%20Tg)&sections=title
TG-Mamba: Leveraging text guidance for predicting tumor mutation burden in lung cancer.	Match	['Yu C', 'Meng X', 'Li Y', 'Zhao Z', 'Zhang Y']	Comput Med Imaging Graph	2025	40819605	10.1016/j.compmedimag.2025.102626	https://www.ncbi.nlm.nih.gov/research/pubtator3/docsum?text=(['cancer']%20AND%20TG)%20OR%20(['cancer']%20AND%20Thyroglobulin)%20OR%20(['cancer']%20AND%20Tg)&sections=title
Prognostic Implications of Preablation Stimulated Tg: A Retrospective Analysis of 2500 Thyroid Cancer Patients.	Match	['Tian T', 'Xu Y', 'Zhang X', 'Liu B']	J Clin Endocrinol Metab	2021	34143886	10.1210/clinem/dgab445	https://www.ncbi.nlm.nih.gov/research/pubtator3/docsum?text=(['cancer']%20AND%20TG)%20OR%20(['cancer']%20AND%20Thyroglobulin)%20OR%20(['cancer']%20AND%20Tg)&sections=title
Tissue and Sex-Specific Performance of a Cancer Driver Based Biomarker in rasH2-Tg Mice.	Match	['Harris KL', 'Faske JB', 'Gong B', 'Parsons BL']	Environ Mol Mutagen	2025	40799151	10.1002/em.70027	https://www.ncbi.nlm.nih.gov/research/pubtator3/docsum?text=(['cancer']%20AND%20TG)%20OR%20(['cancer']%20AND%20Thyroglobulin)%20OR%20(['cancer']%20AND%20Tg)&sections=title
TG-IGF1R: A Novel Receptor Tyrosine Kinase Fusion Oncogene in Pediatric Thyroid Cancer.	Match	['Ricarte-Filho JC', 'Reichenberger ER', 'Hinkle K', 'Isaza A', 'Bauer AJ', 'Franco A']	Thyroid	2024	39104254	10.1089/thy.2024.0224	https://www.ncbi.nlm.nih.gov/research/pubtator3/docsum?text=(['cancer']%20AND%20TG)%20OR%20(['cancer']%20AND%20Thyroglobulin)%20OR%20(['cancer']%20AND%20Tg)&sections=title
Prognostic factors for postoperative papillary thyroid cancer with unexplained elevated Tg: A retrospective study	Match	['Lu C', 'Han N', 'Li J', 'Wang G', 'Wang C', 'Jia Q', 'Tan J', 'Wang X', 'Meng Z']	Heliyon	2024	38509944	10.1016/j.heliyon.2024.e27736	https://www.ncbi.nlm.nih.gov/research/pubtator3/docsum?text=(['cancer']%20AND%20TG)%20OR%20(['cancer']%20AND%20Thyroglobulin)%20OR%20(['cancer']%20AND%20Tg)&sections=title
Somatic mutations in the TG and RELA genes specific for radioiodine-refractory thyroid cancer	Match	['Suprakun C', 'Nuwongsri P', 'Tongkobpetch S', 'Srichomthong C', 'Vinayanuwattikun C', 'Keelawat S', 'Jantasuwan S', 'Tangjaturonrasme N', 'Samorn P', 'Shotelersuk V', 'Tepmongkol S']	Sci Rep	2025	40593063	10.1038/s41598-025-05605-w	https://www.ncbi.nlm.nih.gov/research/pubtator3/docsum?text=(['cancer']%20AND%20TG)%20OR%20(['cancer']%20AND%20Thyroglobulin)%20OR%20(['cancer']%20AND%20Tg)&sections=title
CG>TG mutation frequency as negative predictor of homologous recombination deficiency in ovarian and breast cancer	Match	['Romanovsky E', 'Menzel M', 'Kluck K', 'Beck S', 'Ball M', 'Schirmacher P', 'Kazdal D', 'Stenzinger A', 'Budczies J']	Commun Biol	2025	40730886	10.1038/s42003-025-08529-3	https://www.ncbi.nlm.nih.gov/research/pubtator3/docsum?text=(['cancer']%20AND%20TG)%20OR%20(['cancer']%20AND%20Thyroglobulin)%20OR%20(['cancer']%20AND%20Tg)&sections=title
The diagnostic value of GICA used for intraoperative lymph node FNA-Tg measurement to evaluate thyroid cancer metastases	Match	['Hou S', 'Sun Y', 'Yang Z', 'Tang M', 'Yin T', 'Shao C', 'Yan C', 'Mo L', 'Yuan Y', 'Yin S', 'Zhang F']	Eur Thyroid J	2024	38181005	10.1530/ETJ-23-0182	https://www.ncbi.nlm.nih.gov/research/pubtator3/docsum?text=(['cancer']%20AND%20TG)%20OR%20(['cancer']%20AND%20Thyroglobulin)%20OR%20(['cancer']%20AND%20Tg)&sections=title
TG-Net: Combining transformer and GAN for nasopharyngeal carcinoma tumor segmentation based on total-body uEXPLORER PET/CT scanner.	Match	['Huang Z', 'Tang S', 'Chen Z', 'Wang G', 'Shen H', 'Zhou Y', 'Wang H', 'Fan W', 'Liang D', 'Hu Y', 'Hu Z']	Comput Biol Med	2022	35905660	10.1016/j.compbiomed.2022.105869	https://www.ncbi.nlm.nih.gov/research/pubtator3/docsum?text=(['cancer']%20AND%20TG)%20OR%20(['cancer']%20AND%20Thyroglobulin)%20OR%20(['cancer']%20AND%20Tg)&sections=title
ASPN	31	4	['ASPN', 'PLAP1', 'UNQ215/PRO241', 'SLRR1C']	['Asporin', 'Periodontal-ligament-associated-protein-1', 'PLAP-1']	1
Titles	SuperMatch	Authors	Journal	Years	PMID	DOI	Link
Cancer-related gene mutations of ASPN in colon cancers.	noMatch	['Son HJ', 'Choi EJ', 'Yoo NJ', 'Lee SH']	Pathol Res Pract	2020	32836054	10.1016/j.prp.2020.153154	https://www.ncbi.nlm.nih.gov/research/pubtator3/docsum?text=(['cancer']%20AND%20ASPN)%20OR%20(['cancer']%20AND%20PLAP1)%20OR%20(['cancer']%20AND%20UNQ215PRO241)%20OR%20(['cancer']%20AND%20SLRR1C)%20OR%20(['cancer']%20AND%20Asporin)%20OR%20(['cancer']%20AND%20Periodontal-ligament-associated-protein-1)%20OR%20(['cancer']%20AND%20PLAP-1)&sections=title
ASPORIN: A root of the matter in tumors and their host environment.	Match	['Lall SP', 'Alsafwani ZW', 'Batra SK', 'Seshacharyulu P']	Biochim Biophys Acta Rev Cancer	2023	38008263	10.1016/j.bbcan.2023.189029	https://www.ncbi.nlm.nih.gov/research/pubtator3/docsum?text=(['cancer']%20AND%20ASPN)%20OR%20(['cancer']%20AND%20PLAP1)%20OR%20(['cancer']%20AND%20UNQ215PRO241)%20OR%20(['cancer']%20AND%20SLRR1C)%20OR%20(['cancer']%20AND%20Asporin)%20OR%20(['cancer']%20AND%20Periodontal-ligament-associated-protein-1)%20OR%20(['cancer']%20AND%20PLAP-1)&sections=title
Prognostic and Immunological Role of Asporin across Cancers and Exploration in Bladder Cancer.	Match	['Wei F', 'Li T', 'Li J', 'Zhang Y', 'Liu T', 'Zhao Z', 'Zhu W', 'Guo H', 'Yang R']	Gene	2023	37336272	10.1016/j.gene.2023.147573	https://www.ncbi.nlm.nih.gov/research/pubtator3/docsum?text=(['cancer']%20AND%20ASPN)%20OR%20(['cancer']%20AND%20PLAP1)%20OR%20(['cancer']%20AND%20UNQ215PRO241)%20OR%20(['cancer']%20AND%20SLRR1C)%20OR%20(['cancer']%20AND%20Asporin)%20OR%20(['cancer']%20AND%20Periodontal-ligament-associated-protein-1)%20OR%20(['cancer']%20AND%20PLAP-1)&sections=title
Identification of asporin as a HER3 ligand exposes a therapeutic vulnerability in prostate cancer	Match	['Hesterberg AB', 'Wong HY', 'Jackson J', 'Antunovic M', 'Rios BL', 'Watkins E', 'Bergman RE', 'Davidson BA', 'Ginther SE', 'Graves D', 'Nahmias EF', 'Googel JA', 'Martin LB', 'Sanchez V', 'Gonzalez-Ericsson PI', 'Sheng Q', 'Brown BP', 'Meiler J', 'Schaffer KR', 'Gordetsky JB', 'Park BH', 'Hurley PJ']	JCI Insight	2025	40857406	10.1172/jci.insight.187151	https://www.ncbi.nlm.nih.gov/research/pubtator3/docsum?text=(['cancer']%20AND%20ASPN)%20OR%20(['cancer']%20AND%20PLAP1)%20OR%20(['cancer']%20AND%20UNQ215PRO241)%20OR%20(['cancer']%20AND%20SLRR1C)%20OR%20(['cancer']%20AND%20Asporin)%20OR%20(['cancer']%20AND%20Periodontal-ligament-associated-protein-1)%20OR%20(['cancer']%20AND%20PLAP-1)&sections=title
Expression of asporin reprograms cancer cells to acquire resistance to oxidative stress	Match	['Sasaki Y', 'Takagane K', 'Konno T', 'Itoh G', 'Kuriyama S', 'Yanagihara K', 'Yashiro M', 'Yamada S', 'Murakami S', 'Tanaka M']	Cancer Sci	2021	33393151	10.1111/cas.14794	https://www.ncbi.nlm.nih.gov/research/pubtator3/docsum?text=(['cancer']%20AND%20ASPN)%20OR%20(['cancer']%20AND%20PLAP1)%20OR%20(['cancer']%20AND%20UNQ215PRO241)%20OR%20(['cancer']%20AND%20SLRR1C)%20OR%20(['cancer']%20AND%20Asporin)%20OR%20(['cancer']%20AND%20Periodontal-ligament-associated-protein-1)%20OR%20(['cancer']%20AND%20PLAP-1)&sections=title
Reciprocal interplay between asporin and decorin: Implications in gastric cancer prognosis	Match	['Basak D', 'Jamal Z', 'Ghosh A', 'Mondal PK', 'Dey Talukdar P', 'Ghosh S', 'Ghosh Roy B', 'Ghosh R', 'Halder A', 'Chowdhury A', 'Dhali GK', 'Chattopadhyay BK', 'Saha ML', 'Basu A', 'Roy S', 'Mukherjee C', 'Biswas NK', 'Chatterji U', 'Datta S']	PLoS One	2021	34379688	10.1371/journal.pone.0255915	https://www.ncbi.nlm.nih.gov/research/pubtator3/docsum?text=(['cancer']%20AND%20ASPN)%20OR%20(['cancer']%20AND%20PLAP1)%20OR%20(['cancer']%20AND%20UNQ215PRO241)%20OR%20(['cancer']%20AND%20SLRR1C)%20OR%20(['cancer']%20AND%20Asporin)%20OR%20(['cancer']%20AND%20Periodontal-ligament-associated-protein-1)%20OR%20(['cancer']%20AND%20PLAP-1)&sections=title
Asporin increases the extracellular matrix cross-links and inhibits the cancer cell migration.	Match	['Hernandez K', 'Nguyen CH', 'Rijal G']	Tumour Biol	2025	40099523	10.1177/10104283241313441	https://www.ncbi.nlm.nih.gov/research/pubtator3/docsum?text=(['cancer']%20AND%20ASPN)%20OR%20(['cancer']%20AND%20PLAP1)%20OR%20(['cancer']%20AND%20UNQ215PRO241)%20OR%20(['cancer']%20AND%20SLRR1C)%20OR%20(['cancer']%20AND%20Asporin)%20OR%20(['cancer']%20AND%20Periodontal-ligament-associated-protein-1)%20OR%20(['cancer']%20AND%20PLAP-1)&sections=title
Investigating MATN3 and ASPN as novel drivers of gastric cancer progression via EMT pathways.	Match	['Li J', 'Xie B', 'Wang H', 'Wang Q', 'Wu Y']	Hum Mol Genet	2024	39301785	10.1093/hmg/ddae129	https://www.ncbi.nlm.nih.gov/research/pubtator3/docsum?text=(['cancer']%20AND%20ASPN)%20OR%20(['cancer']%20AND%20PLAP1)%20OR%20(['cancer']%20AND%20UNQ215PRO241)%20OR%20(['cancer']%20AND%20SLRR1C)%20OR%20(['cancer']%20AND%20Asporin)%20OR%20(['cancer']%20AND%20Periodontal-ligament-associated-protein-1)%20OR%20(['cancer']%20AND%20PLAP-1)&sections=title
Asporin Expression on Stromal Cells and/or Cancer Cells Might Be A Useful Prognostic Marker in Patients with Diffuse-Type Gastric Cancer.	Match	['Yashiro M', 'Hasegawa T', 'Yamamoto Y', 'Tsujio G', 'Nishimura S', 'Sera T', 'Sugimoto A', 'Kushiyama S', 'Kasashima H', 'Fukuoka T', 'Sakurai K', 'Toyokawa T', 'Kubo N', 'Ohira M']	Eur Surg Res	2021	33882483	10.1159/000515458	https://www.ncbi.nlm.nih.gov/research/pubtator3/docsum?text=(['cancer']%20AND%20ASPN)%20OR%20(['cancer']%20AND%20PLAP1)%20OR%20(['cancer']%20AND%20UNQ215PRO241)%20OR%20(['cancer']%20AND%20SLRR1C)%20OR%20(['cancer']%20AND%20Asporin)%20OR%20(['cancer']%20AND%20Periodontal-ligament-associated-protein-1)%20OR%20(['cancer']%20AND%20PLAP-1)&sections=title
Asporin Interacts With HER2 to Promote Thyroid Cancer Metastasis via the MAPK/EMT Signaling Pathway	Match	['Zhan S', 'Wang T', 'Li J', 'Zhu H', 'Ge W', 'Li J']	Front Oncol	2022	35600399	10.3389/fonc.2022.762180	https://www.ncbi.nlm.nih.gov/research/pubtator3/docsum?text=(['cancer']%20AND%20ASPN)%20OR%20(['cancer']%20AND%20PLAP1)%20OR%20(['cancer']%20AND%20UNQ215PRO241)%20OR%20(['cancer']%20AND%20SLRR1C)%20OR%20(['cancer']%20AND%20Asporin)%20OR%20(['cancer']%20AND%20Periodontal-ligament-associated-protein-1)%20OR%20(['cancer']%20AND%20PLAP-1)&sections=title
TYMP	448	18	['ECGF1', 'TYMP']	['Thymidine-phosphorylase', 'TP', 'EC-2.4.2.4', 'Gliostatin', 'Platelet-derived-endothelial-cell-growth-factor', 'PD-ECGF', 'TdRPase']	1
Titles	SuperMatch	Authors	Journal	Years	PMID	DOI	Link
Multifunctional role of thymidine phosphorylase in cancer.	noMatch	['Warfield BM', 'Reigan P']	Trends Cancer	2022	35193822	10.1016/j.trecan.2022.01.018	https://www.ncbi.nlm.nih.gov/research/pubtator3/docsum?text=(['cancer']%20AND%20ECGF1)%20OR%20(['cancer']%20AND%20TYMP)%20OR%20(['cancer']%20AND%20Thymidine-phosphorylase)%20OR%20(['cancer']%20AND%20TP)%20OR%20(['cancer']%20AND%20EC-2.4.2.4)%20OR%20(['cancer']%20AND%20Gliostatin)%20OR%20(['cancer']%20AND%20Platelet-derived-endothelial-cell-growth-factor)%20OR%20(['cancer']%20AND%20PD-ECGF)%20OR%2…
The Association of Thymidine Phosphorylase with Gastric Cancer Prognosis.	noMatch	['Adachi S', 'Ohashi H', 'Mukai H', 'Kawai M', 'Hirao T', 'Shibata K']	Gan To Kagaku Ryoho	2022	36733097	NaN	https://www.ncbi.nlm.nih.gov/research/pubtator3/docsum?text=(['cancer']%20AND%20ECGF1)%20OR%20(['cancer']%20AND%20TYMP)%20OR%20(['cancer']%20AND%20Thymidine-phosphorylase)%20OR%20(['cancer']%20AND%20TP)%20OR%20(['cancer']%20AND%20EC-2.4.2.4)%20OR%20(['cancer']%20AND%20Gliostatin)%20OR%20(['cancer']%20AND%20Platelet-derived-endothelial-cell-growth-factor)%20OR%20(['cancer']%20AND%20PD-ECGF)%20OR%2…
Recent advances in the synthetic thymidine phosphorylase inhibitors for cancer therapy.	noMatch	['Feng Q', 'Yang W', 'Peng Z', 'Wang G']	Eur J Pharmacol	2022	36220359	10.1016/j.ejphar.2022.175319	https://www.ncbi.nlm.nih.gov/research/pubtator3/docsum?text=(['cancer']%20AND%20ECGF1)%20OR%20(['cancer']%20AND%20TYMP)%20OR%20(['cancer']%20AND%20Thymidine-phosphorylase)%20OR%20(['cancer']%20AND%20TP)%20OR%20(['cancer']%20AND%20EC-2.4.2.4)%20OR%20(['cancer']%20AND%20Gliostatin)%20OR%20(['cancer']%20AND%20Platelet-derived-endothelial-cell-growth-factor)%20OR%20(['cancer']%20AND%20PD-ECGF)%20OR%2…
Targeting thymidine phosphorylase inhibition in human colorectal cancer xenografts.	noMatch	['Sperotto NDM', 'Silva RBM', 'Perelló MA', 'Borsoi AF', 'da Silva Dadda A', 'Roth CD', 'Freitas RDS', 'de Souza APD', 'Freitas DDN', 'Picada JN', 'de Sousa JT', 'Nabinger DD', 'Altenhofen S', 'Bonan CD', 'Rodrigues-Junior VS', 'Bizarro CV', 'Basso LA', 'Machado P']	Biomed Pharmacother	2021	33965731	10.1016/j.biopha.2021.111672	https://www.ncbi.nlm.nih.gov/research/pubtator3/docsum?text=(['cancer']%20AND%20ECGF1)%20OR%20(['cancer']%20AND%20TYMP)%20OR%20(['cancer']%20AND%20Thymidine-phosphorylase)%20OR%20(['cancer']%20AND%20TP)%20OR%20(['cancer']%20AND%20EC-2.4.2.4)%20OR%20(['cancer']%20AND%20Gliostatin)%20OR%20(['cancer']%20AND%20Platelet-derived-endothelial-cell-growth-factor)%20OR%20(['cancer']%20AND%20PD-ECGF)%20OR%2…
Impact of thymidine phosphorylase and CD163 expression on prognosis in stage II colorectal cancer	noMatch	['Kaidi D', 'Szeponik L', 'Yrlid U', 'Wettergren Y', 'Bexe Lindskog E']	Clin Transl Oncol	2022	35567733	10.1007/s12094-022-02839-2	https://www.ncbi.nlm.nih.gov/research/pubtator3/docsum?text=(['cancer']%20AND%20ECGF1)%20OR%20(['cancer']%20AND%20TYMP)%20OR%20(['cancer']%20AND%20Thymidine-phosphorylase)%20OR%20(['cancer']%20AND%20TP)%20OR%20(['cancer']%20AND%20EC-2.4.2.4)%20OR%20(['cancer']%20AND%20Gliostatin)%20OR%20(['cancer']%20AND%20Platelet-derived-endothelial-cell-growth-factor)%20OR%20(['cancer']%20AND%20PD-ECGF)%20OR%2…
The prediction power of thymidine phosphorylase and IL-6 in the relapse of breast cancer.	noMatch	['Zwamel AH', 'Mousa HM', 'Abdul Azeez BAM', 'Al-Fahham AA']	Pol Merkur Lekarski	2025	40063916	10.36740/Merkur202501112	https://www.ncbi.nlm.nih.gov/research/pubtator3/docsum?text=(['cancer']%20AND%20ECGF1)%20OR%20(['cancer']%20AND%20TYMP)%20OR%20(['cancer']%20AND%20Thymidine-phosphorylase)%20OR%20(['cancer']%20AND%20TP)%20OR%20(['cancer']%20AND%20EC-2.4.2.4)%20OR%20(['cancer']%20AND%20Gliostatin)%20OR%20(['cancer']%20AND%20Platelet-derived-endothelial-cell-growth-factor)%20OR%20(['cancer']%20AND%20PD-ECGF)%20OR%2…
Mesenchymal stem cells anchored with thymidine phosphorylase for doxifluridine-mediated cancer therapy	noMatch	['Tarar A', 'Alyami EM', 'Peng CA']	RSC Adv	2021	35424143	10.1039/d0ra10263f	https://www.ncbi.nlm.nih.gov/research/pubtator3/docsum?text=(['cancer']%20AND%20ECGF1)%20OR%20(['cancer']%20AND%20TYMP)%20OR%20(['cancer']%20AND%20Thymidine-phosphorylase)%20OR%20(['cancer']%20AND%20TP)%20OR%20(['cancer']%20AND%20EC-2.4.2.4)%20OR%20(['cancer']%20AND%20Gliostatin)%20OR%20(['cancer']%20AND%20Platelet-derived-endothelial-cell-growth-factor)%20OR%20(['cancer']%20AND%20PD-ECGF)%20OR%2…
Eradication of Cancer Cells Using Doxifluridine and Mesenchymal Stem Cells Expressing Thymidine Phosphorylase	noMatch	['Wang X', 'Peng I', 'Peng CA']	Bioengineering (Basel)	2024	39768012	10.3390/bioengineering11121194	https://www.ncbi.nlm.nih.gov/research/pubtator3/docsum?text=(['cancer']%20AND%20ECGF1)%20OR%20(['cancer']%20AND%20TYMP)%20OR%20(['cancer']%20AND%20Thymidine-phosphorylase)%20OR%20(['cancer']%20AND%20TP)%20OR%20(['cancer']%20AND%20EC-2.4.2.4)%20OR%20(['cancer']%20AND%20Gliostatin)%20OR%20(['cancer']%20AND%20Platelet-derived-endothelial-cell-growth-factor)%20OR%20(['cancer']%20AND%20PD-ECGF)%20OR%2…
Multifunctional role of thymidine phosphorylase in cancer: (Trends in Cancer, 8:6 p:482-493, 2022).	noMatch	['Warfield BM', 'Reigan P']	Trends Cancer	2023	37355411	10.1016/j.trecan.2023.06.001	https://www.ncbi.nlm.nih.gov/research/pubtator3/docsum?text=(['cancer']%20AND%20ECGF1)%20OR%20(['cancer']%20AND%20TYMP)%20OR%20(['cancer']%20AND%20Thymidine-phosphorylase)%20OR%20(['cancer']%20AND%20TP)%20OR%20(['cancer']%20AND%20EC-2.4.2.4)%20OR%20(['cancer']%20AND%20Gliostatin)%20OR%20(['cancer']%20AND%20Platelet-derived-endothelial-cell-growth-factor)%20OR%20(['cancer']%20AND%20PD-ECGF)%20OR%2…
Effect of Thymidine Phosphorylase Gene Demethylation on Sensitivity to 5-Fluorouracil in Colorectal Cancer Cells.	noMatch	['Koyama M', 'Osada E', 'Akiyama N', 'Eto K', 'Manome Y']	Anticancer Res	2022	35093881	10.21873/anticanres.15541	https://www.ncbi.nlm.nih.gov/research/pubtator3/docsum?text=(['cancer']%20AND%20ECGF1)%20OR%20(['cancer']%20AND%20TYMP)%20OR%20(['cancer']%20AND%20Thymidine-phosphorylase)%20OR%20(['cancer']%20AND%20TP)%20OR%20(['cancer']%20AND%20EC-2.4.2.4)%20OR%20(['cancer']%20AND%20Gliostatin)%20OR%20(['cancer']%20AND%20Platelet-derived-endothelial-cell-growth-factor)%20OR%20(['cancer']%20AND%20PD-ECGF)%20OR%2…
RTN4RL2	3	0	['NGRL3', 'RTN4RL2', 'NGRH1']	['Reticulon-4-receptor-like-2', 'Nogo-receptor-like-3', 'Nogo-66-receptor-homolog-1', 'Nogo-66-receptor-related-protein-2', 'NgR2']	2
Titles	SuperMatch	Authors	Journal	Years	PMID	DOI	Link
Targeting the alphaVbeta3/NgR2 pathway in neuroendocrine prostate cancer	Match	['Testa A', 'Quaglia F', 'Naranjo NM', 'Verrillo CE', 'Shields CD', 'Lin S', 'Pickles MW', 'Hamza DF', 'Von Schalscha T', 'Cheresh DA', 'Leiby B', 'Liu Q', 'Ding J', 'Kelly WK', 'Craig Hooper D', 'Corey E', 'Plow EF', 'Altieri DC', 'Languino LR']	Matrix Biol	2023	37956856	10.1016/j.matbio.2023.11.003	https://www.ncbi.nlm.nih.gov/research/pubtator3/docsum?text=(['cancer']%20AND%20NGRL3)%20OR%20(['cancer']%20AND%20RTN4RL2)%20OR%20(['cancer']%20AND%20NGRH1)%20OR%20(['cancer']%20AND%20Reticulon-4-receptor-like-2)%20OR%20(['cancer']%20AND%20Nogo-receptor-like-3)%20OR%20(['cancer']%20AND%20Nogo-66-receptor-homolog-1)%20OR%20(['cancer']%20AND%20Nogo-66-receptor-related-protein-2)%20OR%20(['cancer']%…
The NOGO receptor NgR2, a novel alphaVbeta3 integrin effector, induces neuroendocrine differentiation in prostate cancer	Match	['Quaglia F', 'Krishn SR', 'Sossey-Alaoui K', 'Rana PS', 'Pluskota E', 'Park PH', 'Shields CD', 'Lin S', 'McCue P', 'Kossenkov AV', 'Wang Y', 'Goodrich DW', 'Ku SY', 'Beltran H', 'Kelly WK', 'Corey E', 'Klose M', 'Bandtlow C', 'Liu Q', 'Altieri DC', 'Plow EF', 'Languino LR']	Sci Rep	2022	36344556	10.1038/s41598-022-21711-5	https://www.ncbi.nlm.nih.gov/research/pubtator3/docsum?text=(['cancer']%20AND%20NGRL3)%20OR%20(['cancer']%20AND%20RTN4RL2)%20OR%20(['cancer']%20AND%20NGRH1)%20OR%20(['cancer']%20AND%20Reticulon-4-receptor-like-2)%20OR%20(['cancer']%20AND%20Nogo-receptor-like-3)%20OR%20(['cancer']%20AND%20Nogo-66-receptor-homolog-1)%20OR%20(['cancer']%20AND%20Nogo-66-receptor-related-protein-2)%20OR%20(['cancer']%…
Expression of the alphaVbeta3 integrin affects prostate cancer sEV cargo and density and promotes sEV pro-tumorigenic activity in vivo through a GPI-anchored receptor, NgR2	Match	['Verrillo CE', 'Quaglia F', 'Shields CD', 'Lin S', 'Kossenkov AV', 'Tang HY', 'Speicher D', 'Naranjo NM', 'Testa A', 'Kelly WK', 'Liu Q', 'Leiby B', 'Musante L', 'Sossey-Alaoui K', 'Dogra N', 'Chen TY', 'Altieri DC', 'Languino LR']	J Extracell Vesicles	2024	39105261	10.1002/jev2.12482	https://www.ncbi.nlm.nih.gov/research/pubtator3/docsum?text=(['cancer']%20AND%20NGRL3)%20OR%20(['cancer']%20AND%20RTN4RL2)%20OR%20(['cancer']%20AND%20NGRH1)%20OR%20(['cancer']%20AND%20Reticulon-4-receptor-like-2)%20OR%20(['cancer']%20AND%20Nogo-receptor-like-3)%20OR%20(['cancer']%20AND%20Nogo-66-receptor-homolog-1)%20OR%20(['cancer']%20AND%20Nogo-66-receptor-related-protein-2)%20OR%20(['cancer']%…
LUM	48	4	['LDC', 'SLRR2D', 'LUM']	['Lumican', 'Keratan-sulfate-proteoglycan-lumican', 'KSPG-lumican']	1
Titles	SuperMatch	Authors	Journal	Years	PMID	DOI	Link
LUM Expression and Its Prognostic Significance in Gastric Cancer	noMatch	['Chen X', 'Li X', 'Hu X', 'Jiang F', 'Shen Y', 'Xu R', 'Wu L', 'Wei P', 'Shen X']	Front Oncol	2020	32500021	10.3389/fonc.2020.00605	https://www.ncbi.nlm.nih.gov/research/pubtator3/docsum?text=(['cancer']%20AND%20LDC)%20OR%20(['cancer']%20AND%20SLRR2D)%20OR%20(['cancer']%20AND%20LUM)%20OR%20(['cancer']%20AND%20Lumican)%20OR%20(['cancer']%20AND%20Keratan-sulfate-proteoglycan-lumican)%20OR%20(['cancer']%20AND%20KSPG-lumican)&sections=title
Enhancement of Purified Human Colon Cancer-Specific Parasporal Toxin from Bacillus thuringiensis-LDC-501.	noMatch	['Grace JJ', 'Ramani G', 'Shenbagarathai R']	Curr Microbiol	2020	31724124	10.1007/s00284-019-01800-x	https://www.ncbi.nlm.nih.gov/research/pubtator3/docsum?text=(['cancer']%20AND%20LDC)%20OR%20(['cancer']%20AND%20SLRR2D)%20OR%20(['cancer']%20AND%20LUM)%20OR%20(['cancer']%20AND%20Lumican)%20OR%20(['cancer']%20AND%20Keratan-sulfate-proteoglycan-lumican)%20OR%20(['cancer']%20AND%20KSPG-lumican)&sections=title
LUM as a novel prognostic marker and its correlation with immune infiltration in gastric cancer: a study based on immunohistochemical analysis and bioinformatics	noMatch	['Xu W', 'Chen S', 'Jiang Q', 'He J', 'Zhang F', 'Wang Z', 'Ruan C', 'Shi B']	BMC Gastroenterol	2023	38129820	10.1186/s12876-023-03075-w	https://www.ncbi.nlm.nih.gov/research/pubtator3/docsum?text=(['cancer']%20AND%20LDC)%20OR%20(['cancer']%20AND%20SLRR2D)%20OR%20(['cancer']%20AND%20LUM)%20OR%20(['cancer']%20AND%20Lumican)%20OR%20(['cancer']%20AND%20Keratan-sulfate-proteoglycan-lumican)%20OR%20(['cancer']%20AND%20KSPG-lumican)&sections=title
Secreted lumican from the tumor microenvironment potentiates HCC stemness and progression	Match	['Chan KK', 'Wong CY', 'Au KY', 'Suen LH', 'Yip WW', 'Zhang JM', 'Fung EY', 'Lee TK', 'Ng IO', 'Cheung TT', 'Lo RC']	Hepatol Commun	2025	40824257	10.1097/HC9.0000000000000778	https://www.ncbi.nlm.nih.gov/research/pubtator3/docsum?text=(['cancer']%20AND%20LDC)%20OR%20(['cancer']%20AND%20SLRR2D)%20OR%20(['cancer']%20AND%20LUM)%20OR%20(['cancer']%20AND%20Lumican)%20OR%20(['cancer']%20AND%20Keratan-sulfate-proteoglycan-lumican)%20OR%20(['cancer']%20AND%20KSPG-lumican)&sections=title
Epithelial-to-mesenchymal transition and invadopodia markers in breast cancer: Lumican a key regulator.	Match	['Karamanou K', 'Franchi M', 'Vynios D', 'Brézillon S']	Semin Cancer Biol	2020	31401293	10.1016/j.semcancer.2019.08.003	https://www.ncbi.nlm.nih.gov/research/pubtator3/docsum?text=(['cancer']%20AND%20LDC)%20OR%20(['cancer']%20AND%20SLRR2D)%20OR%20(['cancer']%20AND%20LUM)%20OR%20(['cancer']%20AND%20Lumican)%20OR%20(['cancer']%20AND%20Keratan-sulfate-proteoglycan-lumican)%20OR%20(['cancer']%20AND%20KSPG-lumican)&sections=title
The Novel SLRP Family Member Lumican Suppresses Pancreatic Cancer Cell Growth.	Match	['Gao H', 'Liu C', 'Ren Q', 'Zhang L', 'Qin W', 'Wang H', 'Zhang Y']	Pancreas	2023	37378898	10.1097/MPA.0000000000002211	https://www.ncbi.nlm.nih.gov/research/pubtator3/docsum?text=(['cancer']%20AND%20LDC)%20OR%20(['cancer']%20AND%20SLRR2D)%20OR%20(['cancer']%20AND%20LUM)%20OR%20(['cancer']%20AND%20Lumican)%20OR%20(['cancer']%20AND%20Keratan-sulfate-proteoglycan-lumican)%20OR%20(['cancer']%20AND%20KSPG-lumican)&sections=title
Downregulation of lumican enhanced mitotic defects and aneuploidy in lung cancer cells.	Match	['Yang CT', 'Hsu PC', 'Chow SE']	Cell Cycle	2020	31760859	10.1080/15384101.2019.1693189	https://www.ncbi.nlm.nih.gov/research/pubtator3/docsum?text=(['cancer']%20AND%20LDC)%20OR%20(['cancer']%20AND%20SLRR2D)%20OR%20(['cancer']%20AND%20LUM)%20OR%20(['cancer']%20AND%20Lumican)%20OR%20(['cancer']%20AND%20Keratan-sulfate-proteoglycan-lumican)%20OR%20(['cancer']%20AND%20KSPG-lumican)&sections=title
Multi-omics analysis reveals the prognostic and tumor micro-environmental value of lumican in multiple cancer types	Match	['Guo Z', 'Li Z', 'Chen M', 'Qi X', 'Sun Z', 'Wu S', 'Hou X', 'Qiu M', 'Cao Y']	Front Mol Biosci	2023	37692065	10.3389/fmolb.2023.1158747	https://www.ncbi.nlm.nih.gov/research/pubtator3/docsum?text=(['cancer']%20AND%20LDC)%20OR%20(['cancer']%20AND%20SLRR2D)%20OR%20(['cancer']%20AND%20LUM)%20OR%20(['cancer']%20AND%20Lumican)%20OR%20(['cancer']%20AND%20Keratan-sulfate-proteoglycan-lumican)%20OR%20(['cancer']%20AND%20KSPG-lumican)&sections=title
Evaluation of lumican effects on morphology of invading breast cancer cells, expression of integrins and downstream signaling.	Match	['Karamanou K', 'Franchi M', 'Onisto M', 'Passi A', 'Vynios DH', 'Brézillon S']	FEBS J	2020	32160387	10.1111/febs.15289	https://www.ncbi.nlm.nih.gov/research/pubtator3/docsum?text=(['cancer']%20AND%20LDC)%20OR%20(['cancer']%20AND%20SLRR2D)%20OR%20(['cancer']%20AND%20LUM)%20OR%20(['cancer']%20AND%20Lumican)%20OR%20(['cancer']%20AND%20Keratan-sulfate-proteoglycan-lumican)%20OR%20(['cancer']%20AND%20KSPG-lumican)&sections=title
The Landscape of Small Leucine-Rich Proteoglycan Impact on Cancer Pathogenesis with a Focus on Biglycan and Lumican	Match	['Berdiaki A', 'Giatagana EM', 'Tzanakakis G', 'Nikitovic D']	Cancers (Basel)	2023	37509212	10.3390/cancers15143549	https://www.ncbi.nlm.nih.gov/research/pubtator3/docsum?text=(['cancer']%20AND%20LDC)%20OR%20(['cancer']%20AND%20SLRR2D)%20OR%20(['cancer']%20AND%20LUM)%20OR%20(['cancer']%20AND%20Lumican)%20OR%20(['cancer']%20AND%20Keratan-sulfate-proteoglycan-lumican)%20OR%20(['cancer']%20AND%20KSPG-lumican)&sections=title
CA1	436	23	['CA1']	['Carbonic-anhydrase-1', 'EC-4.2.1.1', 'Carbonate-dehydratase-I', 'Carbonic-anhydrase-B', 'CAB', 'Carbonic-anhydrase-I', 'CA-I', 'Cyanamide-hydratase-CA1', 'EC-4.2.1.69']	1
Titles	SuperMatch	Authors	Journal	Years	PMID	DOI	Link
Overexpression of CA1 mRNA and the CA I Protein in Tumor Cells Does Not Change the Gene Expression of the ECM Proteins	noMatch	['Lakota J', 'Dubrovčáková M']	Int J Mol Sci	2020	31963697	10.3390/ijms21020639	https://www.ncbi.nlm.nih.gov/research/pubtator3/docsum?text=(['cancer']%20AND%20CA1)%20OR%20(['cancer']%20AND%20Carbonic-anhydrase-1)%20OR%20(['cancer']%20AND%20EC-4.2.1.1)%20OR%20(['cancer']%20AND%20Carbonate-dehydratase-I)%20OR%20(['cancer']%20AND%20Carbonic-anhydrase-B)%20OR%20(['cancer']%20AND%20CAB)%20OR%20(['cancer']%20AND%20Carbonic-anhydrase-I)%20OR%20(['cancer']%20AND%20CA-I)%20OR%20(['c…
Potent inhibitors of tumor associated carbonic anhydrases endowed with cathepsin B inhibition.	noMatch	['Kumar A', 'Arya P', 'Sharma V', 'Giovannuzzi S', 'Raghav N', 'Supuran CT', 'Sharma PK']	Arch Pharm (Weinheim)	2023	37704930	10.1002/ardp.202300349	https://www.ncbi.nlm.nih.gov/research/pubtator3/docsum?text=(['cancer']%20AND%20CA1)%20OR%20(['cancer']%20AND%20Carbonic-anhydrase-1)%20OR%20(['cancer']%20AND%20EC-4.2.1.1)%20OR%20(['cancer']%20AND%20Carbonate-dehydratase-I)%20OR%20(['cancer']%20AND%20Carbonic-anhydrase-B)%20OR%20(['cancer']%20AND%20CAB)%20OR%20(['cancer']%20AND%20Carbonic-anhydrase-I)%20OR%20(['cancer']%20AND%20CA-I)%20OR%20(['c…
Novel thiazolotriazole and triazolothiadiazine scaffolds as selective tumor associated carbonic anhydrase inhibitors endowed with cathepsin B inhibition.	noMatch	['Kumar A', 'Rani M', 'Giovannuzzi S', 'Raghav N', 'Supuran CT', 'Sharma PK']	Arch Pharm (Weinheim)	2024	38991221	10.1002/ardp.202400366	https://www.ncbi.nlm.nih.gov/research/pubtator3/docsum?text=(['cancer']%20AND%20CA1)%20OR%20(['cancer']%20AND%20Carbonic-anhydrase-1)%20OR%20(['cancer']%20AND%20EC-4.2.1.1)%20OR%20(['cancer']%20AND%20Carbonate-dehydratase-I)%20OR%20(['cancer']%20AND%20Carbonic-anhydrase-B)%20OR%20(['cancer']%20AND%20CAB)%20OR%20(['cancer']%20AND%20Carbonic-anhydrase-I)%20OR%20(['cancer']%20AND%20CA-I)%20OR%20(['c…
Development of oxathiino[6,5-b]pyridine 2,2-dioxide derivatives as selective inhibitors of tumor-related carbonic anhydrases IX and XII.	noMatch	['Grandāne A', 'Nocentini A', 'Domračeva I', 'Žalubovskis R', 'Supuran CT']	Eur J Med Chem	2020	32460112	10.1016/j.ejmech.2020.112300	https://www.ncbi.nlm.nih.gov/research/pubtator3/docsum?text=(['cancer']%20AND%20CA1)%20OR%20(['cancer']%20AND%20Carbonic-anhydrase-1)%20OR%20(['cancer']%20AND%20EC-4.2.1.1)%20OR%20(['cancer']%20AND%20Carbonate-dehydratase-I)%20OR%20(['cancer']%20AND%20Carbonic-anhydrase-B)%20OR%20(['cancer']%20AND%20CAB)%20OR%20(['cancer']%20AND%20Carbonic-anhydrase-I)%20OR%20(['cancer']%20AND%20CA-I)%20OR%20(['c…
Unraveling the Potential of Amino-, Acylamino-, and Ureido-Substituted 3<i>H</i>-1,2-Benzoxaphosphepine 2-Oxides toward Nanomolar Inhibitors of Tumor-Associated Carbonic Anhydrases IX and XII.	noMatch	['Balašova A', 'Pustenko A', 'Angeli A', 'Andreucci E', 'Biagioni A', 'Nocentini A', 'Carta F', 'Supuran CT', 'Žalubovskis R']	ACS Med Chem Lett	2025	40529067	10.1021/acsmedchemlett.5c00099	https://www.ncbi.nlm.nih.gov/research/pubtator3/docsum?text=(['cancer']%20AND%20CA1)%20OR%20(['cancer']%20AND%20Carbonic-anhydrase-1)%20OR%20(['cancer']%20AND%20EC-4.2.1.1)%20OR%20(['cancer']%20AND%20Carbonate-dehydratase-I)%20OR%20(['cancer']%20AND%20Carbonic-anhydrase-B)%20OR%20(['cancer']%20AND%20CAB)%20OR%20(['cancer']%20AND%20Carbonic-anhydrase-I)%20OR%20(['cancer']%20AND%20CA-I)%20OR%20(['c…
A Carbonic Anhydrase IX (CAIX)-Anchored Rhenium(I) Photosensitizer Evokes Pyroptosis for Enhanced Anti-Tumor Immunity.	noMatch	['Su X', 'Wang WJ', 'Cao Q', 'Zhang H', 'Liu B', 'Ling Y', 'Zhou X', 'Mao ZW']	Angew Chem Int Ed Engl	2022	34842317	10.1002/anie.202115800	https://www.ncbi.nlm.nih.gov/research/pubtator3/docsum?text=(['cancer']%20AND%20CA1)%20OR%20(['cancer']%20AND%20Carbonic-anhydrase-1)%20OR%20(['cancer']%20AND%20EC-4.2.1.1)%20OR%20(['cancer']%20AND%20Carbonate-dehydratase-I)%20OR%20(['cancer']%20AND%20Carbonic-anhydrase-B)%20OR%20(['cancer']%20AND%20CAB)%20OR%20(['cancer']%20AND%20Carbonic-anhydrase-I)%20OR%20(['cancer']%20AND%20CA-I)%20OR%20(['c…
2-(Piperidin-1-yl)-N-(4-sulfamoylphenyl)acetamide derivatives as novel inhibitors of cancer-associated carbonic anhydrase isoforms IX and XII.	noMatch	['Eldehna WM', 'Elbadawi MM', 'Elsayed ZM', 'Giovannuzzi S', 'Elkotamy MS', 'Elsawi AE', 'Ahmed SA', 'Rashed M', 'Nocentini A', 'Supuran CT', 'Abdel-Aziz HA']	Int J Biol Macromol	2025	40803476	10.1016/j.ijbiomac.2025.146776	https://www.ncbi.nlm.nih.gov/research/pubtator3/docsum?text=(['cancer']%20AND%20CA1)%20OR%20(['cancer']%20AND%20Carbonic-anhydrase-1)%20OR%20(['cancer']%20AND%20EC-4.2.1.1)%20OR%20(['cancer']%20AND%20Carbonate-dehydratase-I)%20OR%20(['cancer']%20AND%20Carbonic-anhydrase-B)%20OR%20(['cancer']%20AND%20CAB)%20OR%20(['cancer']%20AND%20Carbonic-anhydrase-I)%20OR%20(['cancer']%20AND%20CA-I)%20OR%20(['c…
IN SILICO STUDY OF NOVEL SULFONAMIDE DERIVATIVES BEARING A 1, 2, 4-TRIAZOLE MOIETY ACT AS CARBONIC ANHYDRASE INHIBITORS WITH PROMISING ANTI-CANCER ACTIVITY.	noMatch	['Abbas ZK', 'Naser NH', 'Atiya RN']	Pol Merkur Lekarski	2023	38069854	10.36740/Merkur202305112	https://www.ncbi.nlm.nih.gov/research/pubtator3/docsum?text=(['cancer']%20AND%20CA1)%20OR%20(['cancer']%20AND%20Carbonic-anhydrase-1)%20OR%20(['cancer']%20AND%20EC-4.2.1.1)%20OR%20(['cancer']%20AND%20Carbonate-dehydratase-I)%20OR%20(['cancer']%20AND%20Carbonic-anhydrase-B)%20OR%20(['cancer']%20AND%20CAB)%20OR%20(['cancer']%20AND%20Carbonic-anhydrase-I)%20OR%20(['cancer']%20AND%20CA-I)%20OR%20(['c…
A Phase 1 Study of SLC-0111, a Novel Inhibitor of Carbonic Anhydrase IX, in Patients With Advanced Solid Tumors	noMatch	['McDonald PC', 'Chia S', 'Bedard PL', 'Chu Q', 'Lyle M', 'Tang L', 'Singh M', 'Zhang Z', 'Supuran CT', 'Renouf DJ', 'Dedhar S']	Am J Clin Oncol	2020	32251122	10.1097/COC.0000000000000691	https://www.ncbi.nlm.nih.gov/research/pubtator3/docsum?text=(['cancer']%20AND%20CA1)%20OR%20(['cancer']%20AND%20Carbonic-anhydrase-1)%20OR%20(['cancer']%20AND%20EC-4.2.1.1)%20OR%20(['cancer']%20AND%20Carbonate-dehydratase-I)%20OR%20(['cancer']%20AND%20Carbonic-anhydrase-B)%20OR%20(['cancer']%20AND%20CAB)%20OR%20(['cancer']%20AND%20Carbonic-anhydrase-I)%20OR%20(['cancer']%20AND%20CA-I)%20OR%20(['c…
Sulphonyl thiourea compounds containing pyrimidine as dual inhibitors of I, II, IX, and XII carbonic anhydrases and cancer cell lines: synthesis, characterization and in silico studies.	noMatch	['Dinh Thanh N', 'Ngoc Toan V', 'Minh Trang V']	RSC Med Chem	2024	39823041	10.1039/d4md00816b	https://www.ncbi.nlm.nih.gov/research/pubtator3/docsum?text=(['cancer']%20AND%20CA1)%20OR%20(['cancer']%20AND%20Carbonic-anhydrase-1)%20OR%20(['cancer']%20AND%20EC-4.2.1.1)%20OR%20(['cancer']%20AND%20Carbonate-dehydratase-I)%20OR%20(['cancer']%20AND%20Carbonic-anhydrase-B)%20OR%20(['cancer']%20AND%20CAB)%20OR%20(['cancer']%20AND%20Carbonic-anhydrase-I)%20OR%20(['cancer']%20AND%20CA-I)%20OR%20(['c…
KCTD12	11	0	['C13orf2', 'KCTD12', 'PFET1', 'KIAA1778']	['BTB/POZ-domain-containing-protein-KCTD12', 'Pfetin', 'Predominantly-fetal-expressed-T1-domain']	2
Titles	SuperMatch	Authors	Journal	Years	PMID	DOI	Link
KCTD12 is a prognostic marker of breast cancer and correlates with tumor immune cell infiltration	noMatch	['Wang Z', 'Wu D', 'Dong M', 'Xia Y', 'Xu T']	Transl Cancer Res	2021	35116258	10.21037/tcr-20-2099	https://www.ncbi.nlm.nih.gov/research/pubtator3/docsum?text=(['cancer']%20AND%20C13orf2)%20OR%20(['cancer']%20AND%20KCTD12)%20OR%20(['cancer']%20AND%20PFET1)%20OR%20(['cancer']%20AND%20KIAA1778)%20OR%20(['cancer']%20AND%20BTBPOZ-domain-containing-protein-KCTD12)%20OR%20(['cancer']%20AND%20Pfetin)%20OR%20(['cancer']%20AND%20Predominantly-fetal-expressed-T1-domain)&sections=title
KCTD12 promotes G1/S transition of breast cancer cell through activating the AKT/FOXO1 signaling	noMatch	['Ye RY', 'Kuang XY', 'Zeng HJ', 'Shao N', 'Lin Y', 'Wang SM']	J Clin Lab Anal	2020	32207860	10.1002/jcla.23315	https://www.ncbi.nlm.nih.gov/research/pubtator3/docsum?text=(['cancer']%20AND%20C13orf2)%20OR%20(['cancer']%20AND%20KCTD12)%20OR%20(['cancer']%20AND%20PFET1)%20OR%20(['cancer']%20AND%20KIAA1778)%20OR%20(['cancer']%20AND%20BTBPOZ-domain-containing-protein-KCTD12)%20OR%20(['cancer']%20AND%20Pfetin)%20OR%20(['cancer']%20AND%20Predominantly-fetal-expressed-T1-domain)&sections=title
Male-specific lethal 1 (MSL1) promotes Erastin-induced ferroptosis in colon cancer cells by regulating the KCTD12-SLC7A11 axis	noMatch	['Luo L', 'Zhao Q', 'Cui X', 'Dong S', 'Wang Y', 'Jiang N', 'Cai C', 'Jin J', 'Liang B']	Cell Death Dis	2025	40221412	10.1038/s41419-025-07555-7	https://www.ncbi.nlm.nih.gov/research/pubtator3/docsum?text=(['cancer']%20AND%20C13orf2)%20OR%20(['cancer']%20AND%20KCTD12)%20OR%20(['cancer']%20AND%20PFET1)%20OR%20(['cancer']%20AND%20KIAA1778)%20OR%20(['cancer']%20AND%20BTBPOZ-domain-containing-protein-KCTD12)%20OR%20(['cancer']%20AND%20Pfetin)%20OR%20(['cancer']%20AND%20Predominantly-fetal-expressed-T1-domain)&sections=title
Pfetin as a Risk Factor of Recurrence in Gastrointestinal Stromal Tumors	Match	['Orita H', 'Ito T', 'Kushida T', 'Sakurada M', 'Maekawa H', 'Wada R', 'Suehara Y', 'Kubota D', 'Sato K']	Biomed Res Int	2014	24977158	10.1155/2014/651935	https://www.ncbi.nlm.nih.gov/research/pubtator3/docsum?text=(['cancer']%20AND%20C13orf2)%20OR%20(['cancer']%20AND%20KCTD12)%20OR%20(['cancer']%20AND%20PFET1)%20OR%20(['cancer']%20AND%20KIAA1778)%20OR%20(['cancer']%20AND%20BTBPOZ-domain-containing-protein-KCTD12)%20OR%20(['cancer']%20AND%20Pfetin)%20OR%20(['cancer']%20AND%20Predominantly-fetal-expressed-T1-domain)&sections=title
Pfetin as a prognostic biomarker of gastrointestinal stromal tumors revealed by proteomics.	Match	['Suehara Y', 'Kondo T', 'Seki K', 'Shibata T', 'Fujii K', 'Gotoh M', 'Hasegawa T', 'Shimada Y', 'Sasako M', 'Shimoda T', 'Kurosawa H', 'Beppu Y', 'Kawai A', 'Hirohashi S']	Clin Cancer Res	2008	18347171	10.1158/1078-0432.CCR-07-1478	https://www.ncbi.nlm.nih.gov/research/pubtator3/docsum?text=(['cancer']%20AND%20C13orf2)%20OR%20(['cancer']%20AND%20KCTD12)%20OR%20(['cancer']%20AND%20PFET1)%20OR%20(['cancer']%20AND%20KIAA1778)%20OR%20(['cancer']%20AND%20BTBPOZ-domain-containing-protein-KCTD12)%20OR%20(['cancer']%20AND%20Pfetin)%20OR%20(['cancer']%20AND%20Predominantly-fetal-expressed-T1-domain)&sections=title
Pfetin as a prognostic biomarker for gastrointestinal stromal tumor: validation study in multiple clinical facilities.	Match	['Kubota D', 'Orita H', 'Yoshida A', 'Gotoh M', 'Kanda T', 'Tsuda H', 'Hasegawa T', 'Katai H', 'Shimada Y', 'Kaneko K', 'Kawai A', 'Kondo T']	Jpn J Clin Oncol	2011	21903705	10.1093/jjco/hyr121	https://www.ncbi.nlm.nih.gov/research/pubtator3/docsum?text=(['cancer']%20AND%20C13orf2)%20OR%20(['cancer']%20AND%20KCTD12)%20OR%20(['cancer']%20AND%20PFET1)%20OR%20(['cancer']%20AND%20KIAA1778)%20OR%20(['cancer']%20AND%20BTBPOZ-domain-containing-protein-KCTD12)%20OR%20(['cancer']%20AND%20Pfetin)%20OR%20(['cancer']%20AND%20Predominantly-fetal-expressed-T1-domain)&sections=title
The prognostic value of pfetin: a validation study in gastrointestinal stromal tumors using a commercially available antibody.	Match	['Kubota D', 'Mukaihara K', 'Yoshida A', 'Suehara Y', 'Saito T', 'Okubo T', 'Gotoh M', 'Orita H', 'Tsuda H', 'Kaneko K', 'Kawai A', 'Kondo T', 'Sato K', 'Yao T']	Jpn J Clin Oncol	2013	23619989	10.1093/jjco/hyt057	https://www.ncbi.nlm.nih.gov/research/pubtator3/docsum?text=(['cancer']%20AND%20C13orf2)%20OR%20(['cancer']%20AND%20KCTD12)%20OR%20(['cancer']%20AND%20PFET1)%20OR%20(['cancer']%20AND%20KIAA1778)%20OR%20(['cancer']%20AND%20BTBPOZ-domain-containing-protein-KCTD12)%20OR%20(['cancer']%20AND%20Pfetin)%20OR%20(['cancer']%20AND%20Predominantly-fetal-expressed-T1-domain)&sections=title
KCTD12 is negatively regulated by Kit in gastrointestinal stromal tumors	Match	['Suehara Y', 'Akaike K', 'Mukaihara K', 'Kurisaki-Arakawa A', 'Kubota D', 'Okubo T', 'Mitomi H', 'Mitani K', 'Takahashi M', 'Toda-Ishii M', 'Kim Y', 'Tanabe Y', 'Takagi T', 'Hayashi T', 'Mogushi K', 'Kaneko K', 'Yao T', 'Saito T']	Oncotarget	2018	29930747	10.18632/oncotarget.25469	https://www.ncbi.nlm.nih.gov/research/pubtator3/docsum?text=(['cancer']%20AND%20C13orf2)%20OR%20(['cancer']%20AND%20KCTD12)%20OR%20(['cancer']%20AND%20PFET1)%20OR%20(['cancer']%20AND%20KIAA1778)%20OR%20(['cancer']%20AND%20BTBPOZ-domain-containing-protein-KCTD12)%20OR%20(['cancer']%20AND%20Pfetin)%20OR%20(['cancer']%20AND%20Predominantly-fetal-expressed-T1-domain)&sections=title
KCTD12 Regulates Colorectal Cancer Cell Stemness through the ERK Pathway	Match	['Li L', 'Duan T', 'Wang X', 'Zhang RH', 'Zhang M', 'Wang S', 'Wang F', 'Wu Y', 'Huang H', 'Kang T']	Sci Rep	2016	26847701	10.1038/srep20460	https://www.ncbi.nlm.nih.gov/research/pubtator3/docsum?text=(['cancer']%20AND%20C13orf2)%20OR%20(['cancer']%20AND%20KCTD12)%20OR%20(['cancer']%20AND%20PFET1)%20OR%20(['cancer']%20AND%20KIAA1778)%20OR%20(['cancer']%20AND%20BTBPOZ-domain-containing-protein-KCTD12)%20OR%20(['cancer']%20AND%20Pfetin)%20OR%20(['cancer']%20AND%20Predominantly-fetal-expressed-T1-domain)&sections=title
Pfetin as a prognostic biomarker in gastrointestinal stromal tumor: novel monoclonal antibody and external validation study in multiple clinical facilities.	Match	['Kikuta K', 'Gotoh M', 'Kanda T', 'Tochigi N', 'Shimoda T', 'Hasegawa T', 'Katai H', 'Shimada Y', 'Suehara Y', 'Kawai A', 'Hirohashi S', 'Kondo T']	Jpn J Clin Oncol	2010	19815537	10.1093/jjco/hyp125	https://www.ncbi.nlm.nih.gov/research/pubtator3/docsum?text=(['cancer']%20AND%20C13orf2)%20OR%20(['cancer']%20AND%20KCTD12)%20OR%20(['cancer']%20AND%20PFET1)%20OR%20(['cancer']%20AND%20KIAA1778)%20OR%20(['cancer']%20AND%20BTBPOZ-domain-containing-protein-KCTD12)%20OR%20(['cancer']%20AND%20Pfetin)%20OR%20(['cancer']%20AND%20Predominantly-fetal-expressed-T1-domain)&sections=title
H4C1	47	5	['H4FN', 'H4/N', 'HIST1H4D;', 'HIST2H4A;', 'H4C12', 'H4C8', 'H4C13', 'HIST4H4', 'H4C4', 'H4FB', 'H4/A', 'H4FD', 'HIST1H4L;', 'H4FJ', 'H4C15', 'H4C9', 'H4FG', 'H4FM', 'H4/E', 'HIST1H4F;', 'HIST2H4', 'H4F2', 'H4/O', 'H4/D', 'H4C11', 'HIST1H4C;', 'HIST1H4K;', 'H4/C', 'H4C3', 'HIST2H4B;', 'H4FC', 'H4/M', 'H4C16', 'H4C1', 'H4FO', 'H4/B', 'H4C14', 'H4FH', 'H4C6', 'H4/H', 'HIST1H4H;', 'H4/G', 'HIST1H4B;…	['Histone-H4']	1
Titles	SuperMatch	Authors	Journal	Years	PMID	DOI	Link
Histone H4 variant, H4G, drives ribosomal RNA transcription and breast cancer cell proliferation by loosening nucleolar chromatin structure.	noMatch	['Pang MYH', 'Sun X', 'Ausió J', 'Ishibashi T']	J Cell Physiol	2020	32385931	10.1002/jcp.29770	https://www.ncbi.nlm.nih.gov/research/pubtator3/docsum?text=(['cancer']%20AND%20H4FN)%20OR%20(['cancer']%20AND%20H4N)%20OR%20(['cancer']%20AND%20HIST1H4D;)%20OR%20(['cancer']%20AND%20HIST2H4A;)%20OR%20(['cancer']%20AND%20H4C12)%20OR%20(['cancer']%20AND%20H4C8)%20OR%20(['cancer']%20AND%20H4C13)%20OR%20(['cancer']%20AND%20HIST4H4)%20OR%20(['cancer']%20AND%20H4C4)%20OR%20(['cancer']%20AND%20H4FB)%20…
H3-H4 histone chaperones and cancer.	noMatch	['Ray-Gallet D', 'Almouzni G']	Curr Opin Genet Dev	2022	35183848	10.1016/j.gde.2022.101900	https://www.ncbi.nlm.nih.gov/research/pubtator3/docsum?text=(['cancer']%20AND%20H4FN)%20OR%20(['cancer']%20AND%20H4N)%20OR%20(['cancer']%20AND%20HIST1H4D;)%20OR%20(['cancer']%20AND%20HIST2H4A;)%20OR%20(['cancer']%20AND%20H4C12)%20OR%20(['cancer']%20AND%20H4C8)%20OR%20(['cancer']%20AND%20H4C13)%20OR%20(['cancer']%20AND%20HIST4H4)%20OR%20(['cancer']%20AND%20H4C4)%20OR%20(['cancer']%20AND%20H4FB)%20…
Roles of Histone H2B, H3 and H4 Variants in Cancer Development and Prognosis.	noMatch	['Lai PM', 'Gong X', 'Chan KM']	Int J Mol Sci	2024	39273649	10.3390/ijms25179699	https://www.ncbi.nlm.nih.gov/research/pubtator3/docsum?text=(['cancer']%20AND%20H4FN)%20OR%20(['cancer']%20AND%20H4N)%20OR%20(['cancer']%20AND%20HIST1H4D;)%20OR%20(['cancer']%20AND%20HIST2H4A;)%20OR%20(['cancer']%20AND%20H4C12)%20OR%20(['cancer']%20AND%20H4C8)%20OR%20(['cancer']%20AND%20H4C13)%20OR%20(['cancer']%20AND%20HIST4H4)%20OR%20(['cancer']%20AND%20H4C4)%20OR%20(['cancer']%20AND%20H4FB)%20…
Appraising histone H4 lysine 5 lactylation as a novel biomarker in breast cancer	noMatch	['Zhu Y', 'Fu Y', 'Liu F', 'Yan S', 'Yu R']	Sci Rep	2025	40065036	10.1038/s41598-025-92666-6	https://www.ncbi.nlm.nih.gov/research/pubtator3/docsum?text=(['cancer']%20AND%20H4FN)%20OR%20(['cancer']%20AND%20H4N)%20OR%20(['cancer']%20AND%20HIST1H4D;)%20OR%20(['cancer']%20AND%20HIST2H4A;)%20OR%20(['cancer']%20AND%20H4C12)%20OR%20(['cancer']%20AND%20H4C8)%20OR%20(['cancer']%20AND%20H4C13)%20OR%20(['cancer']%20AND%20HIST4H4)%20OR%20(['cancer']%20AND%20H4C4)%20OR%20(['cancer']%20AND%20H4FB)%20…
Radiation Induces Autophagy via Histone H4 Lysine 20 Trimethylation in Non-small Cell Lung Cancer Cells.	noMatch	['Lee TG', 'Kim SY', 'Kim HR', 'Kim H', 'Kim CH']	Anticancer Res	2020	32366398	10.21873/anticanres.14224	https://www.ncbi.nlm.nih.gov/research/pubtator3/docsum?text=(['cancer']%20AND%20H4FN)%20OR%20(['cancer']%20AND%20H4N)%20OR%20(['cancer']%20AND%20HIST1H4D;)%20OR%20(['cancer']%20AND%20HIST2H4A;)%20OR%20(['cancer']%20AND%20H4C12)%20OR%20(['cancer']%20AND%20H4C8)%20OR%20(['cancer']%20AND%20H4C13)%20OR%20(['cancer']%20AND%20HIST4H4)%20OR%20(['cancer']%20AND%20H4C4)%20OR%20(['cancer']%20AND%20H4FB)%20…
Methylation analysis of histone 4-related gene HIST1H4F and its effect on gene expression in bladder cancer.	noMatch	['Varol N', 'Keles İ', 'Yildiz H', 'Karaosmanoglu C', 'Karalar M', 'Zengin K', 'Sarici H', 'Tokyol C']	Gene	2023	36898511	10.1016/j.gene.2023.147352	https://www.ncbi.nlm.nih.gov/research/pubtator3/docsum?text=(['cancer']%20AND%20H4FN)%20OR%20(['cancer']%20AND%20H4N)%20OR%20(['cancer']%20AND%20HIST1H4D;)%20OR%20(['cancer']%20AND%20HIST2H4A;)%20OR%20(['cancer']%20AND%20H4C12)%20OR%20(['cancer']%20AND%20H4C8)%20OR%20(['cancer']%20AND%20H4C13)%20OR%20(['cancer']%20AND%20HIST4H4)%20OR%20(['cancer']%20AND%20H4C4)%20OR%20(['cancer']%20AND%20H4FB)%20…
Analysis the diagnostic performance of H4C6/SOX1-OT gene methylation in bladder cancer based on urine sample	noMatch	['Wang WD', 'Yang XR', 'Li WH', 'Cheng JM', 'Wu JY', 'Cai JM', 'Chen H']	Sci Rep	2025	40011626	10.1038/s41598-025-91337-w	https://www.ncbi.nlm.nih.gov/research/pubtator3/docsum?text=(['cancer']%20AND%20H4FN)%20OR%20(['cancer']%20AND%20H4N)%20OR%20(['cancer']%20AND%20HIST1H4D;)%20OR%20(['cancer']%20AND%20HIST2H4A;)%20OR%20(['cancer']%20AND%20H4C12)%20OR%20(['cancer']%20AND%20H4C8)%20OR%20(['cancer']%20AND%20H4C13)%20OR%20(['cancer']%20AND%20HIST4H4)%20OR%20(['cancer']%20AND%20H4C4)%20OR%20(['cancer']%20AND%20H4FB)%20…
Proteomic Identification of Small Extracellular Vesicle Proteins LAMB1 and Histone H4 for Prostate Cancer Diagnosis and Risk Stratification	noMatch	['Pang B', 'Wang Q', 'Chen H', 'Liu Z', 'Han M', 'Gong J', 'Yue L', 'Ding X', 'Wang S', 'Yan Z', 'Chen Y', 'Malouf D', 'Bucci J', 'Guo T', 'Zhou C', 'Jiang J', 'Li Y']	Adv Sci (Weinh)	2024	38590132	10.1002/advs.202402509	https://www.ncbi.nlm.nih.gov/research/pubtator3/docsum?text=(['cancer']%20AND%20H4FN)%20OR%20(['cancer']%20AND%20H4N)%20OR%20(['cancer']%20AND%20HIST1H4D;)%20OR%20(['cancer']%20AND%20HIST2H4A;)%20OR%20(['cancer']%20AND%20H4C12)%20OR%20(['cancer']%20AND%20H4C8)%20OR%20(['cancer']%20AND%20H4C13)%20OR%20(['cancer']%20AND%20HIST4H4)%20OR%20(['cancer']%20AND%20H4C4)%20OR%20(['cancer']%20AND%20H4FB)%20…
circACTN4 promotes breast cancer cell cycle progression and oncogenesis via c-MYC induced histone H4 acetylation.	noMatch	['Liu K', 'Wang X', 'Yang X', 'Shi B', 'Xing L', 'Chen J']	Oncol Res	2025	40612865	10.32604/or.2025.061721	https://www.ncbi.nlm.nih.gov/research/pubtator3/docsum?text=(['cancer']%20AND%20H4FN)%20OR%20(['cancer']%20AND%20H4N)%20OR%20(['cancer']%20AND%20HIST1H4D;)%20OR%20(['cancer']%20AND%20HIST2H4A;)%20OR%20(['cancer']%20AND%20H4C12)%20OR%20(['cancer']%20AND%20H4C8)%20OR%20(['cancer']%20AND%20H4C13)%20OR%20(['cancer']%20AND%20HIST4H4)%20OR%20(['cancer']%20AND%20H4C4)%20OR%20(['cancer']%20AND%20H4FB)%20…
SEPT9, H4C6, and RASSF1A methylation in nasopharyngeal swabs: A reflection of potential minimally invasive biomarkers for early screening of nasopharyngeal cancer	noMatch	['Qian T', 'Zhou Z', 'Zhang Q', 'Liou YL', 'Zhou H']	Medicine (Baltimore)	2023	38115290	10.1097/MD.0000000000036583	https://www.ncbi.nlm.nih.gov/research/pubtator3/docsum?text=(['cancer']%20AND%20H4FN)%20OR%20(['cancer']%20AND%20H4N)%20OR%20(['cancer']%20AND%20HIST1H4D;)%20OR%20(['cancer']%20AND%20HIST2H4A;)%20OR%20(['cancer']%20AND%20H4C12)%20OR%20(['cancer']%20AND%20H4C8)%20OR%20(['cancer']%20AND%20H4C13)%20OR%20(['cancer']%20AND%20HIST4H4)%20OR%20(['cancer']%20AND%20H4C4)%20OR%20(['cancer']%20AND%20H4FB)%20…
SLC2A1	378	11	['SLC2A1', 'GLUT1']	['Solute-carrier-family-2,-facilitated-glucose-transporter-member-1', 'Glucose-transporter-type-1,-erythrocyte/brain', 'GLUT-1', 'HepG2-glucose-transporter']	1
Titles	SuperMatch	Authors	Journal	Years	PMID	DOI	Link
GLUT-1 Expression in Breast Cancer	noMatch	['Okcu O', 'Sen B', 'Ozturk C', 'Guvendi GF', 'Bedir R']	Turk Patoloji Derg	2022	34580846	10.5146/tjpath.2021.01557	https://www.ncbi.nlm.nih.gov/research/pubtator3/docsum?text=(['cancer']%20AND%20SLC2A1)%20OR%20(['cancer']%20AND%20GLUT1)%20OR%20(['cancer']%20AND%20Solute-carrier-family-2,-facilitated-glucose-transporter-member-1)%20OR%20(['cancer']%20AND%20Glucose-transporter-type-1,-erythrocytebrain)%20OR%20(['cancer']%20AND%20GLUT-1)%20OR%20(['cancer']%20AND%20HepG2-glucose-transporter)&sections=title
Glut-1 inhibition in breast cancer cells.	noMatch	['Littleflower AB', 'Parambil ST', 'Antony GR', 'M S A', 'Subhadradevi L']	Vitam Horm	2025	40097250	10.1016/bs.vh.2025.01.003	https://www.ncbi.nlm.nih.gov/research/pubtator3/docsum?text=(['cancer']%20AND%20SLC2A1)%20OR%20(['cancer']%20AND%20GLUT1)%20OR%20(['cancer']%20AND%20Solute-carrier-family-2,-facilitated-glucose-transporter-member-1)%20OR%20(['cancer']%20AND%20Glucose-transporter-type-1,-erythrocytebrain)%20OR%20(['cancer']%20AND%20GLUT-1)%20OR%20(['cancer']%20AND%20HepG2-glucose-transporter)&sections=title
Metabolic Heterogeneity of Cancer Cells: An Interplay between HIF-1, GLUTs, and AMPK	noMatch	['Moldogazieva NT', 'Mokhosoev IM', 'Terentiev AA']	Cancers (Basel)	2020	32252351	10.3390/cancers12040862	https://www.ncbi.nlm.nih.gov/research/pubtator3/docsum?text=(['cancer']%20AND%20SLC2A1)%20OR%20(['cancer']%20AND%20GLUT1)%20OR%20(['cancer']%20AND%20Solute-carrier-family-2,-facilitated-glucose-transporter-member-1)%20OR%20(['cancer']%20AND%20Glucose-transporter-type-1,-erythrocytebrain)%20OR%20(['cancer']%20AND%20GLUT-1)%20OR%20(['cancer']%20AND%20HepG2-glucose-transporter)&sections=title
LAT-1 and GLUT-1 Carrier Expression and Its Prognostic Value in Gastroenteropancreatic Neuroendocrine Tumors	noMatch	['Sampedro-Núñez M', 'Bouthelier A', 'Serrano-Somavilla A', 'Martínez-Hernández R', 'Adrados M', 'Martín-Pérez E', 'Muñoz de Nova JL', 'Cameselle-Teijeiro JM', 'Blanco-Carrera C', 'Cabezas-Agricola JM', 'Díaz JÁ', 'García-Centeno R', 'Aragones J', 'Marazuela M']	Cancers (Basel)	2020	33066332	10.3390/cancers12102968	https://www.ncbi.nlm.nih.gov/research/pubtator3/docsum?text=(['cancer']%20AND%20SLC2A1)%20OR%20(['cancer']%20AND%20GLUT1)%20OR%20(['cancer']%20AND%20Solute-carrier-family-2,-facilitated-glucose-transporter-member-1)%20OR%20(['cancer']%20AND%20Glucose-transporter-type-1,-erythrocytebrain)%20OR%20(['cancer']%20AND%20GLUT-1)%20OR%20(['cancer']%20AND%20HepG2-glucose-transporter)&sections=title
Glycolysis-Related SLC2A1 Is a Potential Pan-Cancer Biomarker for Prognosis and Immunotherapy	noMatch	['Zheng H', 'Long G', 'Zheng Y', 'Yang X', 'Cai W', 'He S', 'Qin X', 'Liao H']	Cancers (Basel)	2022	36358765	10.3390/cancers14215344	https://www.ncbi.nlm.nih.gov/research/pubtator3/docsum?text=(['cancer']%20AND%20SLC2A1)%20OR%20(['cancer']%20AND%20GLUT1)%20OR%20(['cancer']%20AND%20Solute-carrier-family-2,-facilitated-glucose-transporter-member-1)%20OR%20(['cancer']%20AND%20Glucose-transporter-type-1,-erythrocytebrain)%20OR%20(['cancer']%20AND%20GLUT-1)%20OR%20(['cancer']%20AND%20HepG2-glucose-transporter)&sections=title
Glucose Transporter-1 (GLUT-1) Expression is Associated with Tumor Size and Poor Prognosis in Locally Advanced Gastric Cancer	noMatch	['Yin C', 'Gao B', 'Yang J', 'Wu J']	Med Sci Monit Basic Res	2020	32201432	10.12659/MSMBR.920778	https://www.ncbi.nlm.nih.gov/research/pubtator3/docsum?text=(['cancer']%20AND%20SLC2A1)%20OR%20(['cancer']%20AND%20GLUT1)%20OR%20(['cancer']%20AND%20Solute-carrier-family-2,-facilitated-glucose-transporter-member-1)%20OR%20(['cancer']%20AND%20Glucose-transporter-type-1,-erythrocytebrain)%20OR%20(['cancer']%20AND%20GLUT-1)%20OR%20(['cancer']%20AND%20HepG2-glucose-transporter)&sections=title
Prodigiosin regulates cancer metabolism through interaction with GLUT1.	noMatch	['Yang HA', 'Han TH', 'Haam K', 'Lee KS', 'Kim J', 'Han TS', 'Lee MS', 'Ban HS']	Nat Prod Res	2024	38913075	10.1080/14786419.2024.2367241	https://www.ncbi.nlm.nih.gov/research/pubtator3/docsum?text=(['cancer']%20AND%20SLC2A1)%20OR%20(['cancer']%20AND%20GLUT1)%20OR%20(['cancer']%20AND%20Solute-carrier-family-2,-facilitated-glucose-transporter-member-1)%20OR%20(['cancer']%20AND%20Glucose-transporter-type-1,-erythrocytebrain)%20OR%20(['cancer']%20AND%20GLUT-1)%20OR%20(['cancer']%20AND%20HepG2-glucose-transporter)&sections=title
Greasy GLUT1 maintains glioblastoma malignancy	noMatch	['Liu C', 'Li X']	Mol Cell Oncol	2021	35419476	10.1080/23723556.2021.2009423	https://www.ncbi.nlm.nih.gov/research/pubtator3/docsum?text=(['cancer']%20AND%20SLC2A1)%20OR%20(['cancer']%20AND%20GLUT1)%20OR%20(['cancer']%20AND%20Solute-carrier-family-2,-facilitated-glucose-transporter-member-1)%20OR%20(['cancer']%20AND%20Glucose-transporter-type-1,-erythrocytebrain)%20OR%20(['cancer']%20AND%20GLUT-1)%20OR%20(['cancer']%20AND%20HepG2-glucose-transporter)&sections=title
In-silico screening of bioactive compounds of Moringa oleifera as potential inhibitors targeting HIF-1alpha/VEGF/GLUT-1 pathway against Breast Cancer.	noMatch	['Masarkar N', 'Pal M', 'Roy M', 'Yadav AK', 'Pandya B', 'Lokhande S', 'Kanwar JR', 'Ray SK', 'Mukherjee S']	J Complement Integr Med	2024	39024644	10.1515/jcim-2024-0176	https://www.ncbi.nlm.nih.gov/research/pubtator3/docsum?text=(['cancer']%20AND%20SLC2A1)%20OR%20(['cancer']%20AND%20GLUT1)%20OR%20(['cancer']%20AND%20Solute-carrier-family-2,-facilitated-glucose-transporter-member-1)%20OR%20(['cancer']%20AND%20Glucose-transporter-type-1,-erythrocytebrain)%20OR%20(['cancer']%20AND%20GLUT-1)%20OR%20(['cancer']%20AND%20HepG2-glucose-transporter)&sections=title
SLC2A1 and MPST as diagnostic and prognostic biomarkers of potential endometrial cancer	noMatch	['Xi X', 'Gong X', 'Liu Y', 'Cui B', 'Xia C', 'Qin S', 'Du J']	Front Immunol	2025	40746529	10.3389/fimmu.2025.1575916	https://www.ncbi.nlm.nih.gov/research/pubtator3/docsum?text=(['cancer']%20AND%20SLC2A1)%20OR%20(['cancer']%20AND%20GLUT1)%20OR%20(['cancer']%20AND%20Solute-carrier-family-2,-facilitated-glucose-transporter-member-1)%20OR%20(['cancer']%20AND%20Glucose-transporter-type-1,-erythrocytebrain)%20OR%20(['cancer']%20AND%20GLUT-1)%20OR%20(['cancer']%20AND%20HepG2-glucose-transporter)&sections=title
FGA	6	0	['FGA']	['Fibrinogen-alpha-chain-[Cleaved-into:-Fibrinopeptide-A;-Fibrinogen-alpha-chain]']	2
Titles	SuperMatch	Authors	Journal	Years	PMID	DOI	Link
Evaluation of 2-deoxy-2-[18F]fluoro glucaric acid (FGA) as a potential PET tracer for tumor necrosis.	noMatch	['Li J', 'Zheng H', 'Vega AA', 'Beverly LJ', 'Gray BD', 'Pak KY', 'Ng CK']	Appl Radiat Isot	2023	37633190	10.1016/j.apradiso.2023.110988	https://www.ncbi.nlm.nih.gov/research/pubtator3/docsum?text=(['cancer']%20AND%20FGA)%20OR%20(['cancer']%20AND%20Fibrinogen-alpha-chain-[Cleaved-into:-Fibrinopeptide-A;-Fibrinogen-alpha-chain])&sections=title
Glycerophosphoinositol modulates FGA and NOTCH3 in exercise-induced muscle adaptation and colon cancer progression.	noMatch	['Luo H', 'Luo W', 'Ding N', 'Zhu H', 'Lai J', 'Tang Q', 'He Y']	Front Pharmacol	2024	39130639	10.3389/fphar.2024.1430400	https://www.ncbi.nlm.nih.gov/research/pubtator3/docsum?text=(['cancer']%20AND%20FGA)%20OR%20(['cancer']%20AND%20Fibrinogen-alpha-chain-[Cleaved-into:-Fibrinopeptide-A;-Fibrinogen-alpha-chain])&sections=title
FGA modulates immune infiltration and tumor progression via SLC7A11/xCT-mediated disulfidptosis in the tumor microenvironment of lung adenocarcinoma.	noMatch	['Li G', 'Li Q', 'Yang S', 'Guo D', 'Tao Y', 'Jia Y']	Front Immunol	2025	40861466	10.3389/fimmu.2025.1595900	https://www.ncbi.nlm.nih.gov/research/pubtator3/docsum?text=(['cancer']%20AND%20FGA)%20OR%20(['cancer']%20AND%20Fibrinogen-alpha-chain-[Cleaved-into:-Fibrinopeptide-A;-Fibrinogen-alpha-chain])&sections=title
FGA inhibits metastases and induces autophagic cell death in gastric cancer via inhibiting ITGA5 to regulate the FAK/ERK pathway.	noMatch	['Liu G', 'Xu X', 'Geng H', 'Li J', 'Zou S', 'Li X']	Tissue Cell	2022	35257941	10.1016/j.tice.2022.101767	https://www.ncbi.nlm.nih.gov/research/pubtator3/docsum?text=(['cancer']%20AND%20FGA)%20OR%20(['cancer']%20AND%20Fibrinogen-alpha-chain-[Cleaved-into:-Fibrinopeptide-A;-Fibrinogen-alpha-chain])&sections=title
Identification of serum proteins AHSG, FGA and APOA-I as diagnostic biomarkers for gastric cancer	noMatch	['Shi F', 'Wu H', 'Qu K', 'Sun Q', 'Li F', 'Shi C', 'Li Y', 'Xiong X', 'Qin Q', 'Yu T', 'Jin X', 'Cheng L', 'Wei Q', 'Li Y', 'She J']	Clin Proteomics	2018	29719494	10.1186/s12014-018-9194-0	https://www.ncbi.nlm.nih.gov/research/pubtator3/docsum?text=(['cancer']%20AND%20FGA)%20OR%20(['cancer']%20AND%20Fibrinogen-alpha-chain-[Cleaved-into:-Fibrinopeptide-A;-Fibrinogen-alpha-chain])&sections=title
Novel prognostic biomarkers of gastric cancer based on gene expression microarray: COL12A1, GSTA3, FGA and FGG	noMatch	['Duan S', 'Gong B', 'Wang P', 'Huang H', 'Luo L', 'Liu F']	Mol Med Rep	2018	30106150	10.3892/mmr.2018.9368	https://www.ncbi.nlm.nih.gov/research/pubtator3/docsum?text=(['cancer']%20AND%20FGA)%20OR%20(['cancer']%20AND%20Fibrinogen-alpha-chain-[Cleaved-into:-Fibrinopeptide-A;-Fibrinogen-alpha-chain])&sections=title
B4GALT1	15	0	['B4GALT1', 'GGTB2']	['Beta-1,4-galactosyltransferase-1', 'Beta-1,4-GalTase-1', 'Beta4Gal-T1', 'b4Gal-T1', 'EC-2.4.1.-', 'Beta-N-acetylglucosaminyl-glycolipid-beta-1,4-galactosyltransferase', 'Beta-N-acetylglucosaminylglycopeptide-beta-1,4-galactosyltransferase', 'EC-2.4.1.38', 'Lactose-synthase-A-protein', 'EC-2.4.1.22', 'N-acetyllactosamine-synthase', 'EC-2.4.1.90', 'Nal-synthase', 'Neolactotriaosylceramide-beta-1,…	2
Titles	SuperMatch	Authors	Journal	Years	PMID	DOI	Link
Downregulation of long noncoding RNA B4GALT1-AS1 is associated with breast cancer development	noMatch	['Ahvaz S', 'Amini M', 'Yari A', 'Baradaran B', 'Jebelli A', 'Mokhtarzadeh A']	Sci Rep	2024	38326326	10.1038/s41598-023-51124-x	https://www.ncbi.nlm.nih.gov/research/pubtator3/docsum?text=(['cancer']%20AND%20B4GALT1)%20OR%20(['cancer']%20AND%20GGTB2)%20OR%20(['cancer']%20AND%20Beta-1,4-galactosyltransferase-1)%20OR%20(['cancer']%20AND%20Beta-1,4-GalTase-1)%20OR%20(['cancer']%20AND%20Beta4Gal-T1)%20OR%20(['cancer']%20AND%20b4Gal-T1)%20OR%20(['cancer']%20AND%20EC-2.4.1.-)%20OR%20(['cancer']%20AND%20Beta-N-acetylglucosaminyl…
Discovery of compound 1105486 as a selective inhibitor of B4GALT1: potential for pancreatic cancer therapy.	noMatch	['Yunyun X', 'Yiping M']	Front Chem	2025	40860122	10.3389/fchem.2025.1651402	https://www.ncbi.nlm.nih.gov/research/pubtator3/docsum?text=(['cancer']%20AND%20B4GALT1)%20OR%20(['cancer']%20AND%20GGTB2)%20OR%20(['cancer']%20AND%20Beta-1,4-galactosyltransferase-1)%20OR%20(['cancer']%20AND%20Beta-1,4-GalTase-1)%20OR%20(['cancer']%20AND%20Beta4Gal-T1)%20OR%20(['cancer']%20AND%20b4Gal-T1)%20OR%20(['cancer']%20AND%20EC-2.4.1.-)%20OR%20(['cancer']%20AND%20Beta-N-acetylglucosaminyl…
B4GALT1-dependent galectin-8 binding with TGF-beta receptor suppresses colorectal cancer progression and metastasis.	noMatch	['Hsu TH', 'Chang YC', 'Lee YY', 'Chen CL', 'Hsiao M', 'Lin FR', 'Chen LH', 'Lin CH', 'Angata T', 'Liu FT', 'Lin KI']	Cell Death Dis	2024	39231945	10.1038/s41419-024-07028-3	https://www.ncbi.nlm.nih.gov/research/pubtator3/docsum?text=(['cancer']%20AND%20B4GALT1)%20OR%20(['cancer']%20AND%20GGTB2)%20OR%20(['cancer']%20AND%20Beta-1,4-galactosyltransferase-1)%20OR%20(['cancer']%20AND%20Beta-1,4-GalTase-1)%20OR%20(['cancer']%20AND%20Beta4Gal-T1)%20OR%20(['cancer']%20AND%20b4Gal-T1)%20OR%20(['cancer']%20AND%20EC-2.4.1.-)%20OR%20(['cancer']%20AND%20Beta-N-acetylglucosaminyl…
SPOP/NOLC1/B4GALT1 signaling axis enhances paclitaxel resistance in endometrial cancer by inducing O-dysglycosylation.	noMatch	['Zhai F', 'Li Y', 'Zheng J', 'Yan C', 'Wang S', 'Yang W', 'Jin J', 'Luo X', 'Zhan Z', 'Shi J', 'Wang S', 'Lin Y', 'Kong L', 'Ge Y', 'Wang H', 'Ye M', 'Jin X']	Oncogene	2025	40097806	10.1038/s41388-025-03347-7	https://www.ncbi.nlm.nih.gov/research/pubtator3/docsum?text=(['cancer']%20AND%20B4GALT1)%20OR%20(['cancer']%20AND%20GGTB2)%20OR%20(['cancer']%20AND%20Beta-1,4-galactosyltransferase-1)%20OR%20(['cancer']%20AND%20Beta-1,4-GalTase-1)%20OR%20(['cancer']%20AND%20Beta4Gal-T1)%20OR%20(['cancer']%20AND%20b4Gal-T1)%20OR%20(['cancer']%20AND%20EC-2.4.1.-)%20OR%20(['cancer']%20AND%20Beta-N-acetylglucosaminyl…
The B-Cell-Specific Ablation of B4GALT1 Reduces Cancer Formation and Reverses the Changes in Serum IgG Glycans during the Induction of Mouse Hepatocellular Carcinoma	noMatch	['Sha J', 'Zhang R', 'Fan J', 'Gu Y', 'Pan Y', 'Han J', 'Xu X', 'Ren S', 'Gu J']	Cancers (Basel)	2022	35267641	10.3390/cancers14051333	https://www.ncbi.nlm.nih.gov/research/pubtator3/docsum?text=(['cancer']%20AND%20B4GALT1)%20OR%20(['cancer']%20AND%20GGTB2)%20OR%20(['cancer']%20AND%20Beta-1,4-galactosyltransferase-1)%20OR%20(['cancer']%20AND%20Beta-1,4-GalTase-1)%20OR%20(['cancer']%20AND%20Beta4Gal-T1)%20OR%20(['cancer']%20AND%20b4Gal-T1)%20OR%20(['cancer']%20AND%20EC-2.4.1.-)%20OR%20(['cancer']%20AND%20Beta-N-acetylglucosaminyl…
LncRNA B4GALT1-AS1 promotes non-small cell lung cancer cell growth via increasing ZEB1 level by sponging miR-144-3p	noMatch	['Liu SW', 'Yang P', 'Li FN', 'Dou RG', 'Liu JX', 'Liu GJ']	Transl Cancer Res	2022	35402178	10.21037/tcr-22-296	https://www.ncbi.nlm.nih.gov/research/pubtator3/docsum?text=(['cancer']%20AND%20B4GALT1)%20OR%20(['cancer']%20AND%20GGTB2)%20OR%20(['cancer']%20AND%20Beta-1,4-galactosyltransferase-1)%20OR%20(['cancer']%20AND%20Beta-1,4-GalTase-1)%20OR%20(['cancer']%20AND%20Beta4Gal-T1)%20OR%20(['cancer']%20AND%20b4Gal-T1)%20OR%20(['cancer']%20AND%20EC-2.4.1.-)%20OR%20(['cancer']%20AND%20Beta-N-acetylglucosaminyl…
Long non-coding RNA B4GALT1-Antisense RNA 1/microRNA-30e/SRY-box transcription factor 9 signaling axis contributes to non-small cell lung cancer cell growth	noMatch	['Lin JH', 'Chen FN', 'Wu CX', 'Hu SQ', 'Ma J']	Oncol Lett	2020	33014162	10.3892/ol.2020.12146	https://www.ncbi.nlm.nih.gov/research/pubtator3/docsum?text=(['cancer']%20AND%20B4GALT1)%20OR%20(['cancer']%20AND%20GGTB2)%20OR%20(['cancer']%20AND%20Beta-1,4-galactosyltransferase-1)%20OR%20(['cancer']%20AND%20Beta-1,4-GalTase-1)%20OR%20(['cancer']%20AND%20Beta4Gal-T1)%20OR%20(['cancer']%20AND%20b4Gal-T1)%20OR%20(['cancer']%20AND%20EC-2.4.1.-)%20OR%20(['cancer']%20AND%20Beta-N-acetylglucosaminyl…
Aberrant promoter methylation of beta-1,4 galactosyltransferase 1 as potential cancer-specific biomarker of colorectal tumors.	noMatch	['Poeta ML', 'Massi E', 'Parrella P', 'Pellegrini P', 'De Robertis M', 'Copetti M', 'Rabitti C', 'Perrone G', 'Muda AO', 'Molinari F', 'Zanellato E', 'Crippa S', 'Caputo D', 'Caricato M', 'Frattini M', 'Coppola R', 'Fazio VM']	Genes Chromosomes Cancer	2012	22927297	10.1002/gcc.21998	https://www.ncbi.nlm.nih.gov/research/pubtator3/docsum?text=(['cancer']%20AND%20B4GALT1)%20OR%20(['cancer']%20AND%20GGTB2)%20OR%20(['cancer']%20AND%20Beta-1,4-galactosyltransferase-1)%20OR%20(['cancer']%20AND%20Beta-1,4-GalTase-1)%20OR%20(['cancer']%20AND%20Beta4Gal-T1)%20OR%20(['cancer']%20AND%20b4Gal-T1)%20OR%20(['cancer']%20AND%20EC-2.4.1.-)%20OR%20(['cancer']%20AND%20Beta-N-acetylglucosaminyl…
Estrogen induced beta-1,4-galactosyltransferase 1 expression regulates proliferation of human breast cancer MCF-7 cells.	noMatch	['Choi HJ', 'Chung TW', 'Kim CH', 'Jeong HS', 'Joo M', 'Youn B', 'Ha KT']	Biochem Biophys Res Commun	2012	22982306	10.1016/j.bbrc.2012.08.140	https://www.ncbi.nlm.nih.gov/research/pubtator3/docsum?text=(['cancer']%20AND%20B4GALT1)%20OR%20(['cancer']%20AND%20GGTB2)%20OR%20(['cancer']%20AND%20Beta-1,4-galactosyltransferase-1)%20OR%20(['cancer']%20AND%20Beta-1,4-GalTase-1)%20OR%20(['cancer']%20AND%20Beta4Gal-T1)%20OR%20(['cancer']%20AND%20b4Gal-T1)%20OR%20(['cancer']%20AND%20EC-2.4.1.-)%20OR%20(['cancer']%20AND%20Beta-N-acetylglucosaminyl…
Sequential action of Ets-1 and Sp1 in the activation of the human beta-1,4-galactosyltransferase V gene involved in abnormal glycosylation characteristic of cancer cells.	noMatch	['Sato T', 'Furukawa K']	J Biol Chem	2007	17656364	10.1074/jbc.M611862200	https://www.ncbi.nlm.nih.gov/research/pubtator3/docsum?text=(['cancer']%20AND%20B4GALT1)%20OR%20(['cancer']%20AND%20GGTB2)%20OR%20(['cancer']%20AND%20Beta-1,4-galactosyltransferase-1)%20OR%20(['cancer']%20AND%20Beta-1,4-GalTase-1)%20OR%20(['cancer']%20AND%20Beta4Gal-T1)%20OR%20(['cancer']%20AND%20b4Gal-T1)%20OR%20(['cancer']%20AND%20EC-2.4.1.-)%20OR%20(['cancer']%20AND%20Beta-N-acetylglucosaminyl…
FGB	1	0	['FGB']	['Fibrinogen-beta-chain-[Cleaved-into:-Fibrinopeptide-B;-Fibrinogen-beta-chain]']	2
Titles	SuperMatch	Authors	Journal	Years	PMID	DOI	Link
miR-877-5p Inhibits Epithelial Mesenchymal Transformation of Breast Cancer Cells by Targeting FGB	noMatch	['Liu H', 'Xiang L', 'Mei Y']	Dis Markers	2022	36438895	10.1155/2022/4882375	https://www.ncbi.nlm.nih.gov/research/pubtator3/docsum?text=(['cancer']%20AND%20FGB)%20OR%20(['cancer']%20AND%20Fibrinogen-beta-chain-[Cleaved-into:-Fibrinopeptide-B;-Fibrinogen-beta-chain])&sections=title
APOB	8	0	['APOB']	['Apolipoprotein-B-100', 'Apo-B-100', 'Apo-B-48']	2
Titles	SuperMatch	Authors	Journal	Years	PMID	DOI	Link
Genetic polymorphisms of TP53 and ApoB genes and risk of biliary tract cancer: A case-cohort study in Japan.	noMatch	['Asai T', 'Yamaji T', 'Nakano S', 'Sawada N', 'Inoue M', 'Tsugane S', 'Tsuchiya Y', 'Ikoma T', 'Nakamura K', 'Iwasaki M']	Cancer Prev Res (Phila)	2025	40312921	10.1158/1940-6207.CAPR-24-0536	https://www.ncbi.nlm.nih.gov/research/pubtator3/docsum?text=(['cancer']%20AND%20APOB)%20OR%20(['cancer']%20AND%20Apolipoprotein-B-100)%20OR%20(['cancer']%20AND%20Apo-B-100)%20OR%20(['cancer']%20AND%20Apo-B-48)&sections=title
Clinical Relationship Between Serum ApoB, HER2, and Myocardial Ischemia Risk in Breast Cancer Patients	noMatch	['Lei Y', 'Li D', 'Bai S', 'Zeng X', 'Yang R', 'Liu Q']	Cancer Rep (Hoboken)	2025	40678973	10.1002/cnr2.70075	https://www.ncbi.nlm.nih.gov/research/pubtator3/docsum?text=(['cancer']%20AND%20APOB)%20OR%20(['cancer']%20AND%20Apolipoprotein-B-100)%20OR%20(['cancer']%20AND%20Apo-B-100)%20OR%20(['cancer']%20AND%20Apo-B-48)&sections=title
APOB Genotypes and CDH13 Haplotypes in the Cholesterol-Related Pathway Genes Predict Non-Small Cell Lung Cancer Survival.	noMatch	['Deng W', 'Liu H', 'Luo S', 'Clarke J', 'Glass C', 'Su L', 'Lin L', 'Christiani DC', 'Wei Q']	Cancer Epidemiol Biomarkers Prev	2020	32238407	10.1158/1055-9965.EPI-19-1262	https://www.ncbi.nlm.nih.gov/research/pubtator3/docsum?text=(['cancer']%20AND%20APOB)%20OR%20(['cancer']%20AND%20Apolipoprotein-B-100)%20OR%20(['cancer']%20AND%20Apo-B-100)%20OR%20(['cancer']%20AND%20Apo-B-48)&sections=title
Apolipoprotein B-100 XbaI gene polymorphism in gallbladder cancer.	noMatch	['Singh MK', 'Pandey UB', 'Ghoshal UC', 'Srivenu I', 'Kapoor VK', 'Choudhuri G', 'Mittal B']	Hum Genet	2004	14618390	10.1007/s00439-003-1056-8	https://www.ncbi.nlm.nih.gov/research/pubtator3/docsum?text=(['cancer']%20AND%20APOB)%20OR%20(['cancer']%20AND%20Apolipoprotein-B-100)%20OR%20(['cancer']%20AND%20Apo-B-100)%20OR%20(['cancer']%20AND%20Apo-B-48)&sections=title
Roles of ApoB-100 Gene Polymorphisms and the Risks of Gallstones and Gallbladder Cancer: A Meta-Analysis	noMatch	['Gong Y', 'Zhang L', 'Bie P', 'Wang H']	PLoS One	2013	23637837	10.1371/journal.pone.0061456	https://www.ncbi.nlm.nih.gov/research/pubtator3/docsum?text=(['cancer']%20AND%20APOB)%20OR%20(['cancer']%20AND%20Apolipoprotein-B-100)%20OR%20(['cancer']%20AND%20Apo-B-100)%20OR%20(['cancer']%20AND%20Apo-B-48)&sections=title
Haplotype analysis of signal peptide (insertion/deletion) and XbaI polymorphisms of the APOB gene in gallbladder cancer.	noMatch	['Pandey SN', 'Srivastava A', 'Dixit M', 'Choudhuri G', 'Mittal B']	Liver Int	2007	17696941	10.1111/j.1478-3231.2007.01516.x	https://www.ncbi.nlm.nih.gov/research/pubtator3/docsum?text=(['cancer']%20AND%20APOB)%20OR%20(['cancer']%20AND%20Apolipoprotein-B-100)%20OR%20(['cancer']%20AND%20Apo-B-100)%20OR%20(['cancer']%20AND%20Apo-B-48)&sections=title
A novel APOB mutation identified by exome sequencing cosegregates with steatosis, liver cancer, and hypocholesterolemia.	noMatch	['Cefalù AB', 'Pirruccello JP', 'Noto D', 'Gabriel S', 'Valenti V', 'Gupta N', 'Spina R', 'Tarugi P', 'Kathiresan S', 'Averna MR']	Arterioscler Thromb Vasc Biol	2013	23723369	10.1161/ATVBAHA.112.301101	https://www.ncbi.nlm.nih.gov/research/pubtator3/docsum?text=(['cancer']%20AND%20APOB)%20OR%20(['cancer']%20AND%20Apolipoprotein-B-100)%20OR%20(['cancer']%20AND%20Apo-B-100)%20OR%20(['cancer']%20AND%20Apo-B-48)&sections=title
A novel translational repressor mRNA is edited extensively in livers containing tumors caused by the transgene expression of the apoB mRNA-editing enzyme.	noMatch	['Yamanaka S', 'Poksay KS', 'Arnold KS', 'Innerarity TL']	Genes Dev	1997	9030685	10.1101/gad.11.3.321	https://www.ncbi.nlm.nih.gov/research/pubtator3/docsum?text=(['cancer']%20AND%20APOB)%20OR%20(['cancer']%20AND%20Apolipoprotein-B-100)%20OR%20(['cancer']%20AND%20Apo-B-100)%20OR%20(['cancer']%20AND%20Apo-B-48)&sections=title
SPTB	0	0	['SPTB', 'SPTB1']	['Spectrin-beta-chain,-erythrocytic', 'Beta-I-spectrin']	3
Titles	SuperMatch	Authors	Journal	Years	PMID	DOI	Link
C4BPA	53	4	['C4BP', 'C4BPA']	['C4b-binding-protein-alpha-chain', 'C4bp', 'Proline-rich-protein', 'PRP']	1
Titles	SuperMatch	Authors	Journal	Years	PMID	DOI	Link
C4b-binding protein alpha-chain enhances antitumor immunity by facilitating the accumulation of tumor-infiltrating lymphocytes in the tumor microenvironment in pancreatic cancer	Match	['Sasaki K', 'Takano S', 'Tomizawa S', 'Miyahara Y', 'Furukawa K', 'Takayashiki T', 'Kuboki S', 'Takada M', 'Ohtsuka M']	J Exp Clin Cancer Res	2021	34167573	10.1186/s13046-021-02019-0	https://www.ncbi.nlm.nih.gov/research/pubtator3/docsum?text=(['cancer']%20AND%20C4BP)%20OR%20(['cancer']%20AND%20C4BPA)%20OR%20(['cancer']%20AND%20C4b-binding-protein-alpha-chain)%20OR%20(['cancer']%20AND%20C4bp)%20OR%20(['cancer']%20AND%20Proline-rich-protein)%20OR%20(['cancer']%20AND%20PRP)&sections=title
Serum Small Proline-Rich Protein 2A (SPRR2A) Is a Noninvasive Biomarker in Gastric Cancer	Match	['Xu X', 'Wei S', 'Chen Y', 'Yu D', 'Wang X', 'Dong X']	Dis Markers	2020	32908616	10.1155/2020/8493796	https://www.ncbi.nlm.nih.gov/research/pubtator3/docsum?text=(['cancer']%20AND%20C4BP)%20OR%20(['cancer']%20AND%20C4BPA)%20OR%20(['cancer']%20AND%20C4b-binding-protein-alpha-chain)%20OR%20(['cancer']%20AND%20C4bp)%20OR%20(['cancer']%20AND%20Proline-rich-protein)%20OR%20(['cancer']%20AND%20PRP)&sections=title
Proline-rich protein 11 overexpression is associated with a more aggressive phenotype and poor overall survival in ovarian cancer patients	Match	['Zhan Y', 'Wu X', 'Zheng G', 'Jin J', 'Li C', 'Yu G', 'Li W']	World J Surg Oncol	2020	33276775	10.1186/s12957-020-02077-2	https://www.ncbi.nlm.nih.gov/research/pubtator3/docsum?text=(['cancer']%20AND%20C4BP)%20OR%20(['cancer']%20AND%20C4BPA)%20OR%20(['cancer']%20AND%20C4b-binding-protein-alpha-chain)%20OR%20(['cancer']%20AND%20C4bp)%20OR%20(['cancer']%20AND%20Proline-rich-protein)%20OR%20(['cancer']%20AND%20PRP)&sections=title
Corrigendum to: Small proline-rich repeat protein 3 enhances the sensitivity of esophageal cancer cells in response to DNA damage-induced apoptosis	Match	NaN	Mol Oncol	2022	35856739	10.1002/1878-0261.13284	https://www.ncbi.nlm.nih.gov/research/pubtator3/docsum?text=(['cancer']%20AND%20C4BP)%20OR%20(['cancer']%20AND%20C4BPA)%20OR%20(['cancer']%20AND%20C4b-binding-protein-alpha-chain)%20OR%20(['cancer']%20AND%20C4bp)%20OR%20(['cancer']%20AND%20Proline-rich-protein)%20OR%20(['cancer']%20AND%20PRP)&sections=title
Screening for proline-rich protein 11 gene expression in cervical cancer: Use as a novel diagnostic biomarker and poor prognostic factor.	Match	['Tadlaoui KA', 'Sosse SA', 'Tiabi I', 'Aqerrout M', 'Souiri A', 'Benhessou M', 'Ennaji MM']	Med Int (Lond)	2025	39583185	10.3892/mi.2024.202	https://www.ncbi.nlm.nih.gov/research/pubtator3/docsum?text=(['cancer']%20AND%20C4BP)%20OR%20(['cancer']%20AND%20C4BPA)%20OR%20(['cancer']%20AND%20C4b-binding-protein-alpha-chain)%20OR%20(['cancer']%20AND%20C4bp)%20OR%20(['cancer']%20AND%20Proline-rich-protein)%20OR%20(['cancer']%20AND%20PRP)&sections=title
Identification of C4BPA as biomarker associated with immune infiltration and prognosis in breast cancer	Match	['Zou J', 'Chen Y', 'Ji Z', 'Liu D', 'Chen X', 'Chen M', 'Chen K', 'Lin H', 'Chen Y', 'Li Z']	Transl Cancer Res	2024	38410217	10.21037/tcr-23-1215	https://www.ncbi.nlm.nih.gov/research/pubtator3/docsum?text=(['cancer']%20AND%20C4BP)%20OR%20(['cancer']%20AND%20C4BPA)%20OR%20(['cancer']%20AND%20C4b-binding-protein-alpha-chain)%20OR%20(['cancer']%20AND%20C4bp)%20OR%20(['cancer']%20AND%20Proline-rich-protein)%20OR%20(['cancer']%20AND%20PRP)&sections=title
Splicing factor proline- and glutamine-rich (SFPQ) protein regulates platinum response in ovarian cancer-modulating SRSF2 activity	Match	['Pellarin I', "Dall'Acqua A", 'Gambelli A', 'Pellizzari I', "D'Andrea S", 'Sonego M', 'Lorenzon I', 'Schiappacassi M', 'Belletti B', 'Baldassarre G']	Oncogene	2020	32332923	10.1038/s41388-020-1292-6	https://www.ncbi.nlm.nih.gov/research/pubtator3/docsum?text=(['cancer']%20AND%20C4BP)%20OR%20(['cancer']%20AND%20C4BPA)%20OR%20(['cancer']%20AND%20C4b-binding-protein-alpha-chain)%20OR%20(['cancer']%20AND%20C4bp)%20OR%20(['cancer']%20AND%20Proline-rich-protein)%20OR%20(['cancer']%20AND%20PRP)&sections=title
What is the potential use of platelet-rich-plasma (PRP) in cancer treatment? A mini review	Match	['Luzo ACM', 'Fávaro WJ', 'Seabra AB', 'Durán N']	Heliyon	2020	32258495	10.1016/j.heliyon.2020.e03660	https://www.ncbi.nlm.nih.gov/research/pubtator3/docsum?text=(['cancer']%20AND%20C4BP)%20OR%20(['cancer']%20AND%20C4BPA)%20OR%20(['cancer']%20AND%20C4b-binding-protein-alpha-chain)%20OR%20(['cancer']%20AND%20C4bp)%20OR%20(['cancer']%20AND%20Proline-rich-protein)%20OR%20(['cancer']%20AND%20PRP)&sections=title
PRPS-ST: A protocol-agnostic self-training method for gene expression-based classification of blood cancers.	Match	['Jiang A', 'Hilton LK', 'Tang J', 'Rushton CK', 'Grande BM', 'Scott DW', 'Morin RD']	Blood Cancer Discov	2020	33392514	10.1158/2643-3230.BCD-20-0076	https://www.ncbi.nlm.nih.gov/research/pubtator3/docsum?text=(['cancer']%20AND%20C4BP)%20OR%20(['cancer']%20AND%20C4BPA)%20OR%20(['cancer']%20AND%20C4b-binding-protein-alpha-chain)%20OR%20(['cancer']%20AND%20C4bp)%20OR%20(['cancer']%20AND%20Proline-rich-protein)%20OR%20(['cancer']%20AND%20PRP)&sections=title
LncRNA nuclear-enriched abundant transcript 1 shuttled by prostate cancer cells-secreted exosomes initiates osteoblastic phenotypes in the bone metastatic microenvironment via miR-205-5p/runt-related transcription factor 2/splicing factor proline- and glutamine-rich/polypyrimidine tract-binding protein 2 axis	Match	['Mo C', 'Huang B', 'Zhuang J', 'Jiang S', 'Guo S', 'Mao X']	Clin Transl Med	2021	34459124	10.1002/ctm2.493	https://www.ncbi.nlm.nih.gov/research/pubtator3/docsum?text=(['cancer']%20AND%20C4BP)%20OR%20(['cancer']%20AND%20C4BPA)%20OR%20(['cancer']%20AND%20C4b-binding-protein-alpha-chain)%20OR%20(['cancer']%20AND%20C4bp)%20OR%20(['cancer']%20AND%20Proline-rich-protein)%20OR%20(['cancer']%20AND%20PRP)&sections=title
CLU	703	56	['APOJ', 'KUB1', 'CLU', 'AAG4', 'CLI']	['Clusterin', 'Aging-associated-gene-4-protein', 'Apolipoprotein-J', 'Apo-J', 'Complement-cytolysis-inhibitor', 'CLI', 'Complement-associated-protein-SP-40,40', 'Ku70-binding-protein-1', 'NA1/NA2', 'Sulfated-glycoprotein-2', 'SGP-2', 'Testosterone-repressed-prostate-message-2', 'TRPM-2', 'ApoJalpha', 'Complement-cytolysis-inhibitor-a-chain', 'SP-40,40-beta-chain', 'ApoJbeta', 'Complement-cytolysi…	1
Titles	SuperMatch	Authors	Journal	Years	PMID	DOI	Link
Decoding CLU (Clusterin): Conquering cancer treatment resistance and immunological barriers.	Match	['Mamun M', 'Zheng YC', 'Wang N', 'Wang B', 'Zhang Y', 'Pang JR', 'Shen DD', 'Liu HM', 'Gao Y']	Int Immunopharmacol	2024	38851158	10.1016/j.intimp.2024.112355	https://www.ncbi.nlm.nih.gov/research/pubtator3/docsum?text=(['cancer']%20AND%20APOJ)%20OR%20(['cancer']%20AND%20KUB1)%20OR%20(['cancer']%20AND%20CLU)%20OR%20(['cancer']%20AND%20AAG4)%20OR%20(['cancer']%20AND%20CLI)%20OR%20(['cancer']%20AND%20Clusterin)%20OR%20(['cancer']%20AND%20Aging-associated-gene-4-protein)%20OR%20(['cancer']%20AND%20Apolipoprotein-J)%20OR%20(['cancer']%20AND%20Apo-J)%20OR%2…
A pan-cancer analysis reveals role of clusterin (CLU) in carcinogenesis and prognosis of human tumors	Match	['Fu Y', 'Du Q', 'Cui T', 'Lu Y', 'Niu G']	Front Genet	2022	36685863	10.3389/fgene.2022.1056184	https://www.ncbi.nlm.nih.gov/research/pubtator3/docsum?text=(['cancer']%20AND%20APOJ)%20OR%20(['cancer']%20AND%20KUB1)%20OR%20(['cancer']%20AND%20CLU)%20OR%20(['cancer']%20AND%20AAG4)%20OR%20(['cancer']%20AND%20CLI)%20OR%20(['cancer']%20AND%20Clusterin)%20OR%20(['cancer']%20AND%20Aging-associated-gene-4-protein)%20OR%20(['cancer']%20AND%20Apolipoprotein-J)%20OR%20(['cancer']%20AND%20Apo-J)%20OR%2…
High clusterin (CLU) mRNA expression levels in tumors of colorectal cancer patients predict a poor prognostic outcome.	Match	['Artemaki PI', 'Sklirou AD', 'Kontos CK', 'Liosi AA', 'Gianniou DD', 'Papadopoulos IN', 'Trougakos IP', 'Scorilas A']	Clin Biochem	2020	31672651	10.1016/j.clinbiochem.2019.10.008	https://www.ncbi.nlm.nih.gov/research/pubtator3/docsum?text=(['cancer']%20AND%20APOJ)%20OR%20(['cancer']%20AND%20KUB1)%20OR%20(['cancer']%20AND%20CLU)%20OR%20(['cancer']%20AND%20AAG4)%20OR%20(['cancer']%20AND%20CLI)%20OR%20(['cancer']%20AND%20Clusterin)%20OR%20(['cancer']%20AND%20Aging-associated-gene-4-protein)%20OR%20(['cancer']%20AND%20Apolipoprotein-J)%20OR%20(['cancer']%20AND%20Apo-J)%20OR%2…
CLU (clusterin) and PPARGC1A/PGC1alpha coordinately control mitophagy and mitochondrial biogenesis for oral cancer cell survival	Match	['Praharaj PP', 'Patra S', 'Singh A', 'Panigrahi DP', 'Lee HY', 'Kabir MF', 'Hossain MK', 'Patra SK', 'Patro BS', 'Patil S', 'Klionsky DJ', 'Chae HJ', 'Bhutia SK']	Autophagy	2024	38447939	10.1080/15548627.2024.2309904	https://www.ncbi.nlm.nih.gov/research/pubtator3/docsum?text=(['cancer']%20AND%20APOJ)%20OR%20(['cancer']%20AND%20KUB1)%20OR%20(['cancer']%20AND%20CLU)%20OR%20(['cancer']%20AND%20AAG4)%20OR%20(['cancer']%20AND%20CLI)%20OR%20(['cancer']%20AND%20Clusterin)%20OR%20(['cancer']%20AND%20Aging-associated-gene-4-protein)%20OR%20(['cancer']%20AND%20Apolipoprotein-J)%20OR%20(['cancer']%20AND%20Apo-J)%20OR%2…
Targeting Toll-like receptor 4 with CLI-095 (TAK-242) enhances the antimetastatic effect of the estrogen receptor antagonist fulvestrant on non-small cell lung cancer	Match	['Fan S', 'Liao Y', 'Qiu W', 'Li L', 'Li D', 'Cao X', 'Ai B']	Clin Transl Oncol	2020	32367494	10.1007/s12094-020-02353-3	https://www.ncbi.nlm.nih.gov/research/pubtator3/docsum?text=(['cancer']%20AND%20APOJ)%20OR%20(['cancer']%20AND%20KUB1)%20OR%20(['cancer']%20AND%20CLU)%20OR%20(['cancer']%20AND%20AAG4)%20OR%20(['cancer']%20AND%20CLI)%20OR%20(['cancer']%20AND%20Clusterin)%20OR%20(['cancer']%20AND%20Aging-associated-gene-4-protein)%20OR%20(['cancer']%20AND%20Apolipoprotein-J)%20OR%20(['cancer']%20AND%20Apo-J)%20OR%2…
The role and function of CLU in cancer biology and therapy.	Match	['Zhang Y', 'Lv X', 'Chen L', 'Liu Y']	Clin Exp Med	2022	36098834	10.1007/s10238-022-00885-2	https://www.ncbi.nlm.nih.gov/research/pubtator3/docsum?text=(['cancer']%20AND%20APOJ)%20OR%20(['cancer']%20AND%20KUB1)%20OR%20(['cancer']%20AND%20CLU)%20OR%20(['cancer']%20AND%20AAG4)%20OR%20(['cancer']%20AND%20CLI)%20OR%20(['cancer']%20AND%20Clusterin)%20OR%20(['cancer']%20AND%20Aging-associated-gene-4-protein)%20OR%20(['cancer']%20AND%20Apolipoprotein-J)%20OR%20(['cancer']%20AND%20Apo-J)%20OR%2…
CLU (clusterin) promotes mitophagic degradation of MSX2 through an AKT-DNM1L/Drp1 axis to maintain SOX2-mediated stemness in oral cancer stem cells.	Match	['Praharaj PP', 'Patra S', 'Mishra SR', 'Mukhopadhyay S', 'Klionsky DJ', 'Patil S', 'Bhutia SK']	Autophagy	2023	36779631	10.1080/15548627.2023.2178876	https://www.ncbi.nlm.nih.gov/research/pubtator3/docsum?text=(['cancer']%20AND%20APOJ)%20OR%20(['cancer']%20AND%20KUB1)%20OR%20(['cancer']%20AND%20CLU)%20OR%20(['cancer']%20AND%20AAG4)%20OR%20(['cancer']%20AND%20CLI)%20OR%20(['cancer']%20AND%20Clusterin)%20OR%20(['cancer']%20AND%20Aging-associated-gene-4-protein)%20OR%20(['cancer']%20AND%20Apolipoprotein-J)%20OR%20(['cancer']%20AND%20Apo-J)%20OR%2…
Therapeutic Potential of Clusterin Inhibition in Human Cancer.	Match	['Martín-García D', 'García-Aranda M', 'Redondo M']	Cells	2024	38667280	10.3390/cells13080665	https://www.ncbi.nlm.nih.gov/research/pubtator3/docsum?text=(['cancer']%20AND%20APOJ)%20OR%20(['cancer']%20AND%20KUB1)%20OR%20(['cancer']%20AND%20CLU)%20OR%20(['cancer']%20AND%20AAG4)%20OR%20(['cancer']%20AND%20CLI)%20OR%20(['cancer']%20AND%20Clusterin)%20OR%20(['cancer']%20AND%20Aging-associated-gene-4-protein)%20OR%20(['cancer']%20AND%20Apolipoprotein-J)%20OR%20(['cancer']%20AND%20Apo-J)%20OR%2…
Clusterin: a marker and mediator of chemoresistance in colorectal cancer	Match	['Hlavca S', 'Chan WH', 'Engel RM', 'Abud HE']	Cancer Metastasis Rev	2024	38319453	10.1007/s10555-024-10173-y	https://www.ncbi.nlm.nih.gov/research/pubtator3/docsum?text=(['cancer']%20AND%20APOJ)%20OR%20(['cancer']%20AND%20KUB1)%20OR%20(['cancer']%20AND%20CLU)%20OR%20(['cancer']%20AND%20AAG4)%20OR%20(['cancer']%20AND%20CLI)%20OR%20(['cancer']%20AND%20Clusterin)%20OR%20(['cancer']%20AND%20Aging-associated-gene-4-protein)%20OR%20(['cancer']%20AND%20Apolipoprotein-J)%20OR%20(['cancer']%20AND%20Apo-J)%20OR%2…
Epidemiology of Barrett&apos;s Neoplasia in Japan.	Match	['Iijima K']	Digestion	2025	40938781	10.1159/000548362	https://www.ncbi.nlm.nih.gov/research/pubtator3/docsum?text=(['cancer']%20AND%20APOJ)%20OR%20(['cancer']%20AND%20KUB1)%20OR%20(['cancer']%20AND%20CLU)%20OR%20(['cancer']%20AND%20AAG4)%20OR%20(['cancer']%20AND%20CLI)%20OR%20(['cancer']%20AND%20Clusterin)%20OR%20(['cancer']%20AND%20Aging-associated-gene-4-protein)%20OR%20(['cancer']%20AND%20Apolipoprotein-J)%20OR%20(['cancer']%20AND%20Apo-J)%20OR%2…
FREM2	1	0	['FREM2']	['FRAS1-related-extracellular-matrix-protein-2', 'ECM3-homolog']	2
Titles	SuperMatch	Authors	Journal	Years	PMID	DOI	Link
Identification and Comprehensive Analysis of FREM2 Mutation as a Potential Prognostic Biomarker in Colorectal Cancer	noMatch	['Du H', 'Wang H', 'Kong F', 'Wu M', 'Chen W', 'Lyu J', 'Zhou S', 'Yang R']	Front Mol Biosci	2022	35252356	10.3389/fmolb.2022.839617	https://www.ncbi.nlm.nih.gov/research/pubtator3/docsum?text=(['cancer']%20AND%20FREM2)%20OR%20(['cancer']%20AND%20FRAS1-related-extracellular-matrix-protein-2)%20OR%20(['cancer']%20AND%20ECM3-homolog)&sections=title
TAGLN	72	4	['WS3-10', 'SM22', 'TAGLN']	['Transgelin', '22-kDa-actin-binding-protein', 'Protein-WS3-10', 'Smooth-muscle-protein-22-alpha', 'SM22-alpha']	1
Titles	SuperMatch	Authors	Journal	Years	PMID	DOI	Link
Transgelins: Cytoskeletal Associated Proteins Implicated in the Metastasis of Colorectal Cancer	Match	['Liu J', 'Zhang Y', 'Li Q', 'Wang Y']	Front Cell Dev Biol	2020	33117801	10.3389/fcell.2020.573859	https://www.ncbi.nlm.nih.gov/research/pubtator3/docsum?text=(['cancer']%20AND%20WS3-10)%20OR%20(['cancer']%20AND%20SM22)%20OR%20(['cancer']%20AND%20TAGLN)%20OR%20(['cancer']%20AND%20Transgelin)%20OR%20(['cancer']%20AND%2022-kDa-actin-binding-protein)%20OR%20(['cancer']%20AND%20Protein-WS3-10)%20OR%20(['cancer']%20AND%20Smooth-muscle-protein-22-alpha)%20OR%20(['cancer']%20AND%20SM22-alpha)&section…
Multifaceted role of transgelin isoforms in cancer hallmarks.	Match	['Jimenez Jimenez AM', 'Haddad Y', 'Jemelikova V', 'Adam V', 'Merlos Rodrigo MA']	Carcinogenesis	2025	40102702	10.1093/carcin/bgaf014	https://www.ncbi.nlm.nih.gov/research/pubtator3/docsum?text=(['cancer']%20AND%20WS3-10)%20OR%20(['cancer']%20AND%20SM22)%20OR%20(['cancer']%20AND%20TAGLN)%20OR%20(['cancer']%20AND%20Transgelin)%20OR%20(['cancer']%20AND%2022-kDa-actin-binding-protein)%20OR%20(['cancer']%20AND%20Protein-WS3-10)%20OR%20(['cancer']%20AND%20Smooth-muscle-protein-22-alpha)%20OR%20(['cancer']%20AND%20SM22-alpha)&section…
Transgelin-2: A Double-Edged Sword in Immunity and Cancer Metastasis	Match	['Kim HR', 'Park JS', 'Karabulut H', 'Yasmin F', 'Jun CD']	Front Cell Dev Biol	2021	33898417	10.3389/fcell.2021.606149	https://www.ncbi.nlm.nih.gov/research/pubtator3/docsum?text=(['cancer']%20AND%20WS3-10)%20OR%20(['cancer']%20AND%20SM22)%20OR%20(['cancer']%20AND%20TAGLN)%20OR%20(['cancer']%20AND%20Transgelin)%20OR%20(['cancer']%20AND%2022-kDa-actin-binding-protein)%20OR%20(['cancer']%20AND%20Protein-WS3-10)%20OR%20(['cancer']%20AND%20Smooth-muscle-protein-22-alpha)%20OR%20(['cancer']%20AND%20SM22-alpha)&section…
TAGLN Is Downregulated by TRAF6-Mediated Proteasomal Degradation in Prostate Cancer Cells.	Match	['Wen F', 'Sun X', 'Sun C', 'Dong Z', 'Jia G', 'Bao W', 'Yu H', 'Yang C']	Mol Cancer Res	2021	33771884	10.1158/1541-7786.MCR-20-0513	https://www.ncbi.nlm.nih.gov/research/pubtator3/docsum?text=(['cancer']%20AND%20WS3-10)%20OR%20(['cancer']%20AND%20SM22)%20OR%20(['cancer']%20AND%20TAGLN)%20OR%20(['cancer']%20AND%20Transgelin)%20OR%20(['cancer']%20AND%2022-kDa-actin-binding-protein)%20OR%20(['cancer']%20AND%20Protein-WS3-10)%20OR%20(['cancer']%20AND%20Smooth-muscle-protein-22-alpha)%20OR%20(['cancer']%20AND%20SM22-alpha)&section…
TAGLN mediated stiffness-regulated ovarian cancer progression via RhoA/ROCK pathway	Match	['Wei X', 'Lou H', 'Zhou D', 'Jia Y', 'Li H', 'Huang Q', 'Ma J', 'Yang Z', 'Sun C', 'Meng Y', 'Xu S', 'Yang X', 'Li X', 'Ji T', 'Guo Z', 'Gao Q']	J Exp Clin Cancer Res	2021	34538264	10.1186/s13046-021-02091-6	https://www.ncbi.nlm.nih.gov/research/pubtator3/docsum?text=(['cancer']%20AND%20WS3-10)%20OR%20(['cancer']%20AND%20SM22)%20OR%20(['cancer']%20AND%20TAGLN)%20OR%20(['cancer']%20AND%20Transgelin)%20OR%20(['cancer']%20AND%2022-kDa-actin-binding-protein)%20OR%20(['cancer']%20AND%20Protein-WS3-10)%20OR%20(['cancer']%20AND%20Smooth-muscle-protein-22-alpha)%20OR%20(['cancer']%20AND%20SM22-alpha)&section…
Functional loss of TAGLN inhibits tumor growth and increases chemosensitivity of non-small cell lung cancer.	Match	['Fu J', 'Wang X', 'Yue Q']	Biochem Biophys Res Commun	2020	32819569	10.1016/j.bbrc.2020.06.066	https://www.ncbi.nlm.nih.gov/research/pubtator3/docsum?text=(['cancer']%20AND%20WS3-10)%20OR%20(['cancer']%20AND%20SM22)%20OR%20(['cancer']%20AND%20TAGLN)%20OR%20(['cancer']%20AND%20Transgelin)%20OR%20(['cancer']%20AND%2022-kDa-actin-binding-protein)%20OR%20(['cancer']%20AND%20Protein-WS3-10)%20OR%20(['cancer']%20AND%20Smooth-muscle-protein-22-alpha)%20OR%20(['cancer']%20AND%20SM22-alpha)&section…
Transgelin interacts with PARP1 in human colon cancer cells	Match	['Lew ZX', 'Zhou HM', 'Fang YY', 'Ye Z', 'Zhong W', 'Yang XY', 'Yu Z', 'Chen DY', 'Luo SM', 'Chen LF', 'Lin Y']	Cancer Cell Int	2020	32774160	10.1186/s12935-020-01461-y	https://www.ncbi.nlm.nih.gov/research/pubtator3/docsum?text=(['cancer']%20AND%20WS3-10)%20OR%20(['cancer']%20AND%20SM22)%20OR%20(['cancer']%20AND%20TAGLN)%20OR%20(['cancer']%20AND%20Transgelin)%20OR%20(['cancer']%20AND%2022-kDa-actin-binding-protein)%20OR%20(['cancer']%20AND%20Protein-WS3-10)%20OR%20(['cancer']%20AND%20Smooth-muscle-protein-22-alpha)%20OR%20(['cancer']%20AND%20SM22-alpha)&section…
Exosomal microRNA let-7c-5p enhances cell malignant characteristics by inhibiting TAGLN in oral cancer.	Match	['Li YI', 'Wang T', 'Ding H', 'Zhuang S', 'Dai X', 'Yan B']	Oncol Res	2024	39308508	10.32604/or.2024.048191	https://www.ncbi.nlm.nih.gov/research/pubtator3/docsum?text=(['cancer']%20AND%20WS3-10)%20OR%20(['cancer']%20AND%20SM22)%20OR%20(['cancer']%20AND%20TAGLN)%20OR%20(['cancer']%20AND%20Transgelin)%20OR%20(['cancer']%20AND%2022-kDa-actin-binding-protein)%20OR%20(['cancer']%20AND%20Protein-WS3-10)%20OR%20(['cancer']%20AND%20Smooth-muscle-protein-22-alpha)%20OR%20(['cancer']%20AND%20SM22-alpha)&section…
Restoration of Transgelin 2 Expression Reverses Immune Escape in Ovarian Cancer: A Dawn for Immunotherapy	Match	['Wang Z', 'Lou G', 'Yin M']	MedComm (2020)	2025	40166645	10.1002/mco2.70164	https://www.ncbi.nlm.nih.gov/research/pubtator3/docsum?text=(['cancer']%20AND%20WS3-10)%20OR%20(['cancer']%20AND%20SM22)%20OR%20(['cancer']%20AND%20TAGLN)%20OR%20(['cancer']%20AND%20Transgelin)%20OR%20(['cancer']%20AND%2022-kDa-actin-binding-protein)%20OR%20(['cancer']%20AND%20Protein-WS3-10)%20OR%20(['cancer']%20AND%20Smooth-muscle-protein-22-alpha)%20OR%20(['cancer']%20AND%20SM22-alpha)&section…
Cell-permeable transgelin-2 as a potent therapeutic for dendritic cell-based cancer immunotherapy	Match	['Kim HR', 'Park JS', 'Park JH', 'Yasmin F', 'Kim CH', 'Oh SK', 'Chung IJ', 'Jun CD']	J Hematol Oncol	2021	33731208	10.1186/s13045-021-01058-6	https://www.ncbi.nlm.nih.gov/research/pubtator3/docsum?text=(['cancer']%20AND%20WS3-10)%20OR%20(['cancer']%20AND%20SM22)%20OR%20(['cancer']%20AND%20TAGLN)%20OR%20(['cancer']%20AND%20Transgelin)%20OR%20(['cancer']%20AND%2022-kDa-actin-binding-protein)%20OR%20(['cancer']%20AND%20Protein-WS3-10)%20OR%20(['cancer']%20AND%20Smooth-muscle-protein-22-alpha)%20OR%20(['cancer']%20AND%20SM22-alpha)&section…
F13A1	4	0	['F13A', 'F13A1']	['Coagulation-factor-XIII-A-chain', 'Coagulation-factor-XIIIa', 'EC-2.3.2.13', 'Protein-glutamine-gamma-glutamyltransferase-A-chain', 'Transglutaminase-A-chain']	2
Titles	SuperMatch	Authors	Journal	Years	PMID	DOI	Link
Single-cell dissection reveals immunosuppressive F13A1+ macrophage as a hallmark for multiple primary lung cancers	noMatch	['Yang C', 'Qu J', 'Wu J', 'Cai S', 'Liu W', 'Deng Y', 'Meng Y', 'Zheng L', 'Zhang L', 'Wang L', 'Guo X']	Clin Transl Med	2024	39601163	10.1002/ctm2.70091	https://www.ncbi.nlm.nih.gov/research/pubtator3/docsum?text=(['cancer']%20AND%20F13A)%20OR%20(['cancer']%20AND%20F13A1)%20OR%20(['cancer']%20AND%20Coagulation-factor-XIII-A-chain)%20OR%20(['cancer']%20AND%20Coagulation-factor-XIIIa)%20OR%20(['cancer']%20AND%20EC-2.3.2.13)%20OR%20(['cancer']%20AND%20Protein-glutamine-gamma-glutamyltransferase-A-chain)%20OR%20(['cancer']%20AND%20Transglutaminase-A-…
Alterations of the Platelet Proteome in Lung Cancer: Accelerated F13A1 and ER Processing as New Actors in Hypercoagulability	noMatch	['Ercan H', 'Mauracher LM', 'Grilz E', 'Hell L', 'Hellinger R', 'Schmid JA', 'Moik F', 'Ay C', 'Pabinger I', 'Zellner M']	Cancers (Basel)	2021	34066760	10.3390/cancers13092260	https://www.ncbi.nlm.nih.gov/research/pubtator3/docsum?text=(['cancer']%20AND%20F13A)%20OR%20(['cancer']%20AND%20F13A1)%20OR%20(['cancer']%20AND%20Coagulation-factor-XIII-A-chain)%20OR%20(['cancer']%20AND%20Coagulation-factor-XIIIa)%20OR%20(['cancer']%20AND%20EC-2.3.2.13)%20OR%20(['cancer']%20AND%20Protein-glutamine-gamma-glutamyltransferase-A-chain)%20OR%20(['cancer']%20AND%20Transglutaminase-A-…
Activation peptide of the coagulation factor XIII (AP-F13A1) as a new biomarker for the screening of colorectal cancer	noMatch	['Peltier J', 'Roperch JP', 'Audebert S', 'Borg JP', 'Camoin L']	Clin Proteomics	2018	29657559	10.1186/s12014-018-9191-3	https://www.ncbi.nlm.nih.gov/research/pubtator3/docsum?text=(['cancer']%20AND%20F13A)%20OR%20(['cancer']%20AND%20F13A1)%20OR%20(['cancer']%20AND%20Coagulation-factor-XIII-A-chain)%20OR%20(['cancer']%20AND%20Coagulation-factor-XIIIa)%20OR%20(['cancer']%20AND%20EC-2.3.2.13)%20OR%20(['cancer']%20AND%20Protein-glutamine-gamma-glutamyltransferase-A-chain)%20OR%20(['cancer']%20AND%20Transglutaminase-A-…
In primary glioblastoma fewer tumor copy number segments of the F13A1 gene are associated with poorer survival.	noMatch	['Lehrer S', 'Dembitzer FR', 'Rheinstein PH', 'Rosenzweig KE']	Thromb Res	2018	29753279	10.1016/j.thromres.2018.05.001	https://www.ncbi.nlm.nih.gov/research/pubtator3/docsum?text=(['cancer']%20AND%20F13A)%20OR%20(['cancer']%20AND%20F13A1)%20OR%20(['cancer']%20AND%20Coagulation-factor-XIII-A-chain)%20OR%20(['cancer']%20AND%20Coagulation-factor-XIIIa)%20OR%20(['cancer']%20AND%20EC-2.3.2.13)%20OR%20(['cancer']%20AND%20Protein-glutamine-gamma-glutamyltransferase-A-chain)%20OR%20(['cancer']%20AND%20Transglutaminase-A-…
MYH11	14	0	['KIAA0866', 'MYH11']	['Myosin-11', 'Myosin-heavy-chain-11', 'Myosin-heavy-chain,-smooth-muscle-isoform', 'SMMHC']	2
Titles	SuperMatch	Authors	Journal	Years	PMID	DOI	Link
Clinical and prognostic significance of MYH11 in lung cancer	noMatch	['Nie MJ', 'Pan XT', 'Tao HY', 'Xu MJ', 'Liu SL', 'Sun W', 'Wu J', 'Zou X']	Oncol Lett	2020	32382337	10.3892/ol.2020.11478	https://www.ncbi.nlm.nih.gov/research/pubtator3/docsum?text=(['cancer']%20AND%20KIAA0866)%20OR%20(['cancer']%20AND%20MYH11)%20OR%20(['cancer']%20AND%20Myosin-11)%20OR%20(['cancer']%20AND%20Myosin-heavy-chain-11)%20OR%20(['cancer']%20AND%20Myosin-heavy-chain,-smooth-muscle-isoform)%20OR%20(['cancer']%20AND%20SMMHC)&sections=title
Interaction between DNMT3B and MYH11 via hypermethylation regulates gastric cancer progression	noMatch	['Wang J', 'Xu P', 'Hao Y', 'Yu T', 'Liu L', 'Song Y', 'Li Y']	BMC Cancer	2021	34380460	10.1186/s12885-021-08653-3	https://www.ncbi.nlm.nih.gov/research/pubtator3/docsum?text=(['cancer']%20AND%20KIAA0866)%20OR%20(['cancer']%20AND%20MYH11)%20OR%20(['cancer']%20AND%20Myosin-11)%20OR%20(['cancer']%20AND%20Myosin-heavy-chain-11)%20OR%20(['cancer']%20AND%20Myosin-heavy-chain,-smooth-muscle-isoform)%20OR%20(['cancer']%20AND%20SMMHC)&sections=title
Stable thyroid cancer in a patient with thoracic aortic aneurysm and MYH11 variation	noMatch	['Fatourechi V', 'Swanson AA', 'Lee RA']	Endocrinol Diabetes Metab Case Rep	2024	38189791	10.1530/EDM-23-0088	https://www.ncbi.nlm.nih.gov/research/pubtator3/docsum?text=(['cancer']%20AND%20KIAA0866)%20OR%20(['cancer']%20AND%20MYH11)%20OR%20(['cancer']%20AND%20Myosin-11)%20OR%20(['cancer']%20AND%20Myosin-heavy-chain-11)%20OR%20(['cancer']%20AND%20Myosin-heavy-chain,-smooth-muscle-isoform)%20OR%20(['cancer']%20AND%20SMMHC)&sections=title
Machine Learning and Experimental Validation Reveal MYH11 as a Novel Prognostic Biomarker and Therapeutic Target in Bladder Cancer	noMatch	['Tan Z', 'Chen X', 'Fu S', 'Huang Y', 'Li H', 'Gong C', 'Lv D', 'Yang C', 'Wang J', 'Ding M', 'Wang H']	J Inflamm Res	2025	40589607	10.2147/JIR.S519719	https://www.ncbi.nlm.nih.gov/research/pubtator3/docsum?text=(['cancer']%20AND%20KIAA0866)%20OR%20(['cancer']%20AND%20MYH11)%20OR%20(['cancer']%20AND%20Myosin-11)%20OR%20(['cancer']%20AND%20Myosin-heavy-chain-11)%20OR%20(['cancer']%20AND%20Myosin-heavy-chain,-smooth-muscle-isoform)%20OR%20(['cancer']%20AND%20SMMHC)&sections=title
MYH11 Suppresses Colorectal Cancer Progression by Inhibiting Epithelial-Mesenchymal Transition via ZEB1 Regulation.	noMatch	['Jiang Y', 'Xu Y', 'Zhu Q', 'Wu Y', 'Wang Z', 'He S', 'Yu S', 'Xiang H']	Oncol Res	2025	40918458	10.32604/or.2025.063501	https://www.ncbi.nlm.nih.gov/research/pubtator3/docsum?text=(['cancer']%20AND%20KIAA0866)%20OR%20(['cancer']%20AND%20MYH11)%20OR%20(['cancer']%20AND%20Myosin-11)%20OR%20(['cancer']%20AND%20Myosin-heavy-chain-11)%20OR%20(['cancer']%20AND%20Myosin-heavy-chain,-smooth-muscle-isoform)%20OR%20(['cancer']%20AND%20SMMHC)&sections=title
DNMT1 promotes bladder cancer progression and immune escape by inhibiting MYH11 expression by methylating its promoter.	noMatch	['Gao S', 'Liu T', 'Liu Q']	Int Urol Nephrol	2025	40314887	10.1007/s11255-025-04527-w	https://www.ncbi.nlm.nih.gov/research/pubtator3/docsum?text=(['cancer']%20AND%20KIAA0866)%20OR%20(['cancer']%20AND%20MYH11)%20OR%20(['cancer']%20AND%20Myosin-11)%20OR%20(['cancer']%20AND%20Myosin-heavy-chain-11)%20OR%20(['cancer']%20AND%20Myosin-heavy-chain,-smooth-muscle-isoform)%20OR%20(['cancer']%20AND%20SMMHC)&sections=title
[Therapy-related myeloid neoplasms with inv (16)(p13.1q22);CBFB::MYH11 during treatment for AL amyloidosis].	noMatch	['Kunisada K', 'Ogura M', 'Oda Y', 'Yogo M', 'Takei T', 'Sato K', 'Kikuchi T', 'Abe Y', 'Tsukada N', 'Ishida T']	Rinsho Ketsueki	2025	39924202	10.11406/rinketsu.66.18	https://www.ncbi.nlm.nih.gov/research/pubtator3/docsum?text=(['cancer']%20AND%20KIAA0866)%20OR%20(['cancer']%20AND%20MYH11)%20OR%20(['cancer']%20AND%20Myosin-11)%20OR%20(['cancer']%20AND%20Myosin-heavy-chain-11)%20OR%20(['cancer']%20AND%20Myosin-heavy-chain,-smooth-muscle-isoform)%20OR%20(['cancer']%20AND%20SMMHC)&sections=title
Therapy-related acute myeloid leukemia with CBFB/MYH11 in a patient with ovarian cancer after exposure to chemotherapy.	noMatch	['Yang X', 'Liu Q', 'Zhang R', 'Yang X', 'Wang L', 'Zhang Z', 'Li Y', 'Lin L']	Indian J Pathol Microbiol	2023	38084551	10.4103/ijpm.ijpm_415_22	https://www.ncbi.nlm.nih.gov/research/pubtator3/docsum?text=(['cancer']%20AND%20KIAA0866)%20OR%20(['cancer']%20AND%20MYH11)%20OR%20(['cancer']%20AND%20Myosin-11)%20OR%20(['cancer']%20AND%20Myosin-heavy-chain-11)%20OR%20(['cancer']%20AND%20Myosin-heavy-chain,-smooth-muscle-isoform)%20OR%20(['cancer']%20AND%20SMMHC)&sections=title
Single-cell RNA sequencing reveals the heterogeneity of MYH11+ tumour-associated fibroblasts between left-sided and right-sided colorectal cancer.	noMatch	['Wang C', 'Zhao Y', 'Zhang S', 'Du M', 'He G', 'Tan S', 'Li H', 'Zhang D', 'Cheng L']	J Cell Mol Med	2024	39294858	10.1111/jcmm.70102	https://www.ncbi.nlm.nih.gov/research/pubtator3/docsum?text=(['cancer']%20AND%20KIAA0866)%20OR%20(['cancer']%20AND%20MYH11)%20OR%20(['cancer']%20AND%20Myosin-11)%20OR%20(['cancer']%20AND%20Myosin-heavy-chain-11)%20OR%20(['cancer']%20AND%20Myosin-heavy-chain,-smooth-muscle-isoform)%20OR%20(['cancer']%20AND%20SMMHC)&sections=title
Transcriptional Regulation of NUPR1 by MYH11 Activates PI3 K/AKT and Promotes Bladder Cancer Progression Through Ferroptosis and M2 Polarization of Macrophages	noMatch	['Zhang L', 'Zhang L', 'Shi Z', 'Mi Y', 'Zhang L', 'Shi X', 'Gao S', 'Zuo L']	Technol Cancer Res Treat	2025	39962891	10.1177/15330338241305434	https://www.ncbi.nlm.nih.gov/research/pubtator3/docsum?text=(['cancer']%20AND%20KIAA0866)%20OR%20(['cancer']%20AND%20MYH11)%20OR%20(['cancer']%20AND%20Myosin-11)%20OR%20(['cancer']%20AND%20Myosin-heavy-chain-11)%20OR%20(['cancer']%20AND%20Myosin-heavy-chain,-smooth-muscle-isoform)%20OR%20(['cancer']%20AND%20SMMHC)&sections=title
A2M	62	1	['A2M', 'CPAMD5', 'FWP007']	['Alpha-2-macroglobulin', 'Alpha-2-M', 'C3-and-PZP-like-alpha-2-macroglobulin-domain-containing-protein-5']	1
Titles	SuperMatch	Authors	Journal	Years	PMID	DOI	Link
Alpha-2-macroglobulin as a novel diagnostic biomarker for human bladder cancer in urinary extracellular vesicles	noMatch	['Lee J', 'Park HS', 'Han SR', 'Kang YH', 'Mun JY', 'Shin DW', 'Oh HW', 'Cho YK', 'Lee MS', 'Park J']	Front Oncol	2022	36176383	10.3389/fonc.2022.976407	https://www.ncbi.nlm.nih.gov/research/pubtator3/docsum?text=(['cancer']%20AND%20A2M)%20OR%20(['cancer']%20AND%20CPAMD5)%20OR%20(['cancer']%20AND%20FWP007)%20OR%20(['cancer']%20AND%20Alpha-2-macroglobulin)%20OR%20(['cancer']%20AND%20Alpha-2-M)%20OR%20(['cancer']%20AND%20C3-and-PZP-like-alpha-2-macroglobulin-domain-containing-protein-5)&sections=title
Characterization of the binding between anti-tumor drug 5-fluorouracil and human alpha-2-macroglobulin: spectroscopic and molecular docking analyses.	noMatch	['Zia MK', 'Siddiqui T', 'Ahsan H', 'Khan FH']	J Biomol Struct Dyn	2022	33798029	10.1080/07391102.2021.1905550	https://www.ncbi.nlm.nih.gov/research/pubtator3/docsum?text=(['cancer']%20AND%20A2M)%20OR%20(['cancer']%20AND%20CPAMD5)%20OR%20(['cancer']%20AND%20FWP007)%20OR%20(['cancer']%20AND%20Alpha-2-macroglobulin)%20OR%20(['cancer']%20AND%20Alpha-2-M)%20OR%20(['cancer']%20AND%20C3-and-PZP-like-alpha-2-macroglobulin-domain-containing-protein-5)&sections=title
Serum levels of soluble interleukin 2 receptor (sIL-2R), tumor necrosis factor-alpha (TNF-alpha), and immunoglobulin M are correlated with the disease extent in childhood Langerhans cell histiocytosis.	noMatch	['Wang W', 'Liu X', 'Yang S', 'Peng X', 'Ma Y', 'Xiong X', 'Li Y']	J Cancer Res Clin Oncol	2023	37389594	10.1007/s00432-023-04991-w	https://www.ncbi.nlm.nih.gov/research/pubtator3/docsum?text=(['cancer']%20AND%20A2M)%20OR%20(['cancer']%20AND%20CPAMD5)%20OR%20(['cancer']%20AND%20FWP007)%20OR%20(['cancer']%20AND%20Alpha-2-macroglobulin)%20OR%20(['cancer']%20AND%20Alpha-2-M)%20OR%20(['cancer']%20AND%20C3-and-PZP-like-alpha-2-macroglobulin-domain-containing-protein-5)&sections=title
LncRNA A2M-AS1 Promotes Ferroptosis in Pancreatic Cancer via Interacting With PCBP3.	noMatch	['Qiu X', 'Shi Q', 'Zhang X', 'Shi X', 'Jiang H', 'Qin S']	Mol Cancer Res	2022	35920801	10.1158/1541-7786.MCR-22-0024	https://www.ncbi.nlm.nih.gov/research/pubtator3/docsum?text=(['cancer']%20AND%20A2M)%20OR%20(['cancer']%20AND%20CPAMD5)%20OR%20(['cancer']%20AND%20FWP007)%20OR%20(['cancer']%20AND%20Alpha-2-macroglobulin)%20OR%20(['cancer']%20AND%20Alpha-2-M)%20OR%20(['cancer']%20AND%20C3-and-PZP-like-alpha-2-macroglobulin-domain-containing-protein-5)&sections=title
Restoration of A2M reduces drug resistance and malignancy in paclitaxel-resistant lung cancer cells.	noMatch	['Fan X', 'Xue H', 'Liu Z', 'Zhou Y', 'Huang X', 'Dong X', 'Sun Q', 'Yao J', 'Liu J']	Int J Biochem Cell Biol	2025	40345481	10.1016/j.biocel.2025.106789	https://www.ncbi.nlm.nih.gov/research/pubtator3/docsum?text=(['cancer']%20AND%20A2M)%20OR%20(['cancer']%20AND%20CPAMD5)%20OR%20(['cancer']%20AND%20FWP007)%20OR%20(['cancer']%20AND%20Alpha-2-macroglobulin)%20OR%20(['cancer']%20AND%20Alpha-2-M)%20OR%20(['cancer']%20AND%20C3-and-PZP-like-alpha-2-macroglobulin-domain-containing-protein-5)&sections=title
Spontaneous Partial Regression of Fetal Lung Interstitial tumor With A2M: ALK Rearrangement in a Neonate.	noMatch	['Tan-Garcia A', 'Lee YT', 'Kuick CH', 'Soh SY', 'Chang KT', 'Merchant K']	Pediatr Dev Pathol	2023	37818649	10.1177/10935266231189929	https://www.ncbi.nlm.nih.gov/research/pubtator3/docsum?text=(['cancer']%20AND%20A2M)%20OR%20(['cancer']%20AND%20CPAMD5)%20OR%20(['cancer']%20AND%20FWP007)%20OR%20(['cancer']%20AND%20Alpha-2-macroglobulin)%20OR%20(['cancer']%20AND%20Alpha-2-M)%20OR%20(['cancer']%20AND%20C3-and-PZP-like-alpha-2-macroglobulin-domain-containing-protein-5)&sections=title
Screening of a Novel Upregulated lncRNA, A2M-AS1, That Promotes Invasion and Migration and Signifies Poor Prognosis in Breast Cancer	noMatch	['Fang K', 'Caixia H', 'Xiufen Z', 'Zijian G', 'Li L']	Biomed Res Int	2020	32352014	10.1155/2020/9747826	https://www.ncbi.nlm.nih.gov/research/pubtator3/docsum?text=(['cancer']%20AND%20A2M)%20OR%20(['cancer']%20AND%20CPAMD5)%20OR%20(['cancer']%20AND%20FWP007)%20OR%20(['cancer']%20AND%20Alpha-2-macroglobulin)%20OR%20(['cancer']%20AND%20Alpha-2-M)%20OR%20(['cancer']%20AND%20C3-and-PZP-like-alpha-2-macroglobulin-domain-containing-protein-5)&sections=title
Long Non-Coding RNA A2M-AS1 Promotes Breast Cancer Progression by Sponging microRNA-146b to Upregulate MUC19	noMatch	['Liu Y', 'Zhang Q', 'Wu J', 'Zhang H', 'Li X', 'Zheng Z', 'Luo M', 'Li L', 'Xiang Y', 'Yang F', 'Wu L']	Int J Gen Med	2020	33273850	10.2147/IJGM.S278564	https://www.ncbi.nlm.nih.gov/research/pubtator3/docsum?text=(['cancer']%20AND%20A2M)%20OR%20(['cancer']%20AND%20CPAMD5)%20OR%20(['cancer']%20AND%20FWP007)%20OR%20(['cancer']%20AND%20Alpha-2-macroglobulin)%20OR%20(['cancer']%20AND%20Alpha-2-M)%20OR%20(['cancer']%20AND%20C3-and-PZP-like-alpha-2-macroglobulin-domain-containing-protein-5)&sections=title
Downregulated ADAMTS1 Incorporating A2M Contributes to Tumorigenesis and Alters Tumor Immune Microenvironment in Lung Adenocarcinoma	noMatch	['Lee HC', 'Chang CY', 'Huang YC', 'Wu KL', 'Chiang HH', 'Chang YY', 'Liu LX', 'Hung JY', 'Hsu YL', 'Wu YY', 'Tsai YM']	Biology (Basel)	2022	35625488	10.3390/biology11050760	https://www.ncbi.nlm.nih.gov/research/pubtator3/docsum?text=(['cancer']%20AND%20A2M)%20OR%20(['cancer']%20AND%20CPAMD5)%20OR%20(['cancer']%20AND%20FWP007)%20OR%20(['cancer']%20AND%20Alpha-2-macroglobulin)%20OR%20(['cancer']%20AND%20Alpha-2-M)%20OR%20(['cancer']%20AND%20C3-and-PZP-like-alpha-2-macroglobulin-domain-containing-protein-5)&sections=title
[Study of various serum proteins in lung cancer. Immunoglobulins A, G, M, haptoglobin, alpha-1-antitrypsin, alpha-2-macroglobulin].	noMatch	['Bata J', 'Colobert L', 'Biron A', 'Brune J']	Ann Biol Clin (Paris)	1977	74964	NaN	https://www.ncbi.nlm.nih.gov/research/pubtator3/docsum?text=(['cancer']%20AND%20A2M)%20OR%20(['cancer']%20AND%20CPAMD5)%20OR%20(['cancer']%20AND%20FWP007)%20OR%20(['cancer']%20AND%20Alpha-2-macroglobulin)%20OR%20(['cancer']%20AND%20Alpha-2-M)%20OR%20(['cancer']%20AND%20C3-and-PZP-like-alpha-2-macroglobulin-domain-containing-protein-5)&sections=title
GGT5	8	0	['GGT5', 'GGTLA1']	['Glutathione-hydrolase-5-proenzyme', 'EC-3.4.19.13', 'Gamma-glutamyl-transpeptidase-related-enzyme', 'GGT-rel', 'Gamma-glutamyltransferase-5', 'GGT-5', 'EC-2.3.2.2', 'Gamma-glutamyltransferase-like-activity-1', 'Gamma-glutamyltranspeptidase-5', 'Leukotriene-C4-hydrolase', 'EC-3.4.19.14']	2
Titles	SuperMatch	Authors	Journal	Years	PMID	DOI	Link
Cancer-associated fibroblasts-derived gamma-glutamyltransferase 5 promotes tumor growth and drug resistance in lung adenocarcinoma	noMatch	['Wei JR', 'Dong J', 'Li L']	Aging (Albany NY)	2020	32640421	10.18632/aging.103429	https://www.ncbi.nlm.nih.gov/research/pubtator3/docsum?text=(['cancer']%20AND%20GGT5)%20OR%20(['cancer']%20AND%20GGTLA1)%20OR%20(['cancer']%20AND%20Glutathione-hydrolase-5-proenzyme)%20OR%20(['cancer']%20AND%20EC-3.4.19.13)%20OR%20(['cancer']%20AND%20Gamma-glutamyl-transpeptidase-related-enzyme)%20OR%20(['cancer']%20AND%20GGT-rel)%20OR%20(['cancer']%20AND%20Gamma-glutamyltransferase-5)%20OR%20(['…
GGT5 as a promising prognostic biomarker and its effects on tumor cell progression in gastric cancer.	noMatch	['Chen W', 'Yang F', 'Shen H', 'Xu J', 'Chen J', 'Zhang Z', 'Xu J', 'Xu B']	Transl Cancer Res	2024	39262487	10.21037/tcr-23-2222	https://www.ncbi.nlm.nih.gov/research/pubtator3/docsum?text=(['cancer']%20AND%20GGT5)%20OR%20(['cancer']%20AND%20GGTLA1)%20OR%20(['cancer']%20AND%20Glutathione-hydrolase-5-proenzyme)%20OR%20(['cancer']%20AND%20EC-3.4.19.13)%20OR%20(['cancer']%20AND%20Gamma-glutamyl-transpeptidase-related-enzyme)%20OR%20(['cancer']%20AND%20GGT-rel)%20OR%20(['cancer']%20AND%20Gamma-glutamyltransferase-5)%20OR%20(['…
Identification of GGT5 as a Novel Prognostic Biomarker for Gastric Cancer and its Correlation With Immune Cell Infiltration	noMatch	['Wang Y', 'Fang Y', 'Zhao F', 'Gu J', 'Lv X', 'Xu R', 'Zhang B', 'Fang Z', 'Li Y']	Front Genet	2022	35368661	10.3389/fgene.2022.810292	https://www.ncbi.nlm.nih.gov/research/pubtator3/docsum?text=(['cancer']%20AND%20GGT5)%20OR%20(['cancer']%20AND%20GGTLA1)%20OR%20(['cancer']%20AND%20Glutathione-hydrolase-5-proenzyme)%20OR%20(['cancer']%20AND%20EC-3.4.19.13)%20OR%20(['cancer']%20AND%20Gamma-glutamyl-transpeptidase-related-enzyme)%20OR%20(['cancer']%20AND%20GGT-rel)%20OR%20(['cancer']%20AND%20Gamma-glutamyltransferase-5)%20OR%20(['…
GGT5 facilitates migration and invasion through the induction of epithelial-mesenchymal transformation in gastric cancer	noMatch	['Luo Z', 'Chen Y', 'Chen B', 'Zhao Z', 'Wu R', 'Ren J']	BMC Med Genomics	2024	38581025	10.1186/s12920-024-01856-0	https://www.ncbi.nlm.nih.gov/research/pubtator3/docsum?text=(['cancer']%20AND%20GGT5)%20OR%20(['cancer']%20AND%20GGTLA1)%20OR%20(['cancer']%20AND%20Glutathione-hydrolase-5-proenzyme)%20OR%20(['cancer']%20AND%20EC-3.4.19.13)%20OR%20(['cancer']%20AND%20Gamma-glutamyl-transpeptidase-related-enzyme)%20OR%20(['cancer']%20AND%20GGT-rel)%20OR%20(['cancer']%20AND%20Gamma-glutamyltransferase-5)%20OR%20(['…
GGT5: a potential immunotherapy response inhibitor in gastric cancer by modulating GSH metabolism and sustaining memory CD8+ T cell infiltration.	noMatch	['Zhao W', 'Liang Z', 'Yao Y', 'Ge Y', 'An G', 'Duan L', 'Yao J']	Cancer Immunol Immunother	2024	38748299	10.1007/s00262-024-03716-3	https://www.ncbi.nlm.nih.gov/research/pubtator3/docsum?text=(['cancer']%20AND%20GGT5)%20OR%20(['cancer']%20AND%20GGTLA1)%20OR%20(['cancer']%20AND%20Glutathione-hydrolase-5-proenzyme)%20OR%20(['cancer']%20AND%20EC-3.4.19.13)%20OR%20(['cancer']%20AND%20Gamma-glutamyl-transpeptidase-related-enzyme)%20OR%20(['cancer']%20AND%20GGT-rel)%20OR%20(['cancer']%20AND%20Gamma-glutamyltransferase-5)%20OR%20(['…
Diagnosis of renal tumor by gamma-glutamyltranspeptidase (EC 2.3.2.2).	noMatch	['Hautmann R', 'Kisters R', 'Lutzeyer W']	Urology	1976	1890	10.1016/0090-4295(76)90553-7	https://www.ncbi.nlm.nih.gov/research/pubtator3/docsum?text=(['cancer']%20AND%20GGT5)%20OR%20(['cancer']%20AND%20GGTLA1)%20OR%20(['cancer']%20AND%20Glutathione-hydrolase-5-proenzyme)%20OR%20(['cancer']%20AND%20EC-3.4.19.13)%20OR%20(['cancer']%20AND%20Gamma-glutamyl-transpeptidase-related-enzyme)%20OR%20(['cancer']%20AND%20GGT-rel)%20OR%20(['cancer']%20AND%20Gamma-glutamyltransferase-5)%20OR%20(['…
The binding mechanism of glutathione and the anti-tumor drug L-(alpha S, 5S)-alpha-amino-3-chloro-4,5-dihydro-5-isoxazoleacetic acid (AT-125;NSC-163501) to gamma-glutamyltransferase.	noMatch	['Schasteen CS', 'Curthoys NP', 'Reed DJ']	Biochem Biophys Res Commun	1983	6133518	10.1016/0006-291x(83)91501-2	https://www.ncbi.nlm.nih.gov/research/pubtator3/docsum?text=(['cancer']%20AND%20GGT5)%20OR%20(['cancer']%20AND%20GGTLA1)%20OR%20(['cancer']%20AND%20Glutathione-hydrolase-5-proenzyme)%20OR%20(['cancer']%20AND%20EC-3.4.19.13)%20OR%20(['cancer']%20AND%20Gamma-glutamyl-transpeptidase-related-enzyme)%20OR%20(['cancer']%20AND%20GGT-rel)%20OR%20(['cancer']%20AND%20Gamma-glutamyltransferase-5)%20OR%20(['…
[Isoenzymes of alanine arylamidase (AAP, EC 3.4.11.2) and gamma-glutamyltranspeptidase (GGTP, EC 2.3.2.2) in chronic pancreatitis and pancreas neoplasm (author's transl)].	noMatch	['Bornschein W']	Clin Chim Acta	1975	238768	10.1016/0009-8981(75)90422-2	https://www.ncbi.nlm.nih.gov/research/pubtator3/docsum?text=(['cancer']%20AND%20GGT5)%20OR%20(['cancer']%20AND%20GGTLA1)%20OR%20(['cancer']%20AND%20Glutathione-hydrolase-5-proenzyme)%20OR%20(['cancer']%20AND%20EC-3.4.19.13)%20OR%20(['cancer']%20AND%20Gamma-glutamyl-transpeptidase-related-enzyme)%20OR%20(['cancer']%20AND%20GGT-rel)%20OR%20(['cancer']%20AND%20Gamma-glutamyltransferase-5)%20OR%20(['…
AHNAK	18	1	['PM227', 'AHNAK']	['Neuroblast-differentiation-associated-protein-AHNAK', 'Desmoyokin']	1
Titles	SuperMatch	Authors	Journal	Years	PMID	DOI	Link
AHNAKs roles in physiology and malignant tumors	noMatch	['Zhang S', 'Cai Z', 'Li H']	Front Oncol	2023	38033502	10.3389/fonc.2023.1258951	https://www.ncbi.nlm.nih.gov/research/pubtator3/docsum?text=(['cancer']%20AND%20PM227)%20OR%20(['cancer']%20AND%20AHNAK)%20OR%20(['cancer']%20AND%20Neuroblast-differentiation-associated-protein-AHNAK)%20OR%20(['cancer']%20AND%20Desmoyokin)&sections=title
SORBS1 serves a metastatic role via suppression of AHNAK in colorectal cancer cell lines	noMatch	['Cho WC', 'Jang JE', 'Kim KH', 'Yoo BC', 'Ku JL']	Int J Oncol	2020	32319594	10.3892/ijo.2020.5006	https://www.ncbi.nlm.nih.gov/research/pubtator3/docsum?text=(['cancer']%20AND%20PM227)%20OR%20(['cancer']%20AND%20AHNAK)%20OR%20(['cancer']%20AND%20Neuroblast-differentiation-associated-protein-AHNAK)%20OR%20(['cancer']%20AND%20Desmoyokin)&sections=title
Interaction between TMEFF1 and AHNAK proteins in ovarian cancer cells: Implications for clinical prognosis.	noMatch	['Nie X', 'Zheng M', 'Gao L', 'Hu Y', 'Zhuang Y', 'Li X', 'Zhu L', 'Liu J', 'Lin B']	Int Immunopharmacol	2022	35338959	10.1016/j.intimp.2022.108726	https://www.ncbi.nlm.nih.gov/research/pubtator3/docsum?text=(['cancer']%20AND%20PM227)%20OR%20(['cancer']%20AND%20AHNAK)%20OR%20(['cancer']%20AND%20Neuroblast-differentiation-associated-protein-AHNAK)%20OR%20(['cancer']%20AND%20Desmoyokin)&sections=title
Matrine involves in the progression of gastric cancer through inhibiting miR-93-5p and upregulating the expression of target gene AHNAK.	noMatch	['Liu ZM', 'Yang XL', 'Jiang F', 'Pan YC', 'Zhang L']	J Cell Biochem	2020	31736157	10.1002/jcb.29469	https://www.ncbi.nlm.nih.gov/research/pubtator3/docsum?text=(['cancer']%20AND%20PM227)%20OR%20(['cancer']%20AND%20AHNAK)%20OR%20(['cancer']%20AND%20Neuroblast-differentiation-associated-protein-AHNAK)%20OR%20(['cancer']%20AND%20Desmoyokin)&sections=title
AHNAK suppresses ovarian cancer progression through the Wnt/beta-catenin signaling pathway	noMatch	['Cai Y', 'Hu Y', 'Yu F', 'Tong W', 'Wang S', 'Sheng S', 'Zhu J']	Aging (Albany NY)	2021	34689136	10.18632/aging.203473	https://www.ncbi.nlm.nih.gov/research/pubtator3/docsum?text=(['cancer']%20AND%20PM227)%20OR%20(['cancer']%20AND%20AHNAK)%20OR%20(['cancer']%20AND%20Neuroblast-differentiation-associated-protein-AHNAK)%20OR%20(['cancer']%20AND%20Desmoyokin)&sections=title
Retraction Note: MicroRNA-93-5p promotes epithelial-mesenchymal transition in gastric cancer by repressing tumor suppressor AHNAK expression.	noMatch	['Shen E', 'Wang X', 'Liu X', 'Lv M', 'Zhang L', 'Zhu G', 'Sun Z']	Cancer Cell Int	2024	38689276	10.1186/s12935-024-03340-2	https://www.ncbi.nlm.nih.gov/research/pubtator3/docsum?text=(['cancer']%20AND%20PM227)%20OR%20(['cancer']%20AND%20AHNAK)%20OR%20(['cancer']%20AND%20Neuroblast-differentiation-associated-protein-AHNAK)%20OR%20(['cancer']%20AND%20Desmoyokin)&sections=title
Identification of pannexin 1-regulated genes, interactome, and pathways in rhabdomyosarcoma and its tumor inhibitory interaction with AHNAK	noMatch	['Xiang X', 'Langlois S', 'St-Pierre ME', 'Blinder A', 'Charron P', 'Graber TE', 'Fowler SL', 'Baird SD', 'Bennett SAL', 'Alain T', 'Cowan KN']	Oncogene	2021	33564071	10.1038/s41388-020-01623-2	https://www.ncbi.nlm.nih.gov/research/pubtator3/docsum?text=(['cancer']%20AND%20PM227)%20OR%20(['cancer']%20AND%20AHNAK)%20OR%20(['cancer']%20AND%20Neuroblast-differentiation-associated-protein-AHNAK)%20OR%20(['cancer']%20AND%20Desmoyokin)&sections=title
MicroRNA-93-5p promotes epithelial-mesenchymal transition in gastric cancer by repressing tumor suppressor AHNAK expression	noMatch	['Shen E', 'Wang X', 'Liu X', 'Lv M', 'Zhang L', 'Zhu G', 'Sun Z']	Cancer Cell Int	2020	32190000	10.1186/s12935-019-1092-7	https://www.ncbi.nlm.nih.gov/research/pubtator3/docsum?text=(['cancer']%20AND%20PM227)%20OR%20(['cancer']%20AND%20AHNAK)%20OR%20(['cancer']%20AND%20Neuroblast-differentiation-associated-protein-AHNAK)%20OR%20(['cancer']%20AND%20Desmoyokin)&sections=title
Impaired TGF-beta signaling via AHNAK family mutations elicits an esophageal cancer subtype with sensitivities to genotoxic therapy and immunotherapy	noMatch	['Mai Z', 'Kongjia L', 'Wang X', 'Xie X', 'Pang L', 'Yang H', 'Wen J', 'Fu J']	Cancer Immunol Immunother	2024	39235488	10.1007/s00262-024-03798-z	https://www.ncbi.nlm.nih.gov/research/pubtator3/docsum?text=(['cancer']%20AND%20PM227)%20OR%20(['cancer']%20AND%20AHNAK)%20OR%20(['cancer']%20AND%20Neuroblast-differentiation-associated-protein-AHNAK)%20OR%20(['cancer']%20AND%20Desmoyokin)&sections=title
Genomic Mapping Identifies Mutations in RYR2 and AHNAK as Associated with Favorable Outcome in Basal-Like Breast Tumors Expressing PD1/PD-L1	noMatch	['Cimas FJ', 'Manzano A', 'Baliu-Piqué M', 'García-Gil E', 'Pérez-Segura P', 'Nagy Á', 'Pandiella A', 'Győrffy B', 'Ocana A']	Cancers (Basel)	2020	32796628	10.3390/cancers12082243	https://www.ncbi.nlm.nih.gov/research/pubtator3/docsum?text=(['cancer']%20AND%20PM227)%20OR%20(['cancer']%20AND%20AHNAK)%20OR%20(['cancer']%20AND%20Neuroblast-differentiation-associated-protein-AHNAK)%20OR%20(['cancer']%20AND%20Desmoyokin)&sections=title
EHD2	7	0	['PAST2', 'EHD2']	['EH-domain-containing-protein-2', 'PAST-homolog-2']	2
Titles	SuperMatch	Authors	Journal	Years	PMID	DOI	Link
EHD2 Overexpression Suppresses the Proliferation, Migration, and Invasion in Human Colon Cancer.	noMatch	['Guan C', 'Lu C', 'Xiao M', 'Chen W']	Cancer Invest	2021	33356637	10.1080/07357907.2020.1870125	https://www.ncbi.nlm.nih.gov/research/pubtator3/docsum?text=(['cancer']%20AND%20PAST2)%20OR%20(['cancer']%20AND%20EHD2)%20OR%20(['cancer']%20AND%20EH-domain-containing-protein-2)%20OR%20(['cancer']%20AND%20PAST-homolog-2)&sections=title
Ese-3 contributes to colon cancer progression by downregulating EHD2 and transactivating INPP4B.	noMatch	['Li J', 'Yang J', 'Hua L', 'Wang R', 'Li H', 'Zhang C', 'Zhang H', 'Li S', 'Zhu L', 'Su H']	Am J Cancer Res	2021	33520362	NaN	https://www.ncbi.nlm.nih.gov/research/pubtator3/docsum?text=(['cancer']%20AND%20PAST2)%20OR%20(['cancer']%20AND%20EHD2)%20OR%20(['cancer']%20AND%20EH-domain-containing-protein-2)%20OR%20(['cancer']%20AND%20PAST-homolog-2)&sections=title
EHD2 overexpression promotes tumorigenesis and metastasis in triple-negative breast cancer by regulating store-operated calcium entry	noMatch	['Luan H', 'Bielecki TA', 'Mohapatra BC', 'Islam N', 'Mushtaq I', 'Bhat AM', 'Mirza S', 'Chakraborty S', 'Raza M', 'Storck MD', 'Toss MS', 'Meza JL', 'Thoreson WB', 'Coulter DW', 'Rakha EA', 'Band V', 'Band H']	Elife	2023	36625722	10.7554/eLife.81288	https://www.ncbi.nlm.nih.gov/research/pubtator3/docsum?text=(['cancer']%20AND%20PAST2)%20OR%20(['cancer']%20AND%20EHD2)%20OR%20(['cancer']%20AND%20EH-domain-containing-protein-2)%20OR%20(['cancer']%20AND%20PAST-homolog-2)&sections=title
[Unsaturated fatty acid of Actinidia chinesis planch seed oil (kiwi fruit essence) inhibits growth and metastasis of transplanted tumor in lung adenocarcinoma mice by up-regulating EHD2 expression].	noMatch	['Liu L', 'Zhou M', 'Chen Z', 'He J']	Xi Bao Yu Fen Zi Mian Yi Xue Za Zhi	2020	32727647	NaN	https://www.ncbi.nlm.nih.gov/research/pubtator3/docsum?text=(['cancer']%20AND%20PAST2)%20OR%20(['cancer']%20AND%20EHD2)%20OR%20(['cancer']%20AND%20EH-domain-containing-protein-2)%20OR%20(['cancer']%20AND%20PAST-homolog-2)&sections=title
Role of EHD2 in migration and invasion of human breast cancer cells.	noMatch	['Yang X', 'Ren H', 'Yao L', 'Chen X', 'He A']	Tumour Biol	2015	25557791	10.1007/s13277-014-3011-9	https://www.ncbi.nlm.nih.gov/research/pubtator3/docsum?text=(['cancer']%20AND%20PAST2)%20OR%20(['cancer']%20AND%20EHD2)%20OR%20(['cancer']%20AND%20EH-domain-containing-protein-2)%20OR%20(['cancer']%20AND%20PAST-homolog-2)&sections=title
Decreased Expression of EHD2 Promotes Tumor Metastasis and Indicates Poor Prognosis in Hepatocellular Carcinoma.	noMatch	['Liu J', 'Ni W', 'Qu L', 'Cui X', 'Lin Z', 'Liu Q', 'Zhou H', 'Ni R']	Dig Dis Sci	2016	27221498	10.1007/s10620-016-4202-6	https://www.ncbi.nlm.nih.gov/research/pubtator3/docsum?text=(['cancer']%20AND%20PAST2)%20OR%20(['cancer']%20AND%20EHD2)%20OR%20(['cancer']%20AND%20EH-domain-containing-protein-2)%20OR%20(['cancer']%20AND%20PAST-homolog-2)&sections=title
Phosphatidylinositol glycan anchor biosynthesis, class X containing complex promotes cancer cell proliferation through suppression of EHD2 and ZIC1, putative tumor suppressors	noMatch	['Nakakido M', 'Tamura K', 'Chung S', 'Ueda K', 'Fujii R', 'Kiyotani K', 'Nakamura Y']	Int J Oncol	2016	27572108	10.3892/ijo.2016.3607	https://www.ncbi.nlm.nih.gov/research/pubtator3/docsum?text=(['cancer']%20AND%20PAST2)%20OR%20(['cancer']%20AND%20EHD2)%20OR%20(['cancer']%20AND%20EH-domain-containing-protein-2)%20OR%20(['cancer']%20AND%20PAST-homolog-2)&sections=title
IGHM	0	0	[]	['Immunoglobulin-heavy-constant-mu', 'Ig-mu-chain-C-region', 'Ig-mu-chain-C-region-BOT', 'Ig-mu-chain-C-region-GAL', 'Ig-mu-chain-C-region-OU']	4
Titles	SuperMatch	Authors	Journal	Years	PMID	DOI	Link
SPTA1	0	0	['SPTA1', 'SPTA']	['Spectrin-alpha-chain,-erythrocytic-1', 'Erythroid-alpha-spectrin']	3
Titles	SuperMatch	Authors	Journal	Years	PMID	DOI	Link
TFF3	89	2	['TFF3', 'TFI', 'ITF']	['Trefoil-factor-3', 'Intestinal-trefoil-factor', 'hITF', 'Polypeptide-P1.B', 'hP1.B']	1
Titles	SuperMatch	Authors	Journal	Years	PMID	DOI	Link
Evaluation of trefoil factor 3 as a non-invasive biomarker of gastric intestinal metaplasia and gastric cancer in a high-risk population.	noMatch	['Latorre G', 'Pizarro M', 'Ford JS', 'Gándara V', 'Muñoz G', 'Araya JC', 'Bellolio E', 'Villaseca M', 'Fuentes-López E', 'Cortés P', 'Rollán A', 'Bufadel ME', 'Araya R', 'Vargas JI', 'Espino A', 'Sharp A', 'Agüero C', 'Donoso A', 'Bresky G', 'Pedrero P', 'Rueda C', 'Calvo A', 'Odagaki T', 'Moriyama T', 'Ishida T', 'Parra-Blanco A', 'Camargo MC', 'González R', 'Corvalán AH', 'Riquelme A', 'ACHED …	Gastroenterol Hepatol	2022	35580739	10.1016/j.gastrohep.2022.04.004	https://www.ncbi.nlm.nih.gov/research/pubtator3/docsum?text=(['cancer']%20AND%20TFF3)%20OR%20(['cancer']%20AND%20TFI)%20OR%20(['cancer']%20AND%20ITF)%20OR%20(['cancer']%20AND%20Trefoil-factor-3)%20OR%20(['cancer']%20AND%20Intestinal-trefoil-factor)%20OR%20(['cancer']%20AND%20hITF)%20OR%20(['cancer']%20AND%20Polypeptide-P1.B)%20OR%20(['cancer']%20AND%20hP1.B)&sections=title
Monomerization of Homodimeric Trefoil Factor 3 (TFF3) by an Aminonitrile Compound Inhibits TFF3-Dependent Cancer Cell Survival.	noMatch	['Pandey V', 'Zhang X', 'Poh HM', 'Wang B', 'Dukanya D', 'Ma L', 'Yin Z', 'Bender A', 'Periyasamy G', 'Zhu T', 'Rangappa KS', 'Basappa B', 'Lobie PE']	ACS Pharmacol Transl Sci	2022	36110371	10.1021/acsptsci.2c00044	https://www.ncbi.nlm.nih.gov/research/pubtator3/docsum?text=(['cancer']%20AND%20TFF3)%20OR%20(['cancer']%20AND%20TFI)%20OR%20(['cancer']%20AND%20ITF)%20OR%20(['cancer']%20AND%20Trefoil-factor-3)%20OR%20(['cancer']%20AND%20Intestinal-trefoil-factor)%20OR%20(['cancer']%20AND%20hITF)%20OR%20(['cancer']%20AND%20Polypeptide-P1.B)%20OR%20(['cancer']%20AND%20hP1.B)&sections=title
Expression of trefoil factor 3 is decreased in colorectal cancer	noMatch	['Espinoza I', 'Agarwal S', 'Reddy A', 'Shenoy V', 'Subramony C', 'Sakiyama M', 'Fair L', 'Poosarla T', 'Zhou X', 'Shannon Orr W', 'Lahr C', 'Bae S', 'Al Diffalha S', 'Manne U', 'Gomez CR']	Oncol Rep	2021	33210724	10.3892/or.2020.7829	https://www.ncbi.nlm.nih.gov/research/pubtator3/docsum?text=(['cancer']%20AND%20TFF3)%20OR%20(['cancer']%20AND%20TFI)%20OR%20(['cancer']%20AND%20ITF)%20OR%20(['cancer']%20AND%20Trefoil-factor-3)%20OR%20(['cancer']%20AND%20Intestinal-trefoil-factor)%20OR%20(['cancer']%20AND%20hITF)%20OR%20(['cancer']%20AND%20Polypeptide-P1.B)%20OR%20(['cancer']%20AND%20hP1.B)&sections=title
Trefoil factor 3 silencing can inhibit the proliferation and apoptosis of lung cancer cells.	noMatch	['Liu M', 'Xiao Y']	J BUON	2021	34761591	NaN	https://www.ncbi.nlm.nih.gov/research/pubtator3/docsum?text=(['cancer']%20AND%20TFF3)%20OR%20(['cancer']%20AND%20TFI)%20OR%20(['cancer']%20AND%20ITF)%20OR%20(['cancer']%20AND%20Trefoil-factor-3)%20OR%20(['cancer']%20AND%20Intestinal-trefoil-factor)%20OR%20(['cancer']%20AND%20hITF)%20OR%20(['cancer']%20AND%20Polypeptide-P1.B)%20OR%20(['cancer']%20AND%20hP1.B)&sections=title
The diagnostic and clinicopathological value of trefoil factor 3 in patients with gastric cancer: a systematic review and meta-analysis.	noMatch	['Zhang CX', 'Wu CT', 'Xiao L', 'Tang SH']	Biomarkers	2021	33401971	10.1080/1354750X.2020.1871411	https://www.ncbi.nlm.nih.gov/research/pubtator3/docsum?text=(['cancer']%20AND%20TFF3)%20OR%20(['cancer']%20AND%20TFI)%20OR%20(['cancer']%20AND%20ITF)%20OR%20(['cancer']%20AND%20Trefoil-factor-3)%20OR%20(['cancer']%20AND%20Intestinal-trefoil-factor)%20OR%20(['cancer']%20AND%20hITF)%20OR%20(['cancer']%20AND%20Polypeptide-P1.B)%20OR%20(['cancer']%20AND%20hP1.B)&sections=title
Trefoil Factor 3 in human serum as a predictor of disease activity in Egyptian ulcerative colitis patients and its role in colorectal cancer.	noMatch	['Hashem WM', 'Samy AH', 'Ali SA', 'Anwar CA', 'Abd El Malak MWN', 'Al-Ashram MNB']	Egypt J Immunol	2024	39404647	NaN	https://www.ncbi.nlm.nih.gov/research/pubtator3/docsum?text=(['cancer']%20AND%20TFF3)%20OR%20(['cancer']%20AND%20TFI)%20OR%20(['cancer']%20AND%20ITF)%20OR%20(['cancer']%20AND%20Trefoil-factor-3)%20OR%20(['cancer']%20AND%20Intestinal-trefoil-factor)%20OR%20(['cancer']%20AND%20hITF)%20OR%20(['cancer']%20AND%20Polypeptide-P1.B)%20OR%20(['cancer']%20AND%20hP1.B)&sections=title
Trefoil Factor 3 Inhibits Thyroid Cancer Cell Progression Related to IL-6/JAK/STAT3 Signaling Pathway	noMatch	['Xin Y', 'Shang X', 'Sun X', 'Liu Y', 'Xu G', 'Xue G']	Evid Based Complement Alternat Med	2021	34567204	10.1155/2021/2130229	https://www.ncbi.nlm.nih.gov/research/pubtator3/docsum?text=(['cancer']%20AND%20TFF3)%20OR%20(['cancer']%20AND%20TFI)%20OR%20(['cancer']%20AND%20ITF)%20OR%20(['cancer']%20AND%20Trefoil-factor-3)%20OR%20(['cancer']%20AND%20Intestinal-trefoil-factor)%20OR%20(['cancer']%20AND%20hITF)%20OR%20(['cancer']%20AND%20Polypeptide-P1.B)%20OR%20(['cancer']%20AND%20hP1.B)&sections=title
The Diagnostic Value of Serum Trefoil Factor 3 and Pepsinogen combination in Chronic Atrophic Gastritis: A Retrospective Study Based on a Gastric Cancer Screening Cohort in the Community Population.	noMatch	['Zhao J', 'Tian W', 'Zhang X', 'Dong S', 'Shen Y', 'Gao X', 'Yang M', 'Lv J', 'Hu F', 'Han J', 'Zhan Q', 'An F']	Biomarkers	2024	39234749	10.1080/1354750X.2024.2400927	https://www.ncbi.nlm.nih.gov/research/pubtator3/docsum?text=(['cancer']%20AND%20TFF3)%20OR%20(['cancer']%20AND%20TFI)%20OR%20(['cancer']%20AND%20ITF)%20OR%20(['cancer']%20AND%20Trefoil-factor-3)%20OR%20(['cancer']%20AND%20Intestinal-trefoil-factor)%20OR%20(['cancer']%20AND%20hITF)%20OR%20(['cancer']%20AND%20Polypeptide-P1.B)%20OR%20(['cancer']%20AND%20hP1.B)&sections=title
CD147 receptor is essential for TFF3-mediated signaling regulating colorectal cancer progression	noMatch	['Cui HY', 'Wang SJ', 'Song F', 'Cheng X', 'Nan G', 'Zhao Y', 'Qian MR', 'Chen X', 'Li JY', 'Liu FL', 'Zhu YM', 'Tian RF', 'Wang B', 'Wu B', 'Zhang Y', 'Sun XX', 'Guo T', 'Yang XM', 'Zhang H', 'Li L', 'Xu J', 'Bian HJ', 'Jiang JL', 'Chen ZN']	Signal Transduct Target Ther	2021	34262017	10.1038/s41392-021-00677-2	https://www.ncbi.nlm.nih.gov/research/pubtator3/docsum?text=(['cancer']%20AND%20TFF3)%20OR%20(['cancer']%20AND%20TFI)%20OR%20(['cancer']%20AND%20ITF)%20OR%20(['cancer']%20AND%20Trefoil-factor-3)%20OR%20(['cancer']%20AND%20Intestinal-trefoil-factor)%20OR%20(['cancer']%20AND%20hITF)%20OR%20(['cancer']%20AND%20Polypeptide-P1.B)%20OR%20(['cancer']%20AND%20hP1.B)&sections=title
TFF3 promotes pituitary tumor cell migration and angiogenesis via VEGFA.	noMatch	['Wang X', 'Qin H']	Acta Neurobiol Exp (Wars)	2022	35833823	10.55782/ane-2022-022	https://www.ncbi.nlm.nih.gov/research/pubtator3/docsum?text=(['cancer']%20AND%20TFF3)%20OR%20(['cancer']%20AND%20TFI)%20OR%20(['cancer']%20AND%20ITF)%20OR%20(['cancer']%20AND%20Trefoil-factor-3)%20OR%20(['cancer']%20AND%20Intestinal-trefoil-factor)%20OR%20(['cancer']%20AND%20hITF)%20OR%20(['cancer']%20AND%20Polypeptide-P1.B)%20OR%20(['cancer']%20AND%20hP1.B)&sections=title
HP	222	8	['HP']	['Haptoglobin', 'Zonulin']	1
Titles	SuperMatch	Authors	Journal	Years	PMID	DOI	Link
Serum zonulin and colorectal cancer risk	Match	['Marino M', 'Mignozzi S', 'Michels KB', 'Cintolo M', 'Penagini R', 'Gargari G', 'Ciafardini C', 'Ferraroni M', 'Patel L', "Del Bo' C", 'Leone P', 'Airoldi A', 'Vecchi M', 'Bonzi R', 'Oreggia B', 'Carnevali P', 'Vangeli M', 'Mutignani M', 'Guglielmetti S', 'Riso P', 'La Vecchia C', 'Rossi M']	Sci Rep	2024	39548152	10.1038/s41598-024-76697-z	https://www.ncbi.nlm.nih.gov/research/pubtator3/docsum?text=(['cancer']%20AND%20HP)%20OR%20(['cancer']%20AND%20Haptoglobin)%20OR%20(['cancer']%20AND%20Zonulin)&sections=title
Investigation of the diagnostic and prognostic importance of Tumor Necrosis Factor-alfa (TNF-alpha), Procalcitonin (PCT), Interleukin-6 (IL-6) and Haptoglobin (HP) in calves with neonatal diarrhea.	Match	['Sayar E', 'Keles I']	Vet Immunol Immunopathol	2024	39368395	10.1016/j.vetimm.2024.110837	https://www.ncbi.nlm.nih.gov/research/pubtator3/docsum?text=(['cancer']%20AND%20HP)%20OR%20(['cancer']%20AND%20Haptoglobin)%20OR%20(['cancer']%20AND%20Zonulin)&sections=title
Haptoglobin polymorphism and prostate cancer mortality	Match	['Kaiser M', 'Thurner EM', 'Mangge H', 'Herrmann M', 'Semeraro MD', 'Renner W', 'Langsenlehner T']	Sci Rep	2020	32753660	10.1038/s41598-020-69333-z	https://www.ncbi.nlm.nih.gov/research/pubtator3/docsum?text=(['cancer']%20AND%20HP)%20OR%20(['cancer']%20AND%20Haptoglobin)%20OR%20(['cancer']%20AND%20Zonulin)&sections=title
HP 13C-MRI to identify clinically relevant prostate cancer.	Match	['Masone MC']	Nat Rev Urol	2022	35264773	10.1038/s41585-022-00581-6	https://www.ncbi.nlm.nih.gov/research/pubtator3/docsum?text=(['cancer']%20AND%20HP)%20OR%20(['cancer']%20AND%20Haptoglobin)%20OR%20(['cancer']%20AND%20Zonulin)&sections=title
Emergency cancer diagnosis in Paris: A cross-sectional study using AP-HP data.	Match	['Barclay ME', 'Cohen A', 'Priou S', 'Verdoux M', 'Flicoteaux R', 'Laurent A', 'Chatellier G', 'Tournigand C', 'Lyratzopoulos G', 'Kempf E', 'Lamé G']	Int J Cancer	2025	40778499	10.1002/ijc.70056	https://www.ncbi.nlm.nih.gov/research/pubtator3/docsum?text=(['cancer']%20AND%20HP)%20OR%20(['cancer']%20AND%20Haptoglobin)%20OR%20(['cancer']%20AND%20Zonulin)&sections=title
Glycosylation of serum haptoglobin as a marker of gastric cancer: an overview for clinicians.	Match	['Jeong S', 'Oh MJ', 'Kim U', 'Lee J', 'Kim JH', 'An HJ']	Expert Rev Proteomics	2020	32149536	10.1080/14789450.2020.1740091	https://www.ncbi.nlm.nih.gov/research/pubtator3/docsum?text=(['cancer']%20AND%20HP)%20OR%20(['cancer']%20AND%20Haptoglobin)%20OR%20(['cancer']%20AND%20Zonulin)&sections=title
Cost-Effectiveness Analysis of Hp and New Gastric Cancer Screening Scoring System for Screening and Prevention of Gastric Cancer	Match	['Zheng P', 'Liu J']	Curr Oncol	2023	36661735	10.3390/curroncol30010086	https://www.ncbi.nlm.nih.gov/research/pubtator3/docsum?text=(['cancer']%20AND%20HP)%20OR%20(['cancer']%20AND%20Haptoglobin)%20OR%20(['cancer']%20AND%20Zonulin)&sections=title
Blood Serum Zonulin in Colorectal Cancer, Autoimmune Bowel Diseases, and Irritable Bowel Syndrome.	Match	['Kushlinskii NE', 'Gershtein ES', 'Zybina NN', 'Tsarapaev PV', 'Salyanova EP', 'Korotkova EA', 'Nikonov EL', 'Mamedli ZZ', 'Bozhenko VK', 'Stilidi IS']	Bull Exp Biol Med	2022	35852686	10.1007/s10517-022-05552-w	https://www.ncbi.nlm.nih.gov/research/pubtator3/docsum?text=(['cancer']%20AND%20HP)%20OR%20(['cancer']%20AND%20Haptoglobin)%20OR%20(['cancer']%20AND%20Zonulin)&sections=title
Human haptoglobin contributes to breast cancer oncogenesis through glycolytic activity modulation.	Match	['Chen J', 'Cheuk IW', 'Siu MT', 'Yang W', 'Cheng AS', 'Shin VY', 'Kwong A']	Am J Cancer Res	2020	33042622	NaN	https://www.ncbi.nlm.nih.gov/research/pubtator3/docsum?text=(['cancer']%20AND%20HP)%20OR%20(['cancer']%20AND%20Haptoglobin)%20OR%20(['cancer']%20AND%20Zonulin)&sections=title
Identification of fucosylated haptoglobin-producing cells in pancreatic cancer tissue and its molecular mechanism.	Match	['Ito N', 'Yamada M', 'Morishita K', 'Nojima S', 'Motooka K', 'Sakata N', 'Asuka T', 'Otsu R', 'Takamatsu S', 'Kamada Y', 'Mori S', 'Akita H', 'Eguchi H', 'Morii E', 'Miyoshi E']	Glycoconj J	2021	33523362	10.1007/s10719-020-09970-8	https://www.ncbi.nlm.nih.gov/research/pubtator3/docsum?text=(['cancer']%20AND%20HP)%20OR%20(['cancer']%20AND%20Haptoglobin)%20OR%20(['cancer']%20AND%20Zonulin)&sections=title
RPL18A	0	0	[]	['Large-ribosomal-subunit-protein-eL20', '60S-ribosomal-protein-L18a']	4
Titles	SuperMatch	Authors	Journal	Years	PMID	DOI	Link
IGHA1	1	0	['IGHA1']	['Immunoglobulin-heavy-constant-alpha-1', 'Ig-alpha-1-chain-C-region', 'Ig-alpha-1-chain-C-region-BUR', 'Ig-alpha-1-chain-C-region-TRO']	2
Titles	SuperMatch	Authors	Journal	Years	PMID	DOI	Link
IGHA1 and IGHG1 Expression Panel Predicts Anti-PD-L1 Response in Muscle-Invasive Bladder Cancer.	noMatch	['Zhou L', 'Yu G', 'Zheng Z', 'Xu B']	Mol Carcinog	2025	40919684	10.1002/mc.70033	https://www.ncbi.nlm.nih.gov/research/pubtator3/docsum?text=(['cancer']%20AND%20IGHA1)%20OR%20(['cancer']%20AND%20Immunoglobulin-heavy-constant-alpha-1)%20OR%20(['cancer']%20AND%20Ig-alpha-1-chain-C-region)%20OR%20(['cancer']%20AND%20Ig-alpha-1-chain-C-region-BUR)%20OR%20(['cancer']%20AND%20Ig-alpha-1-chain-C-region-TRO)&sections=title
CA4	56	0	['CA4']	['Carbonic-anhydrase-4', 'EC-4.2.1.1', 'Carbonate-dehydratase-IV', 'Carbonic-anhydrase-IV', 'CA-IV']	2
Titles	SuperMatch	Authors	Journal	Years	PMID	DOI	Link
Carbonic anhydrase IV inhibits cell proliferation in gastric cancer by regulating the cell cycle	noMatch	['Wang B', 'Jiang H', 'Wan X', 'Wang Y', 'Zheng X', 'Li P', 'Guo J', 'Ding X', 'Song H']	Oncol Lett	2020	32774478	10.3892/ol.2020.11865	https://www.ncbi.nlm.nih.gov/research/pubtator3/docsum?text=(['cancer']%20AND%20CA4)%20OR%20(['cancer']%20AND%20Carbonic-anhydrase-4)%20OR%20(['cancer']%20AND%20EC-4.2.1.1)%20OR%20(['cancer']%20AND%20Carbonate-dehydratase-IV)%20OR%20(['cancer']%20AND%20Carbonic-anhydrase-IV)%20OR%20(['cancer']%20AND%20CA-IV)&sections=title
CAIXplatins: Highly Potent Platinum(IV) Prodrugs Selective Against Carbonic Anhydrase IX for the Treatment of Hypoxic Tumors.	noMatch	['Cao Q', 'Zhou DJ', 'Pan ZY', 'Yang GG', 'Zhang H', 'Ji LN', 'Mao ZW']	Angew Chem Int Ed Engl	2020	32557982	10.1002/anie.202005362	https://www.ncbi.nlm.nih.gov/research/pubtator3/docsum?text=(['cancer']%20AND%20CA4)%20OR%20(['cancer']%20AND%20Carbonic-anhydrase-4)%20OR%20(['cancer']%20AND%20EC-4.2.1.1)%20OR%20(['cancer']%20AND%20Carbonate-dehydratase-IV)%20OR%20(['cancer']%20AND%20Carbonic-anhydrase-IV)%20OR%20(['cancer']%20AND%20CA-IV)&sections=title
4-(Pyrazolyl)benzenesulfonamide Ureas as Carbonic Anhydrases Inhibitors and Hypoxia-Mediated Chemo-Sensitizing Agents in Colorectal Cancer Cells	noMatch	['Eldehna WM', 'Fares M', 'Bonardi A', 'Avgenikos M', 'Baselious F', 'Schmidt M', 'Al-Warhi T', 'Abdel-Aziz HA', 'Rennert R', 'Peat TS', 'Supuran CT', 'Wessjohann LA', 'Ibrahim HS']	J Med Chem	2024	39550697	10.1021/acs.jmedchem.4c01894	https://www.ncbi.nlm.nih.gov/research/pubtator3/docsum?text=(['cancer']%20AND%20CA4)%20OR%20(['cancer']%20AND%20Carbonic-anhydrase-4)%20OR%20(['cancer']%20AND%20EC-4.2.1.1)%20OR%20(['cancer']%20AND%20Carbonate-dehydratase-IV)%20OR%20(['cancer']%20AND%20Carbonic-anhydrase-IV)%20OR%20(['cancer']%20AND%20CA-IV)&sections=title
2-(Piperidin-1-yl)-N-(4-sulfamoylphenyl)acetamide derivatives as novel inhibitors of cancer-associated carbonic anhydrase isoforms IX and XII.	noMatch	['Eldehna WM', 'Elbadawi MM', 'Elsayed ZM', 'Giovannuzzi S', 'Elkotamy MS', 'Elsawi AE', 'Ahmed SA', 'Rashed M', 'Nocentini A', 'Supuran CT', 'Abdel-Aziz HA']	Int J Biol Macromol	2025	40803476	10.1016/j.ijbiomac.2025.146776	https://www.ncbi.nlm.nih.gov/research/pubtator3/docsum?text=(['cancer']%20AND%20CA4)%20OR%20(['cancer']%20AND%20Carbonic-anhydrase-4)%20OR%20(['cancer']%20AND%20EC-4.2.1.1)%20OR%20(['cancer']%20AND%20Carbonate-dehydratase-IV)%20OR%20(['cancer']%20AND%20Carbonic-anhydrase-IV)%20OR%20(['cancer']%20AND%20CA-IV)&sections=title
IN SILICO STUDY OF NOVEL SULFONAMIDE DERIVATIVES BEARING A 1, 2, 4-TRIAZOLE MOIETY ACT AS CARBONIC ANHYDRASE INHIBITORS WITH PROMISING ANTI-CANCER ACTIVITY.	noMatch	['Abbas ZK', 'Naser NH', 'Atiya RN']	Pol Merkur Lekarski	2023	38069854	10.36740/Merkur202305112	https://www.ncbi.nlm.nih.gov/research/pubtator3/docsum?text=(['cancer']%20AND%20CA4)%20OR%20(['cancer']%20AND%20Carbonic-anhydrase-4)%20OR%20(['cancer']%20AND%20EC-4.2.1.1)%20OR%20(['cancer']%20AND%20Carbonate-dehydratase-IV)%20OR%20(['cancer']%20AND%20Carbonic-anhydrase-IV)%20OR%20(['cancer']%20AND%20CA-IV)&sections=title
Novel Derivatives of 3-Amino-4-hydroxy-benzenesulfonamide: Synthesis, Binding to Carbonic Anhydrases, and Activity in Cancer Cell 2D and 3D Cultures.	noMatch	['Vainauskas V', 'Norvaišaitė R', 'Grybaitė B', 'Vaickelionienė R', 'Smirnov A', 'Kojis T', 'Baranauskiene L', 'Manakova E', 'Gražulis S', 'Zubrienė A', 'Matulis D', 'Mickevičius V', 'Petrikaitė V']	Int J Mol Sci	2025	40650242	10.3390/ijms26136466	https://www.ncbi.nlm.nih.gov/research/pubtator3/docsum?text=(['cancer']%20AND%20CA4)%20OR%20(['cancer']%20AND%20Carbonic-anhydrase-4)%20OR%20(['cancer']%20AND%20EC-4.2.1.1)%20OR%20(['cancer']%20AND%20Carbonate-dehydratase-IV)%20OR%20(['cancer']%20AND%20Carbonic-anhydrase-IV)%20OR%20(['cancer']%20AND%20CA-IV)&sections=title
Dual inhibition of carbonic anhydrase IX and glutathione peroxidase 4 as a novel strategy for ferroptosis-induced tumor cell death.	noMatch	['Renzi G', 'McDonald PC', 'Awrey S', 'Tavakoli H', 'Bokhari Z', 'Lyle M', 'Zhang Z', 'Ferraroni M', 'Dedhar S', 'Supuran CT', 'Angeli A']	Eur J Med Chem	2025	40929808	10.1016/j.ejmech.2025.118107	https://www.ncbi.nlm.nih.gov/research/pubtator3/docsum?text=(['cancer']%20AND%20CA4)%20OR%20(['cancer']%20AND%20Carbonic-anhydrase-4)%20OR%20(['cancer']%20AND%20EC-4.2.1.1)%20OR%20(['cancer']%20AND%20Carbonate-dehydratase-IV)%20OR%20(['cancer']%20AND%20Carbonic-anhydrase-IV)%20OR%20(['cancer']%20AND%20CA-IV)&sections=title
Carbonic Anhydrase 4 Serves as A Novel Prognostic Biomarker and Therapeutic Target for Non-Small Cell Lung Cancer: A Study Based on TCGA Samples.	noMatch	['Xu B', 'Lou Y', 'Xu X', 'Li X', 'Tian X', 'Yu Z', 'Chen X']	Comb Chem High Throughput Screen	2023	36944625	10.2174/1386207326666230321091943	https://www.ncbi.nlm.nih.gov/research/pubtator3/docsum?text=(['cancer']%20AND%20CA4)%20OR%20(['cancer']%20AND%20Carbonic-anhydrase-4)%20OR%20(['cancer']%20AND%20EC-4.2.1.1)%20OR%20(['cancer']%20AND%20Carbonate-dehydratase-IV)%20OR%20(['cancer']%20AND%20Carbonic-anhydrase-IV)%20OR%20(['cancer']%20AND%20CA-IV)&sections=title
Anti-breast cancer action of carbonic anhydrase IX inhibitor 4-[4-(4-Benzo[1,3]dioxol-5-ylmethyl-piperazin-1-yl)-benzylidene-hydrazinocarbonyl]-benzenesulfonamide (BSM-0004): in vitro and in vivo studies	noMatch	['Mishra CB', 'Mongre RK', 'Prakash A', 'Jeon R', 'Supuran CT', 'Lee MS']	J Enzyme Inhib Med Chem	2021	33947294	10.1080/14756366.2021.1909580	https://www.ncbi.nlm.nih.gov/research/pubtator3/docsum?text=(['cancer']%20AND%20CA4)%20OR%20(['cancer']%20AND%20Carbonic-anhydrase-4)%20OR%20(['cancer']%20AND%20EC-4.2.1.1)%20OR%20(['cancer']%20AND%20Carbonate-dehydratase-IV)%20OR%20(['cancer']%20AND%20Carbonic-anhydrase-IV)%20OR%20(['cancer']%20AND%20CA-IV)&sections=title
Disruption of the Physical Interaction Between Carbonic Anhydrase IX and the Monocarboxylate Transporter 4 Impacts Lactate Transport in Breast Cancer Cells.	noMatch	['Combs JE', 'Murray AB', 'Lomelino CL', 'Mboge MY', 'Mietzsch M', 'Horenstein NA', 'Frost SC', 'McKenna R', 'Becker HM']	Int J Mol Sci	2024	39596062	10.3390/ijms252211994	https://www.ncbi.nlm.nih.gov/research/pubtator3/docsum?text=(['cancer']%20AND%20CA4)%20OR%20(['cancer']%20AND%20Carbonic-anhydrase-4)%20OR%20(['cancer']%20AND%20EC-4.2.1.1)%20OR%20(['cancer']%20AND%20Carbonate-dehydratase-IV)%20OR%20(['cancer']%20AND%20Carbonic-anhydrase-IV)%20OR%20(['cancer']%20AND%20CA-IV)&sections=title
FN1	804	40	['FN', 'FN1']	['Fibronectin', 'FN', 'Cold-insoluble-globulin', 'CIG']	1
Titles	SuperMatch	Authors	Journal	Years	PMID	DOI	Link
A novel shiga based immunotoxin against Fn-14 receptor on colorectal and lung cancer.	Match	['Keshtvarz M', 'Rezaei E', 'Amani J', 'Pourmand MR', 'Salimian J', 'Sarial S', 'Douraghi M']	Int Immunopharmacol	2022	35978517	10.1016/j.intimp.2022.109076	https://www.ncbi.nlm.nih.gov/research/pubtator3/docsum?text=(['cancer']%20AND%20FN)%20OR%20(['cancer']%20AND%20FN1)%20OR%20(['cancer']%20AND%20Fibronectin)%20OR%20(['cancer']%20AND%20FN)%20OR%20(['cancer']%20AND%20Cold-insoluble-globulin)%20OR%20(['cancer']%20AND%20CIG)&sections=title
Highly sensitive DNA testing of Fusobacterium nucleatum (Fn) in colorectal tumors.	Match	['Hullar MAJ', 'Kahsai OJ', 'Hill C', 'Levy L', 'Malen RC', 'Curtis KR', 'Ammar H', 'Sillah A', 'Reedy AM', 'Lampe JW', 'Ogino S', 'Potter JD', 'Newcomb PA', 'Phipps AI']	Cancer Epidemiol Biomarkers Prev	2025	40372237	10.1158/1055-9965.EPI-24-1020	https://www.ncbi.nlm.nih.gov/research/pubtator3/docsum?text=(['cancer']%20AND%20FN)%20OR%20(['cancer']%20AND%20FN1)%20OR%20(['cancer']%20AND%20Fibronectin)%20OR%20(['cancer']%20AND%20FN)%20OR%20(['cancer']%20AND%20Cold-insoluble-globulin)%20OR%20(['cancer']%20AND%20CIG)&sections=title
EDB-FN targeted probes for the surgical navigation, radionuclide imaging, and therapy of thyroid cancer.	Match	['Li R', 'He H', 'Li X', 'Zheng X', 'Li Z', 'Zhang H', 'Ye J', 'Zhang W', 'Yu C', 'Feng G', 'Fan W']	Eur J Nucl Med Mol Imaging	2023	36807768	10.1007/s00259-023-06147-x	https://www.ncbi.nlm.nih.gov/research/pubtator3/docsum?text=(['cancer']%20AND%20FN)%20OR%20(['cancer']%20AND%20FN1)%20OR%20(['cancer']%20AND%20Fibronectin)%20OR%20(['cancer']%20AND%20FN)%20OR%20(['cancer']%20AND%20Cold-insoluble-globulin)%20OR%20(['cancer']%20AND%20CIG)&sections=title
FN-1501 Inhibits Diffuse Large B-Cell Lymphoma Tumor Growth by Inducing Cell Cycle Arrest And Apoptosis.	Match	['Zou D', 'Hu B', 'Feng S', 'Si R', 'Zhong B', 'Shen B', 'Du Y', 'Feng J']	Anticancer Agents Med Chem	2024	39229996	10.2174/0118715206345788240902062910	https://www.ncbi.nlm.nih.gov/research/pubtator3/docsum?text=(['cancer']%20AND%20FN)%20OR%20(['cancer']%20AND%20FN1)%20OR%20(['cancer']%20AND%20Fibronectin)%20OR%20(['cancer']%20AND%20FN)%20OR%20(['cancer']%20AND%20Cold-insoluble-globulin)%20OR%20(['cancer']%20AND%20CIG)&sections=title
A Multicenter, Open-Label, Phase I/II Study of FN-1501 in Patients with Advanced Solid Tumors	Match	['Richardson GE', 'Al-Rajabi R', 'Uprety D', 'Hamid A', 'Williamson SK', 'Baranda J', 'Mamdani H', 'Lee YL', 'Nitika', 'Li L', 'Wang X', 'Dong X']	Cancers (Basel)	2023	37174019	10.3390/cancers15092553	https://www.ncbi.nlm.nih.gov/research/pubtator3/docsum?text=(['cancer']%20AND%20FN)%20OR%20(['cancer']%20AND%20FN1)%20OR%20(['cancer']%20AND%20Fibronectin)%20OR%20(['cancer']%20AND%20FN)%20OR%20(['cancer']%20AND%20Cold-insoluble-globulin)%20OR%20(['cancer']%20AND%20CIG)&sections=title
Sodium New Houttuyfonate Inhibits Cancer-Promoting Fusobacterium nucleatum (Fn) to Reduce Colorectal Cancer Progression	Match	['Jia F', 'Yu Q', 'Zhao L', 'Shen Y', 'Guo H', 'He F']	Cancers (Basel)	2022	36551597	10.3390/cancers14246111	https://www.ncbi.nlm.nih.gov/research/pubtator3/docsum?text=(['cancer']%20AND%20FN)%20OR%20(['cancer']%20AND%20FN1)%20OR%20(['cancer']%20AND%20Fibronectin)%20OR%20(['cancer']%20AND%20FN)%20OR%20(['cancer']%20AND%20Cold-insoluble-globulin)%20OR%20(['cancer']%20AND%20CIG)&sections=title
EDB-FN-targeted probes for near infrared fluorescent imaging and positron emission tomography imaging of breast cancer in mice.	Match	['Zhang Y', 'Zheng X', 'Huang Y', 'Li S', 'Li X', 'Zhu L']	Sci Rep	2024	39333775	10.1038/s41598-024-73362-3	https://www.ncbi.nlm.nih.gov/research/pubtator3/docsum?text=(['cancer']%20AND%20FN)%20OR%20(['cancer']%20AND%20FN1)%20OR%20(['cancer']%20AND%20Fibronectin)%20OR%20(['cancer']%20AND%20FN)%20OR%20(['cancer']%20AND%20Cold-insoluble-globulin)%20OR%20(['cancer']%20AND%20CIG)&sections=title
Fn-Dps, a novel virulence factor of Fusobacterium nucleatum, disrupts erythrocytes and promotes metastasis in colorectal cancer	Match	['Wu Y', 'Guo S', 'Chen F', 'Li Y', 'Huang Y', 'Liu W', 'Zhang G']	PLoS Pathog	2023	36693067	10.1371/journal.ppat.1011096	https://www.ncbi.nlm.nih.gov/research/pubtator3/docsum?text=(['cancer']%20AND%20FN)%20OR%20(['cancer']%20AND%20FN1)%20OR%20(['cancer']%20AND%20Fibronectin)%20OR%20(['cancer']%20AND%20FN)%20OR%20(['cancer']%20AND%20Cold-insoluble-globulin)%20OR%20(['cancer']%20AND%20CIG)&sections=title
Overexpression of ABCB1 confers resistance to FLT3 inhibitor FN-1501 in cancer cells: in vitro and in vivo characterization.	Match	['Zhang M', 'Huang MN', 'Dong XD', 'Cui QB', 'Yan Y', 'She ML', 'Feng WG', 'Zhao XS', 'Wang DT']	Am J Cancer Res	2023	38187048	NaN	https://www.ncbi.nlm.nih.gov/research/pubtator3/docsum?text=(['cancer']%20AND%20FN)%20OR%20(['cancer']%20AND%20FN1)%20OR%20(['cancer']%20AND%20Fibronectin)%20OR%20(['cancer']%20AND%20FN)%20OR%20(['cancer']%20AND%20Cold-insoluble-globulin)%20OR%20(['cancer']%20AND%20CIG)&sections=title
Febrile neutropenia (FN) rates in metastatic hormone sensitive prostate cancer: the role of antibiotics as primary prophylaxis.	Match	['Pemberton L', 'Ng K', 'McGovern U', 'Macdonald A', 'Barot H', 'Galazi M', 'Wilson P', 'Wells P', 'Linch M', 'Alifrangis C', 'Shamash J']	Prostate Cancer Prostatic Dis	2021	32709977	10.1038/s41391-020-0261-z	https://www.ncbi.nlm.nih.gov/research/pubtator3/docsum?text=(['cancer']%20AND%20FN)%20OR%20(['cancer']%20AND%20FN1)%20OR%20(['cancer']%20AND%20Fibronectin)%20OR%20(['cancer']%20AND%20FN)%20OR%20(['cancer']%20AND%20Cold-insoluble-globulin)%20OR%20(['cancer']%20AND%20CIG)&sections=title
GPX3	62	2	['GPXP', 'GPX3']	['Glutathione-peroxidase-3', 'GPx-3', 'GSHPx-3', 'EC-1.11.1.9', 'Extracellular-glutathione-peroxidase', 'Plasma-glutathione-peroxidase', 'GPx-P', 'GSHPx-P']	1
Titles	SuperMatch	Authors	Journal	Years	PMID	DOI	Link
Extracellular Glutathione Peroxidase GPx3 and Its Role in Cancer	noMatch	['Chang C', 'Worley BL', 'Phaëton R', 'Hempel N']	Cancers (Basel)	2020	32781581	10.3390/cancers12082197	https://www.ncbi.nlm.nih.gov/research/pubtator3/docsum?text=(['cancer']%20AND%20GPXP)%20OR%20(['cancer']%20AND%20GPX3)%20OR%20(['cancer']%20AND%20Glutathione-peroxidase-3)%20OR%20(['cancer']%20AND%20GPx-3)%20OR%20(['cancer']%20AND%20GSHPx-3)%20OR%20(['cancer']%20AND%20EC-1.11.1.9)%20OR%20(['cancer']%20AND%20Extracellular-glutathione-peroxidase)%20OR%20(['cancer']%20AND%20Plasma-glutathione-peroxi…
Glutathione Peroxidase 3 as a Biomarker of Recurrence after Lung Cancer Surgery	noMatch	['Kho BG', 'Park HY', 'Cho HJ', 'Park CK', 'Kim YC', 'Yun JS', 'Song SY', 'Na KJ', 'Choi YD', 'Lee SW', 'Oh IJ']	J Clin Med	2020	33255360	10.3390/jcm9123801	https://www.ncbi.nlm.nih.gov/research/pubtator3/docsum?text=(['cancer']%20AND%20GPXP)%20OR%20(['cancer']%20AND%20GPX3)%20OR%20(['cancer']%20AND%20Glutathione-peroxidase-3)%20OR%20(['cancer']%20AND%20GPx-3)%20OR%20(['cancer']%20AND%20GSHPx-3)%20OR%20(['cancer']%20AND%20EC-1.11.1.9)%20OR%20(['cancer']%20AND%20Extracellular-glutathione-peroxidase)%20OR%20(['cancer']%20AND%20Plasma-glutathione-peroxi…
Advances in the role of GPX3 in ovarian cancer (Review)	noMatch	['Geng D', 'Zhou Y', 'Wang M']	Int J Oncol	2024	38299269	10.3892/ijo.2024.5619	https://www.ncbi.nlm.nih.gov/research/pubtator3/docsum?text=(['cancer']%20AND%20GPXP)%20OR%20(['cancer']%20AND%20GPX3)%20OR%20(['cancer']%20AND%20Glutathione-peroxidase-3)%20OR%20(['cancer']%20AND%20GPx-3)%20OR%20(['cancer']%20AND%20GSHPx-3)%20OR%20(['cancer']%20AND%20EC-1.11.1.9)%20OR%20(['cancer']%20AND%20Extracellular-glutathione-peroxidase)%20OR%20(['cancer']%20AND%20Plasma-glutathione-peroxi…
Prognostic value and immunological roles of GPX3 in gastric cancer	noMatch	['He Q', 'Chen N', 'Wang X', 'Li P', 'Liu L', 'Rong Z', 'Liu W', 'Jiang K', 'Zhao J']	Int J Med Sci	2023	37790850	10.7150/ijms.85253	https://www.ncbi.nlm.nih.gov/research/pubtator3/docsum?text=(['cancer']%20AND%20GPXP)%20OR%20(['cancer']%20AND%20GPX3)%20OR%20(['cancer']%20AND%20Glutathione-peroxidase-3)%20OR%20(['cancer']%20AND%20GPx-3)%20OR%20(['cancer']%20AND%20GSHPx-3)%20OR%20(['cancer']%20AND%20EC-1.11.1.9)%20OR%20(['cancer']%20AND%20Extracellular-glutathione-peroxidase)%20OR%20(['cancer']%20AND%20Plasma-glutathione-peroxi…
MiR-146b-5p regulates the scavenging effect of GPx-3 on peroxide in papillary thyroid cancer cells	noMatch	['Zhang D', 'Deng JJ', 'Xu Q', 'Zeng Y', 'Jiang J']	Heliyon	2023	37533981	10.1016/j.heliyon.2023.e18489	https://www.ncbi.nlm.nih.gov/research/pubtator3/docsum?text=(['cancer']%20AND%20GPXP)%20OR%20(['cancer']%20AND%20GPX3)%20OR%20(['cancer']%20AND%20Glutathione-peroxidase-3)%20OR%20(['cancer']%20AND%20GPx-3)%20OR%20(['cancer']%20AND%20GSHPx-3)%20OR%20(['cancer']%20AND%20EC-1.11.1.9)%20OR%20(['cancer']%20AND%20Extracellular-glutathione-peroxidase)%20OR%20(['cancer']%20AND%20Plasma-glutathione-peroxi…
Serum selenium, selenoprotein P and glutathione peroxidase 3 as predictors of mortality and recurrence following breast cancer diagnosis: A multicentre cohort study	noMatch	['Demircan K', 'Bengtsson Y', 'Sun Q', 'Brange A', 'Vallon-Christersson J', 'Rijntjes E', 'Malmberg M', 'Saal LH', 'Rydén L', 'Borg Å', 'Manjer J', 'Schomburg L']	Redox Biol	2021	34563873	10.1016/j.redox.2021.102145	https://www.ncbi.nlm.nih.gov/research/pubtator3/docsum?text=(['cancer']%20AND%20GPXP)%20OR%20(['cancer']%20AND%20GPX3)%20OR%20(['cancer']%20AND%20Glutathione-peroxidase-3)%20OR%20(['cancer']%20AND%20GPx-3)%20OR%20(['cancer']%20AND%20GSHPx-3)%20OR%20(['cancer']%20AND%20EC-1.11.1.9)%20OR%20(['cancer']%20AND%20Extracellular-glutathione-peroxidase)%20OR%20(['cancer']%20AND%20Plasma-glutathione-peroxi…
Insights into the role of GPX3, a highly efficient plasma antioxidant, in cancer.	noMatch	['Nirgude S', 'Choudhary B']	Biochem Pharmacol	2021	33310051	10.1016/j.bcp.2020.114365	https://www.ncbi.nlm.nih.gov/research/pubtator3/docsum?text=(['cancer']%20AND%20GPXP)%20OR%20(['cancer']%20AND%20GPX3)%20OR%20(['cancer']%20AND%20Glutathione-peroxidase-3)%20OR%20(['cancer']%20AND%20GPx-3)%20OR%20(['cancer']%20AND%20GSHPx-3)%20OR%20(['cancer']%20AND%20EC-1.11.1.9)%20OR%20(['cancer']%20AND%20Extracellular-glutathione-peroxidase)%20OR%20(['cancer']%20AND%20Plasma-glutathione-peroxi…
GPX3 supports ovarian cancer tumor progression in vivo and promotes expression of GDF15.	noMatch	['Chang C', 'Cheng YY', 'Kamlapurkar S', 'White S', 'Tang PW', 'Elhaw AT', 'Javed Z', 'Aird KM', 'Mythreye K', 'Phaëton R', 'Hempel N']	Gynecol Oncol	2024	38342006	10.1016/j.ygyno.2024.02.004	https://www.ncbi.nlm.nih.gov/research/pubtator3/docsum?text=(['cancer']%20AND%20GPXP)%20OR%20(['cancer']%20AND%20GPX3)%20OR%20(['cancer']%20AND%20Glutathione-peroxidase-3)%20OR%20(['cancer']%20AND%20GPx-3)%20OR%20(['cancer']%20AND%20GSHPx-3)%20OR%20(['cancer']%20AND%20EC-1.11.1.9)%20OR%20(['cancer']%20AND%20Extracellular-glutathione-peroxidase)%20OR%20(['cancer']%20AND%20Plasma-glutathione-peroxi…
Mollugin suppresses proliferation and drives ferroptosis of colorectal cancer cells through inhibition of insulin-like growth factor 2 mRNA binding protein 3/glutathione peroxidase 4 axis.	noMatch	['Wang W', 'Zhou L', 'Zhang X', 'Li Z']	Biomed Pharmacother	2023	37677963	10.1016/j.biopha.2023.115427	https://www.ncbi.nlm.nih.gov/research/pubtator3/docsum?text=(['cancer']%20AND%20GPXP)%20OR%20(['cancer']%20AND%20GPX3)%20OR%20(['cancer']%20AND%20Glutathione-peroxidase-3)%20OR%20(['cancer']%20AND%20GPx-3)%20OR%20(['cancer']%20AND%20GSHPx-3)%20OR%20(['cancer']%20AND%20EC-1.11.1.9)%20OR%20(['cancer']%20AND%20Extracellular-glutathione-peroxidase)%20OR%20(['cancer']%20AND%20Plasma-glutathione-peroxi…
GPX3 supports ovarian cancer tumor progression in vivo and promotes expression of GDF15	noMatch	['Chang C', 'Cheng YY', 'Kamlapurkar S', 'White SR', 'Tang PW', 'Elhaw AT', 'Javed Z', 'Aird KM', 'Mythreye K', 'Phaëton R', 'Hempel N']	bioRxiv	2024	38352432	10.1101/2024.01.24.577037	https://www.ncbi.nlm.nih.gov/research/pubtator3/docsum?text=(['cancer']%20AND%20GPXP)%20OR%20(['cancer']%20AND%20GPX3)%20OR%20(['cancer']%20AND%20Glutathione-peroxidase-3)%20OR%20(['cancer']%20AND%20GPx-3)%20OR%20(['cancer']%20AND%20GSHPx-3)%20OR%20(['cancer']%20AND%20EC-1.11.1.9)%20OR%20(['cancer']%20AND%20Extracellular-glutathione-peroxidase)%20OR%20(['cancer']%20AND%20Plasma-glutathione-peroxi…
CA2	1011	86	['CA2']	['Carbonic-anhydrase-2', 'EC-4.2.1.1', 'Carbonate-dehydratase-II', 'Carbonic-anhydrase-C', 'CAC', 'Carbonic-anhydrase-II', 'CA-II', 'Cyanamide-hydratase-CA2', 'EC-4.2.1.69']	1
Titles	SuperMatch	Authors	Journal	Years	PMID	DOI	Link
The Expression of Carbonic Anhydrases II, IX and XII in Brain Tumors	noMatch	['Haapasalo J', 'Nordfors K', 'Haapasalo H', 'Parkkila S']	Cancers (Basel)	2020	32610540	10.3390/cancers12071723	https://www.ncbi.nlm.nih.gov/research/pubtator3/docsum?text=(['cancer']%20AND%20CA2)%20OR%20(['cancer']%20AND%20Carbonic-anhydrase-2)%20OR%20(['cancer']%20AND%20EC-4.2.1.1)%20OR%20(['cancer']%20AND%20Carbonate-dehydratase-II)%20OR%20(['cancer']%20AND%20Carbonic-anhydrase-C)%20OR%20(['cancer']%20AND%20CAC)%20OR%20(['cancer']%20AND%20Carbonic-anhydrase-II)%20OR%20(['cancer']%20AND%20CA-II)%20OR%20(…
Carbonic Anhydrase Inhibitor-decorated Semiconducting Oligomer Nanoparticles for Active-Targeting NIR-II Fluorescence Tumor Imaging.	noMatch	['Du M', 'Liang T', 'Gu X', 'Liu Y', 'Wang N', 'Zhou W', 'Xie C', 'Fan Q']	Nanotechnology	2023	37611549	10.1088/1361-6528/acf321	https://www.ncbi.nlm.nih.gov/research/pubtator3/docsum?text=(['cancer']%20AND%20CA2)%20OR%20(['cancer']%20AND%20Carbonic-anhydrase-2)%20OR%20(['cancer']%20AND%20EC-4.2.1.1)%20OR%20(['cancer']%20AND%20Carbonate-dehydratase-II)%20OR%20(['cancer']%20AND%20Carbonic-anhydrase-C)%20OR%20(['cancer']%20AND%20CAC)%20OR%20(['cancer']%20AND%20Carbonic-anhydrase-II)%20OR%20(['cancer']%20AND%20CA-II)%20OR%20(…
A carbonic anhydrase-targeted NIR-II fluorescent cisplatin theranostic nanoparticle for combined therapy of pancreatic tumors.	noMatch	['Yang Y', 'Liu Y', 'Weng J', 'Wen X', 'Liu Y', 'Ye D']	Biomaterials	2024	38159360	10.1016/j.biomaterials.2023.122454	https://www.ncbi.nlm.nih.gov/research/pubtator3/docsum?text=(['cancer']%20AND%20CA2)%20OR%20(['cancer']%20AND%20Carbonic-anhydrase-2)%20OR%20(['cancer']%20AND%20EC-4.2.1.1)%20OR%20(['cancer']%20AND%20Carbonate-dehydratase-II)%20OR%20(['cancer']%20AND%20Carbonic-anhydrase-C)%20OR%20(['cancer']%20AND%20CAC)%20OR%20(['cancer']%20AND%20Carbonic-anhydrase-II)%20OR%20(['cancer']%20AND%20CA-II)%20OR%20(…
Dual Human Carbonic Anhydrase/Cyclooxygenase-2 Inhibitors: A Promising Approach for Cancer Treatment.	noMatch	['Mahboubi-Rabbani M', 'Zarghi A']	Anticancer Agents Med Chem	2021	33511940	10.2174/1871520621666210129093116	https://www.ncbi.nlm.nih.gov/research/pubtator3/docsum?text=(['cancer']%20AND%20CA2)%20OR%20(['cancer']%20AND%20Carbonic-anhydrase-2)%20OR%20(['cancer']%20AND%20EC-4.2.1.1)%20OR%20(['cancer']%20AND%20Carbonate-dehydratase-II)%20OR%20(['cancer']%20AND%20Carbonic-anhydrase-C)%20OR%20(['cancer']%20AND%20CAC)%20OR%20(['cancer']%20AND%20Carbonic-anhydrase-II)%20OR%20(['cancer']%20AND%20CA-II)%20OR%20(…
Carbonic Anhydrase IX Targeting Mn(II)-Based Magnetic Resonance Molecular Imaging Probe for Hypoxia Tumors.	noMatch	['Cao W', 'Yang J', 'Zhu C', 'Zeng Z', 'Yang C', 'Chen T', 'Zhu J']	Bioconjug Chem	2023	37285478	10.1021/acs.bioconjchem.3c00232	https://www.ncbi.nlm.nih.gov/research/pubtator3/docsum?text=(['cancer']%20AND%20CA2)%20OR%20(['cancer']%20AND%20Carbonic-anhydrase-2)%20OR%20(['cancer']%20AND%20EC-4.2.1.1)%20OR%20(['cancer']%20AND%20Carbonate-dehydratase-II)%20OR%20(['cancer']%20AND%20Carbonic-anhydrase-C)%20OR%20(['cancer']%20AND%20CAC)%20OR%20(['cancer']%20AND%20Carbonic-anhydrase-II)%20OR%20(['cancer']%20AND%20CA-II)%20OR%20(…
Cascade-activatable NIR-II fluorescent carbonic anhydrase inhibitors for imaging-guided cuproptosis/chemodynamic combination therapy of colorectal cancer	noMatch	['Xu P', 'Huang Y', 'Liu G', 'Gu X', 'Sun X', 'Bi Y', 'Zhou W', 'Xie C', 'Fan Q']	Chem Sci	2025	40880785	10.1039/d5sc04668h	https://www.ncbi.nlm.nih.gov/research/pubtator3/docsum?text=(['cancer']%20AND%20CA2)%20OR%20(['cancer']%20AND%20Carbonic-anhydrase-2)%20OR%20(['cancer']%20AND%20EC-4.2.1.1)%20OR%20(['cancer']%20AND%20Carbonate-dehydratase-II)%20OR%20(['cancer']%20AND%20Carbonic-anhydrase-C)%20OR%20(['cancer']%20AND%20CAC)%20OR%20(['cancer']%20AND%20Carbonic-anhydrase-II)%20OR%20(['cancer']%20AND%20CA-II)%20OR%20(…
Aryl derivatives of 3H-1,2-benzoxaphosphepine 2-oxides as inhibitors of cancer-related carbonic anhydrase isoforms IX and XII	noMatch	['Balašova A', 'Pustenko A', 'Nocentini A', 'Vullo D', 'Supuran CT', 'Žalubovskis R']	J Enzyme Inhib Med Chem	2023	37655449	10.1080/14756366.2023.2249267	https://www.ncbi.nlm.nih.gov/research/pubtator3/docsum?text=(['cancer']%20AND%20CA2)%20OR%20(['cancer']%20AND%20Carbonic-anhydrase-2)%20OR%20(['cancer']%20AND%20EC-4.2.1.1)%20OR%20(['cancer']%20AND%20Carbonate-dehydratase-II)%20OR%20(['cancer']%20AND%20Carbonic-anhydrase-C)%20OR%20(['cancer']%20AND%20CAC)%20OR%20(['cancer']%20AND%20Carbonic-anhydrase-II)%20OR%20(['cancer']%20AND%20CA-II)%20OR%20(…
Novel anti-tumor effect of natural products from Aloe vera resin and their in-vitro/in-silico targeting mechanism of carbonic anhydrase-II and IX.	noMatch	['Khan M', 'Khan A', 'Halim SA', 'Rehman NU', 'Gibbons S', 'Csuk R', 'Uddin J', 'Al-Harrasi A']	Chem Biodivers	2024	39440953	10.1002/cbdv.202401978	https://www.ncbi.nlm.nih.gov/research/pubtator3/docsum?text=(['cancer']%20AND%20CA2)%20OR%20(['cancer']%20AND%20Carbonic-anhydrase-2)%20OR%20(['cancer']%20AND%20EC-4.2.1.1)%20OR%20(['cancer']%20AND%20Carbonate-dehydratase-II)%20OR%20(['cancer']%20AND%20Carbonic-anhydrase-C)%20OR%20(['cancer']%20AND%20CAC)%20OR%20(['cancer']%20AND%20Carbonic-anhydrase-II)%20OR%20(['cancer']%20AND%20CA-II)%20OR%20(…
2-(Piperidin-1-yl)-N-(4-sulfamoylphenyl)acetamide derivatives as novel inhibitors of cancer-associated carbonic anhydrase isoforms IX and XII.	noMatch	['Eldehna WM', 'Elbadawi MM', 'Elsayed ZM', 'Giovannuzzi S', 'Elkotamy MS', 'Elsawi AE', 'Ahmed SA', 'Rashed M', 'Nocentini A', 'Supuran CT', 'Abdel-Aziz HA']	Int J Biol Macromol	2025	40803476	10.1016/j.ijbiomac.2025.146776	https://www.ncbi.nlm.nih.gov/research/pubtator3/docsum?text=(['cancer']%20AND%20CA2)%20OR%20(['cancer']%20AND%20Carbonic-anhydrase-2)%20OR%20(['cancer']%20AND%20EC-4.2.1.1)%20OR%20(['cancer']%20AND%20Carbonate-dehydratase-II)%20OR%20(['cancer']%20AND%20Carbonic-anhydrase-C)%20OR%20(['cancer']%20AND%20CAC)%20OR%20(['cancer']%20AND%20Carbonic-anhydrase-II)%20OR%20(['cancer']%20AND%20CA-II)%20OR%20(…
IN SILICO STUDY OF NOVEL SULFONAMIDE DERIVATIVES BEARING A 1, 2, 4-TRIAZOLE MOIETY ACT AS CARBONIC ANHYDRASE INHIBITORS WITH PROMISING ANTI-CANCER ACTIVITY.	noMatch	['Abbas ZK', 'Naser NH', 'Atiya RN']	Pol Merkur Lekarski	2023	38069854	10.36740/Merkur202305112	https://www.ncbi.nlm.nih.gov/research/pubtator3/docsum?text=(['cancer']%20AND%20CA2)%20OR%20(['cancer']%20AND%20Carbonic-anhydrase-2)%20OR%20(['cancer']%20AND%20EC-4.2.1.1)%20OR%20(['cancer']%20AND%20Carbonate-dehydratase-II)%20OR%20(['cancer']%20AND%20Carbonic-anhydrase-C)%20OR%20(['cancer']%20AND%20CAC)%20OR%20(['cancer']%20AND%20Carbonic-anhydrase-II)%20OR%20(['cancer']%20AND%20CA-II)%20OR%20(…
FABP4	73	6	['FABP4']	['Fatty-acid-binding-protein,-adipocyte', 'Adipocyte-lipid-binding-protein', 'ALBP', 'Adipocyte-type-fatty-acid-binding-protein', 'A-FABP', 'AFABP', 'Fatty-acid-binding-protein-4']	1
Titles	SuperMatch	Authors	Journal	Years	PMID	DOI	Link
Adipocyte Fatty Acid Binding Protein (A-FABP) as a Potential New Therapeutic Target for the Treatment of Obesity - Associated Cancers.	noMatch	['Majchrzak K', 'Piotrowska M', 'Krajewska J', 'Fichna J']	Curr Drug Targets	2022	34254912	10.2174/1389450122666210712193654	https://www.ncbi.nlm.nih.gov/research/pubtator3/docsum?text=(['cancer']%20AND%20FABP4)%20OR%20(['cancer']%20AND%20Fatty-acid-binding-protein,-adipocyte)%20OR%20(['cancer']%20AND%20Adipocyte-lipid-binding-protein)%20OR%20(['cancer']%20AND%20ALBP)%20OR%20(['cancer']%20AND%20Adipocyte-type-fatty-acid-binding-protein)%20OR%20(['cancer']%20AND%20A-FABP)%20OR%20(['cancer']%20AND%20AFABP)%20OR%20(['canc…
Prospective and Mendelian randomization analyses on the association of circulating fatty acid binding protein 4 (FABP-4) and risk of colorectal cancer	noMatch	['Nimptsch K', 'Aleksandrova K', 'Pham TT', 'Papadimitriou N', 'Janke J', 'Christakoudi S', 'Heath A', 'Olsen A', 'Tjønneland A', 'Schulze MB', 'Katzke V', 'Kaaks R', 'van Guelpen B', 'Harbs J', 'Palli D', 'Macciotta A', 'Pasanisi F', 'Yohar SMC', 'Guevara M', 'Amiano P', 'Grioni S', 'Jakszyn PG', 'Figueiredo JC', 'Samadder NJ', 'Li CI', 'Moreno V', 'Potter JD', 'Schoen RE', 'Um CY', 'Weiderpass …	BMC Med	2023	37833736	10.1186/s12916-023-03104-1	https://www.ncbi.nlm.nih.gov/research/pubtator3/docsum?text=(['cancer']%20AND%20FABP4)%20OR%20(['cancer']%20AND%20Fatty-acid-binding-protein,-adipocyte)%20OR%20(['cancer']%20AND%20Adipocyte-lipid-binding-protein)%20OR%20(['cancer']%20AND%20ALBP)%20OR%20(['cancer']%20AND%20Adipocyte-type-fatty-acid-binding-protein)%20OR%20(['cancer']%20AND%20A-FABP)%20OR%20(['cancer']%20AND%20AFABP)%20OR%20(['canc…
Circulating fatty acid binding protein 4 (FABP-4) concentrations and mortality in individuals with colorectal cancer in the European Prospective Investigation into Cancer and Nutrition study.	noMatch	['Pham TT', 'Nimptsch K', 'Aleksandrova K', 'Jenab M', 'Fedirko V', 'Olsen A', 'Tjønneland A', 'Cadeau C', 'Severi G', 'Schulze MB', 'Fortner RT', 'Katzke V', 'Agnoli C', 'Sacerdote C', 'Tumino R', 'Signoriello S', 'Trobajo-Sanmartín C', 'Gómez JH', 'Chirlaque MD', 'Sánchez MJ', 'Crous-Bou M', 'May A', 'Heath A', 'Aune D', 'Weiderpass E', 'Pischon T']	Int J Cancer	2025	40857027	10.1002/ijc.70090	https://www.ncbi.nlm.nih.gov/research/pubtator3/docsum?text=(['cancer']%20AND%20FABP4)%20OR%20(['cancer']%20AND%20Fatty-acid-binding-protein,-adipocyte)%20OR%20(['cancer']%20AND%20Adipocyte-lipid-binding-protein)%20OR%20(['cancer']%20AND%20ALBP)%20OR%20(['cancer']%20AND%20Adipocyte-type-fatty-acid-binding-protein)%20OR%20(['cancer']%20AND%20A-FABP)%20OR%20(['cancer']%20AND%20AFABP)%20OR%20(['canc…
Fatty Acid-Binding Protein 4 (FABP4) Suppresses Proliferation and Migration of Endometrial Cancer Cells via PI3K/Akt Pathway	noMatch	['Wu Z', 'Jeong JH', 'Ren C', 'Yang L', 'Ding L', 'Li F', 'Jiang D', 'Zhu Y', 'Lu J']	Onco Targets Ther	2021	34234461	10.2147/OTT.S311792	https://www.ncbi.nlm.nih.gov/research/pubtator3/docsum?text=(['cancer']%20AND%20FABP4)%20OR%20(['cancer']%20AND%20Fatty-acid-binding-protein,-adipocyte)%20OR%20(['cancer']%20AND%20Adipocyte-lipid-binding-protein)%20OR%20(['cancer']%20AND%20ALBP)%20OR%20(['cancer']%20AND%20Adipocyte-type-fatty-acid-binding-protein)%20OR%20(['cancer']%20AND%20A-FABP)%20OR%20(['cancer']%20AND%20AFABP)%20OR%20(['canc…
Expression of fatty acid-binding protein-4 in gastrointestinal stromal tumors and its significance for prognosis	noMatch	['Zang WJ', 'Wang ZN', 'Hu YL', 'Huang H', 'Ma P']	J Clin Lab Anal	2021	34558731	10.1002/jcla.24017	https://www.ncbi.nlm.nih.gov/research/pubtator3/docsum?text=(['cancer']%20AND%20FABP4)%20OR%20(['cancer']%20AND%20Fatty-acid-binding-protein,-adipocyte)%20OR%20(['cancer']%20AND%20Adipocyte-lipid-binding-protein)%20OR%20(['cancer']%20AND%20ALBP)%20OR%20(['cancer']%20AND%20Adipocyte-type-fatty-acid-binding-protein)%20OR%20(['cancer']%20AND%20A-FABP)%20OR%20(['cancer']%20AND%20AFABP)%20OR%20(['canc…
Clinicopathological significance and prognostic implication of nuclear fatty acid-binding protein 4 expression in colorectal cancer.	noMatch	['Kim SH', 'Pyo JS', 'Son BK', 'Oh IH', 'Min KW']	Pathol Res Pract	2023	37591068	10.1016/j.prp.2023.154722	https://www.ncbi.nlm.nih.gov/research/pubtator3/docsum?text=(['cancer']%20AND%20FABP4)%20OR%20(['cancer']%20AND%20Fatty-acid-binding-protein,-adipocyte)%20OR%20(['cancer']%20AND%20Adipocyte-lipid-binding-protein)%20OR%20(['cancer']%20AND%20ALBP)%20OR%20(['cancer']%20AND%20Adipocyte-type-fatty-acid-binding-protein)%20OR%20(['cancer']%20AND%20A-FABP)%20OR%20(['cancer']%20AND%20AFABP)%20OR%20(['canc…
Association of adipocyte fatty acid-binding protein and tumor necrosis factor alpha with periodontal health and disease: A cross-sectional investigation	noMatch	['Soubiya', 'Madaiah H', 'Tarannum F', 'Faizuddin M']	Dent Res J (Isfahan)	2021	34760070	10.4103/1735-3327.326652	https://www.ncbi.nlm.nih.gov/research/pubtator3/docsum?text=(['cancer']%20AND%20FABP4)%20OR%20(['cancer']%20AND%20Fatty-acid-binding-protein,-adipocyte)%20OR%20(['cancer']%20AND%20Adipocyte-lipid-binding-protein)%20OR%20(['cancer']%20AND%20ALBP)%20OR%20(['cancer']%20AND%20Adipocyte-type-fatty-acid-binding-protein)%20OR%20(['cancer']%20AND%20A-FABP)%20OR%20(['cancer']%20AND%20AFABP)%20OR%20(['canc…
Desmoglein 2 Functions As A Receptor for Fatty Acid Binding Protein 4 in Breast Cancer Epithelial Cells	noMatch	['Chen D', 'Wirth KM', 'Kizy S', 'Muretta JM', 'Markowski TW', 'Yong P', 'Sheka A', 'Abdelwahab H', 'Hertzel AV', 'Ikramuddin S', 'Yamamoto M', 'Bernlohr DA']	Mol Cancer Res	2023	37115197	10.1158/1541-7786.MCR-22-0763	https://www.ncbi.nlm.nih.gov/research/pubtator3/docsum?text=(['cancer']%20AND%20FABP4)%20OR%20(['cancer']%20AND%20Fatty-acid-binding-protein,-adipocyte)%20OR%20(['cancer']%20AND%20Adipocyte-lipid-binding-protein)%20OR%20(['cancer']%20AND%20ALBP)%20OR%20(['cancer']%20AND%20Adipocyte-type-fatty-acid-binding-protein)%20OR%20(['cancer']%20AND%20A-FABP)%20OR%20(['cancer']%20AND%20AFABP)%20OR%20(['canc…
Fatty Acid-binding Protein 4 Expression in Tumor Cells as a Potential Marker for Anaplastic Meningiomas.	noMatch	['Lee V', 'Smith TW', 'Arikan MÇ', 'Zhang L', 'Çataltepe O', 'Çataltepe S']	Appl Immunohistochem Mol Morphol	2021	32324631	10.1097/PAI.0000000000000848	https://www.ncbi.nlm.nih.gov/research/pubtator3/docsum?text=(['cancer']%20AND%20FABP4)%20OR%20(['cancer']%20AND%20Fatty-acid-binding-protein,-adipocyte)%20OR%20(['cancer']%20AND%20Adipocyte-lipid-binding-protein)%20OR%20(['cancer']%20AND%20ALBP)%20OR%20(['cancer']%20AND%20Adipocyte-type-fatty-acid-binding-protein)%20OR%20(['cancer']%20AND%20A-FABP)%20OR%20(['cancer']%20AND%20AFABP)%20OR%20(['canc…
Targeting fatty acid-binding protein 4: A therapeutic intersection of obesity and cancer via lipid metabolism.	noMatch	['Smolińska K', 'Szopa A', 'Dobrowolski P', 'Dziedzic J', 'Nowak N', 'Serefko A', 'Mirecki M', 'Sobczyński J', 'Ylikomi T', 'Nees M']	Prog Lipid Res	2025	40934976	10.1016/j.plipres.2025.101353	https://www.ncbi.nlm.nih.gov/research/pubtator3/docsum?text=(['cancer']%20AND%20FABP4)%20OR%20(['cancer']%20AND%20Fatty-acid-binding-protein,-adipocyte)%20OR%20(['cancer']%20AND%20Adipocyte-lipid-binding-protein)%20OR%20(['cancer']%20AND%20ALBP)%20OR%20(['cancer']%20AND%20Adipocyte-type-fatty-acid-binding-protein)%20OR%20(['cancer']%20AND%20A-FABP)%20OR%20(['cancer']%20AND%20AFABP)%20OR%20(['canc…
DEFA3	13	0	['DEFA3', 'DEF3']	['Neutrophil-defensin-3', 'Defensin,-alpha-3', 'HNP-3', 'HP-3', 'HP3', 'HNP-2', 'HP-2', 'HP2']	2
Titles	SuperMatch	Authors	Journal	Years	PMID	DOI	Link
Au@Pt@HP1-HP2@Fe3O4 Nanoenzymatic Complexes Based on CHA Signal Amplification Strategy for Ultrasensitive SERS Detection of ctDNA in Liver Cancer.	Match	['Wang X', 'Sheng J', 'Yang H', 'Shen K', 'Yao J', 'Qian Y', 'Chen G']	Int J Nanomedicine	2025	40657480	10.2147/IJN.S531541	https://www.ncbi.nlm.nih.gov/research/pubtator3/docsum?text=(['cancer']%20AND%20DEFA3)%20OR%20(['cancer']%20AND%20DEF3)%20OR%20(['cancer']%20AND%20Neutrophil-defensin-3)%20OR%20(['cancer']%20AND%20Defensin,-alpha-3)%20OR%20(['cancer']%20AND%20HNP-3)%20OR%20(['cancer']%20AND%20HP-3)%20OR%20(['cancer']%20AND%20HP3)%20OR%20(['cancer']%20AND%20HNP-2)%20OR%20(['cancer']%20AND%20HP-2)%20OR%20(['cancer'…
Phase 2 trial of a DNA vaccine (pTVG-HP) and nivolumab in patients with castration-sensitive non-metastatic (M0) prostate cancer	Match	['McNeel DG', 'Emamekhoo H', 'Eickhoff JC', 'Kyriakopoulos CE', 'Wargowski E', 'Tonelli TP', 'Johnson LE', 'Liu G']	J Immunother Cancer	2023	38101860	10.1136/jitc-2023-008067	https://www.ncbi.nlm.nih.gov/research/pubtator3/docsum?text=(['cancer']%20AND%20DEFA3)%20OR%20(['cancer']%20AND%20DEF3)%20OR%20(['cancer']%20AND%20Neutrophil-defensin-3)%20OR%20(['cancer']%20AND%20Defensin,-alpha-3)%20OR%20(['cancer']%20AND%20HNP-3)%20OR%20(['cancer']%20AND%20HP-3)%20OR%20(['cancer']%20AND%20HP3)%20OR%20(['cancer']%20AND%20HNP-2)%20OR%20(['cancer']%20AND%20HP-2)%20OR%20(['cancer'…
Human alpha-defensins HNPs-1, -2, and -3 in renal cell carcinoma: influences on tumor cell proliferation.	Match	['Müller CA', 'Markovic-Lipkovski J', 'Klatt T', 'Gamper J', 'Schwarz G', 'Beck H', 'Deeg M', 'Kalbacher H', 'Widmann S', 'Wessels JT', 'Becker V', 'Müller GA', 'Flad T']	Am J Pathol	2002	11943716	10.1016/s0002-9440(10)62558-8	https://www.ncbi.nlm.nih.gov/research/pubtator3/docsum?text=(['cancer']%20AND%20DEFA3)%20OR%20(['cancer']%20AND%20DEF3)%20OR%20(['cancer']%20AND%20Neutrophil-defensin-3)%20OR%20(['cancer']%20AND%20Defensin,-alpha-3)%20OR%20(['cancer']%20AND%20HNP-3)%20OR%20(['cancer']%20AND%20HP-3)%20OR%20(['cancer']%20AND%20HP3)%20OR%20(['cancer']%20AND%20HNP-2)%20OR%20(['cancer']%20AND%20HP-2)%20OR%20(['cancer'…
Upregulated expression of human neutrophil peptides 1, 2 and 3 (HNP 1-3) in colon cancer serum and tumours: a biomarker study	Match	['Albrethsen J', 'Bøgebo R', 'Gammeltoft S', 'Olsen J', 'Winther B', 'Raskov H']	BMC Cancer	2005	15656915	10.1186/1471-2407-5-8	https://www.ncbi.nlm.nih.gov/research/pubtator3/docsum?text=(['cancer']%20AND%20DEFA3)%20OR%20(['cancer']%20AND%20DEF3)%20OR%20(['cancer']%20AND%20Neutrophil-defensin-3)%20OR%20(['cancer']%20AND%20Defensin,-alpha-3)%20OR%20(['cancer']%20AND%20HNP-3)%20OR%20(['cancer']%20AND%20HP-3)%20OR%20(['cancer']%20AND%20HP3)%20OR%20(['cancer']%20AND%20HNP-2)%20OR%20(['cancer']%20AND%20HP-2)%20OR%20(['cancer'…
Human neutrophil peptides 1, 2 and 3 (HNP 1-3): elevated serum levels in colorectal cancer and novel marker of lymphatic and hepatic metastasis.	Match	['Kemik O', 'Kemik AS', 'Sumer A', 'Begenik H', 'Purisa S', 'Tuzun S']	Hum Exp Toxicol	2013	21669914	10.1177/0960327111412802	https://www.ncbi.nlm.nih.gov/research/pubtator3/docsum?text=(['cancer']%20AND%20DEFA3)%20OR%20(['cancer']%20AND%20DEF3)%20OR%20(['cancer']%20AND%20Neutrophil-defensin-3)%20OR%20(['cancer']%20AND%20Defensin,-alpha-3)%20OR%20(['cancer']%20AND%20HNP-3)%20OR%20(['cancer']%20AND%20HP-3)%20OR%20(['cancer']%20AND%20HP3)%20OR%20(['cancer']%20AND%20HNP-2)%20OR%20(['cancer']%20AND%20HP-2)%20OR%20(['cancer'…
Effect of human beta-defensin-3 on head and neck cancer cell migration using micro-fabricated cell islands	Match	['Wang K', 'Wang JH', 'Baskaran H', 'Wang R', 'Jurevic R']	Head Neck Oncol	2012	22742448	10.1186/1758-3284-4-41	https://www.ncbi.nlm.nih.gov/research/pubtator3/docsum?text=(['cancer']%20AND%20DEFA3)%20OR%20(['cancer']%20AND%20DEF3)%20OR%20(['cancer']%20AND%20Neutrophil-defensin-3)%20OR%20(['cancer']%20AND%20Defensin,-alpha-3)%20OR%20(['cancer']%20AND%20HNP-3)%20OR%20(['cancer']%20AND%20HP-3)%20OR%20(['cancer']%20AND%20HP3)%20OR%20(['cancer']%20AND%20HNP-2)%20OR%20(['cancer']%20AND%20HP-2)%20OR%20(['cancer'…
Human beta-defensin 3 (hBD-3) expression in A431 cell line and human vulval tumors.	Match	['Shnitsar VM', 'Lisovskiy IL', 'Soldatkina MA', 'Nespryadko SV', 'Turchak OV', 'Vinnitskaya AB', 'Pogrebniy PV']	Exp Oncol	2004	15627069	NaN	https://www.ncbi.nlm.nih.gov/research/pubtator3/docsum?text=(['cancer']%20AND%20DEFA3)%20OR%20(['cancer']%20AND%20DEF3)%20OR%20(['cancer']%20AND%20Neutrophil-defensin-3)%20OR%20(['cancer']%20AND%20Defensin,-alpha-3)%20OR%20(['cancer']%20AND%20HNP-3)%20OR%20(['cancer']%20AND%20HP-3)%20OR%20(['cancer']%20AND%20HP3)%20OR%20(['cancer']%20AND%20HNP-2)%20OR%20(['cancer']%20AND%20HP-2)%20OR%20(['cancer'…
Haptoglobin phenotypes in cervical cancer: decreased risk for Hp2-2 individuals.	Match	['Quaye IK', 'Agbolosu K', 'Ibrahim M', 'Bannerman-Williams P']	Clin Chim Acta	2009	19296903	10.1016/j.cca.2009.03.004	https://www.ncbi.nlm.nih.gov/research/pubtator3/docsum?text=(['cancer']%20AND%20DEFA3)%20OR%20(['cancer']%20AND%20DEF3)%20OR%20(['cancer']%20AND%20Neutrophil-defensin-3)%20OR%20(['cancer']%20AND%20Defensin,-alpha-3)%20OR%20(['cancer']%20AND%20HNP-3)%20OR%20(['cancer']%20AND%20HP-3)%20OR%20(['cancer']%20AND%20HP3)%20OR%20(['cancer']%20AND%20HNP-2)%20OR%20(['cancer']%20AND%20HP-2)%20OR%20(['cancer'…
Human beta-defensin 3 contributes to the carcinogenesis of cervical cancer via activation of NF-kappaB signaling	Match	['Xu D', 'Zhang B', 'Liao C', 'Zhang W', 'Wang W', 'Chang Y', 'Shao Y']	Oncotarget	2016	27713149	10.18632/oncotarget.12426	https://www.ncbi.nlm.nih.gov/research/pubtator3/docsum?text=(['cancer']%20AND%20DEFA3)%20OR%20(['cancer']%20AND%20DEF3)%20OR%20(['cancer']%20AND%20Neutrophil-defensin-3)%20OR%20(['cancer']%20AND%20Defensin,-alpha-3)%20OR%20(['cancer']%20AND%20HNP-3)%20OR%20(['cancer']%20AND%20HP-3)%20OR%20(['cancer']%20AND%20HP3)%20OR%20(['cancer']%20AND%20HNP-2)%20OR%20(['cancer']%20AND%20HP-2)%20OR%20(['cancer'…
Human beta-defensin-3 inhibits migration of colon cancer cells via downregulation of metastasis-associated 1 family, member 2 expression.	Match	['Uraki S', 'Sugimoto K', 'Shiraki K', 'Tameda M', 'Inagaki Y', 'Ogura S', 'Kasai C', 'Nojiri K', 'Yoneda M', 'Yamamoto N', 'Takei Y', 'Nobori T', 'Ito M']	Int J Oncol	2014	24969834	10.3892/ijo.2014.2507	https://www.ncbi.nlm.nih.gov/research/pubtator3/docsum?text=(['cancer']%20AND%20DEFA3)%20OR%20(['cancer']%20AND%20DEF3)%20OR%20(['cancer']%20AND%20Neutrophil-defensin-3)%20OR%20(['cancer']%20AND%20Defensin,-alpha-3)%20OR%20(['cancer']%20AND%20HNP-3)%20OR%20(['cancer']%20AND%20HP-3)%20OR%20(['cancer']%20AND%20HP3)%20OR%20(['cancer']%20AND%20HNP-2)%20OR%20(['cancer']%20AND%20HP-2)%20OR%20(['cancer'…
PRDX2	107	4	['TDPX1', 'NKEFB', 'PRDX2']	['Peroxiredoxin-2', 'EC-1.11.1.24', 'Natural-killer-cell-enhancing-factor-B', 'NKEF-B', 'PRP', 'Thiol-specific-antioxidant-protein', 'TSA', 'Thioredoxin-peroxidase-1', 'Thioredoxin-dependent-peroxide-reductase-1', 'Thioredoxin-dependent-peroxiredoxin-2']	1
Titles	SuperMatch	Authors	Journal	Years	PMID	DOI	Link
The critical role of peroxiredoxin-2 in colon cancer stem cells	noMatch	['Peng L', 'Xiong Y', 'Wang R', 'Xiang L', 'Zhou H', 'Fu Z']	Aging (Albany NY)	2021	33819194	10.18632/aging.202784	https://www.ncbi.nlm.nih.gov/research/pubtator3/docsum?text=(['cancer']%20AND%20TDPX1)%20OR%20(['cancer']%20AND%20NKEFB)%20OR%20(['cancer']%20AND%20PRDX2)%20OR%20(['cancer']%20AND%20Peroxiredoxin-2)%20OR%20(['cancer']%20AND%20EC-1.11.1.24)%20OR%20(['cancer']%20AND%20Natural-killer-cell-enhancing-factor-B)%20OR%20(['cancer']%20AND%20NKEF-B)%20OR%20(['cancer']%20AND%20PRP)%20OR%20(['cancer']%20AND%…
The immunohistochemical detection of peroxiredoxin 1 and 2 in canine spontaneous vascular endothelial tumors	noMatch	['Otsuka N', 'Ishimaru K', 'Murakami M', 'Goto M', 'Hirata A', 'Sakai H']	J Vet Med Sci	2022	35584951	10.1292/jvms.22-0102	https://www.ncbi.nlm.nih.gov/research/pubtator3/docsum?text=(['cancer']%20AND%20TDPX1)%20OR%20(['cancer']%20AND%20NKEFB)%20OR%20(['cancer']%20AND%20PRDX2)%20OR%20(['cancer']%20AND%20Peroxiredoxin-2)%20OR%20(['cancer']%20AND%20EC-1.11.1.24)%20OR%20(['cancer']%20AND%20Natural-killer-cell-enhancing-factor-B)%20OR%20(['cancer']%20AND%20NKEF-B)%20OR%20(['cancer']%20AND%20PRP)%20OR%20(['cancer']%20AND%…
Traditional serrated adenomas (TSA) and the company they keep: TSA presence predicts advanced neoplasm states.	Match	['Duh E', 'Sowa P', 'Roberts MB', 'Karnes W']	Int J Colorectal Dis	2020	32358718	10.1007/s00384-020-03587-x	https://www.ncbi.nlm.nih.gov/research/pubtator3/docsum?text=(['cancer']%20AND%20TDPX1)%20OR%20(['cancer']%20AND%20NKEFB)%20OR%20(['cancer']%20AND%20PRDX2)%20OR%20(['cancer']%20AND%20Peroxiredoxin-2)%20OR%20(['cancer']%20AND%20EC-1.11.1.24)%20OR%20(['cancer']%20AND%20Natural-killer-cell-enhancing-factor-B)%20OR%20(['cancer']%20AND%20NKEF-B)%20OR%20(['cancer']%20AND%20PRP)%20OR%20(['cancer']%20AND%…
Peroxiredoxin 2 as a potential prognostic biomarker associated with angiogenesis in cervical squamous cell cancer.	Match	['Zhao K', 'Zhao T', 'Yang R', 'Liu J', 'Hu M']	Oncol Lett	2024	38807674	10.3892/ol.2024.14461	https://www.ncbi.nlm.nih.gov/research/pubtator3/docsum?text=(['cancer']%20AND%20TDPX1)%20OR%20(['cancer']%20AND%20NKEFB)%20OR%20(['cancer']%20AND%20PRDX2)%20OR%20(['cancer']%20AND%20Peroxiredoxin-2)%20OR%20(['cancer']%20AND%20EC-1.11.1.24)%20OR%20(['cancer']%20AND%20Natural-killer-cell-enhancing-factor-B)%20OR%20(['cancer']%20AND%20NKEF-B)%20OR%20(['cancer']%20AND%20PRP)%20OR%20(['cancer']%20AND%…
Taste and Smell Alterations (TSAs) in Cancer Patients	Match	['Rosati D', 'Mastino P', 'Romeo M', 'de Soccio G', 'Pentangelo D', 'Petrella C', 'Barbato C', 'Minni A']	Diseases	2024	38920562	10.3390/diseases12060130	https://www.ncbi.nlm.nih.gov/research/pubtator3/docsum?text=(['cancer']%20AND%20TDPX1)%20OR%20(['cancer']%20AND%20NKEFB)%20OR%20(['cancer']%20AND%20PRDX2)%20OR%20(['cancer']%20AND%20Peroxiredoxin-2)%20OR%20(['cancer']%20AND%20EC-1.11.1.24)%20OR%20(['cancer']%20AND%20Natural-killer-cell-enhancing-factor-B)%20OR%20(['cancer']%20AND%20NKEF-B)%20OR%20(['cancer']%20AND%20PRP)%20OR%20(['cancer']%20AND%…
Prdx2 Upregulation Promotes the Growth and Survival of Gastric Cancer Cells.	Match	['Zhang S', 'He J', 'Tang M', 'Sun H']	Pathol Oncol Res	2020	31807984	10.1007/s12253-019-00783-1	https://www.ncbi.nlm.nih.gov/research/pubtator3/docsum?text=(['cancer']%20AND%20TDPX1)%20OR%20(['cancer']%20AND%20NKEFB)%20OR%20(['cancer']%20AND%20PRDX2)%20OR%20(['cancer']%20AND%20Peroxiredoxin-2)%20OR%20(['cancer']%20AND%20EC-1.11.1.24)%20OR%20(['cancer']%20AND%20Natural-killer-cell-enhancing-factor-B)%20OR%20(['cancer']%20AND%20NKEF-B)%20OR%20(['cancer']%20AND%20PRP)%20OR%20(['cancer']%20AND%…
Using the TSA-LSTM two-stage model to predict cancer incidence and mortality.	Match	['Khan R', 'Jie W']	PLoS One	2025	39977395	10.1371/journal.pone.0317148	https://www.ncbi.nlm.nih.gov/research/pubtator3/docsum?text=(['cancer']%20AND%20TDPX1)%20OR%20(['cancer']%20AND%20NKEFB)%20OR%20(['cancer']%20AND%20PRDX2)%20OR%20(['cancer']%20AND%20Peroxiredoxin-2)%20OR%20(['cancer']%20AND%20EC-1.11.1.24)%20OR%20(['cancer']%20AND%20Natural-killer-cell-enhancing-factor-B)%20OR%20(['cancer']%20AND%20NKEF-B)%20OR%20(['cancer']%20AND%20PRP)%20OR%20(['cancer']%20AND%…
PRDX2 removal inhibits the cell cycle and autophagy in colorectal cancer cells	Match	['Zheng X', 'Wei J', 'Li W', 'Li X', 'Wang W', 'Guo J', 'Fu Z']	Aging (Albany NY)	2020	32692719	10.18632/aging.103690	https://www.ncbi.nlm.nih.gov/research/pubtator3/docsum?text=(['cancer']%20AND%20TDPX1)%20OR%20(['cancer']%20AND%20NKEFB)%20OR%20(['cancer']%20AND%20PRDX2)%20OR%20(['cancer']%20AND%20Peroxiredoxin-2)%20OR%20(['cancer']%20AND%20EC-1.11.1.24)%20OR%20(['cancer']%20AND%20Natural-killer-cell-enhancing-factor-B)%20OR%20(['cancer']%20AND%20NKEF-B)%20OR%20(['cancer']%20AND%20PRP)%20OR%20(['cancer']%20AND%…
Application prospects of tumor vaccines for pancreatic cancer: From TAAs to TSAs and combination strategies.	Match	['Lu Z', 'Zhu W', 'Liu X']	Semin Oncol	2025	40839910	10.1016/j.seminoncol.2025.152399	https://www.ncbi.nlm.nih.gov/research/pubtator3/docsum?text=(['cancer']%20AND%20TDPX1)%20OR%20(['cancer']%20AND%20NKEFB)%20OR%20(['cancer']%20AND%20PRDX2)%20OR%20(['cancer']%20AND%20Peroxiredoxin-2)%20OR%20(['cancer']%20AND%20EC-1.11.1.24)%20OR%20(['cancer']%20AND%20Natural-killer-cell-enhancing-factor-B)%20OR%20(['cancer']%20AND%20NKEF-B)%20OR%20(['cancer']%20AND%20PRP)%20OR%20(['cancer']%20AND%…
PRDX2 promotes the proliferation of colorectal cancer cells by increasing the ubiquitinated degradation of p53	Match	['Wang W', 'Wei J', 'Zhang H', 'Zheng X', 'Zhou H', 'Luo Y', 'Yang J', 'Deng Q', 'Huang S', 'Fu Z']	Cell Death Dis	2021	34117220	10.1038/s41419-021-03888-1	https://www.ncbi.nlm.nih.gov/research/pubtator3/docsum?text=(['cancer']%20AND%20TDPX1)%20OR%20(['cancer']%20AND%20NKEFB)%20OR%20(['cancer']%20AND%20PRDX2)%20OR%20(['cancer']%20AND%20Peroxiredoxin-2)%20OR%20(['cancer']%20AND%20EC-1.11.1.24)%20OR%20(['cancer']%20AND%20Natural-killer-cell-enhancing-factor-B)%20OR%20(['cancer']%20AND%20NKEF-B)%20OR%20(['cancer']%20AND%20PRP)%20OR%20(['cancer']%20AND%…
BGN	58	3	['SLRR1A', 'BGN']	['Biglycan', 'Bone/cartilage-proteoglycan-I', 'PG-S1']	1
Titles	SuperMatch	Authors	Journal	Years	PMID	DOI	Link
Prognostic and Predictive Value of BGN in Colon Cancer Outcomes and Response to Immunotherapy	noMatch	['He ZX', 'Zhao SB', 'Fang X', 'E JF', 'Fu HY', 'Song YH', 'Wu JY', 'Pan P', 'Gu L', 'Xia T', 'Liu YL', 'Li ZS', 'Wang SL', 'Bai Y']	Front Oncol	2021	35096572	10.3389/fonc.2021.761030	https://www.ncbi.nlm.nih.gov/research/pubtator3/docsum?text=(['cancer']%20AND%20SLRR1A)%20OR%20(['cancer']%20AND%20BGN)%20OR%20(['cancer']%20AND%20Biglycan)%20OR%20(['cancer']%20AND%20Bonecartilage-proteoglycan-I)%20OR%20(['cancer']%20AND%20PG-S1)&sections=title
Breast cancer dataset with biomarker Biglycan	Match	['Silva Neto PCD', 'Kunst R', 'Barbosa JLV', 'Leindecker APT', 'Savaris RF']	Data Brief	2023	36879615	10.1016/j.dib.2023.108978	https://www.ncbi.nlm.nih.gov/research/pubtator3/docsum?text=(['cancer']%20AND%20SLRR1A)%20OR%20(['cancer']%20AND%20BGN)%20OR%20(['cancer']%20AND%20Biglycan)%20OR%20(['cancer']%20AND%20Bonecartilage-proteoglycan-I)%20OR%20(['cancer']%20AND%20PG-S1)&sections=title
BGN May be a Potential Prognostic Biomarker and Associated With Immune Cell Enrichment of Gastric Cancer	Match	['Zhang S', 'Yang H', 'Xiang X', 'Liu L', 'Huang H', 'Tang G']	Front Genet	2022	35154268	10.3389/fgene.2022.765569	https://www.ncbi.nlm.nih.gov/research/pubtator3/docsum?text=(['cancer']%20AND%20SLRR1A)%20OR%20(['cancer']%20AND%20BGN)%20OR%20(['cancer']%20AND%20Biglycan)%20OR%20(['cancer']%20AND%20Bonecartilage-proteoglycan-I)%20OR%20(['cancer']%20AND%20PG-S1)&sections=title
PDK1 promotes epithelial ovarian cancer progression by upregulating BGN	Match	['Zhang L', 'Yan L', 'Fu X', 'Tao Z', 'Liu S', 'Li R', 'Wang T', 'Mao Y', 'Shang W', 'Gong M', 'Jia X', 'Wang F']	Acta Biochim Biophys Sin (Shanghai)	2024	39578715	10.3724/abbs.2024186	https://www.ncbi.nlm.nih.gov/research/pubtator3/docsum?text=(['cancer']%20AND%20SLRR1A)%20OR%20(['cancer']%20AND%20BGN)%20OR%20(['cancer']%20AND%20Biglycan)%20OR%20(['cancer']%20AND%20Bonecartilage-proteoglycan-I)%20OR%20(['cancer']%20AND%20PG-S1)&sections=title
Expression and the Prognostic Value of Biglycan in Gastric Cancer	Match	['Hu S', 'Li P', 'Wang C', 'Liu X']	Comput Math Methods Med	2022	36110576	10.1155/2022/2656480	https://www.ncbi.nlm.nih.gov/research/pubtator3/docsum?text=(['cancer']%20AND%20SLRR1A)%20OR%20(['cancer']%20AND%20BGN)%20OR%20(['cancer']%20AND%20Biglycan)%20OR%20(['cancer']%20AND%20Bonecartilage-proteoglycan-I)%20OR%20(['cancer']%20AND%20PG-S1)&sections=title
Stroma biglycan expression can be a prognostic factor in prostate cancers.	Match	['Furumido J', 'Maishi N', 'Yanagawa-Matsuda A', 'Kikuchi H', 'Matsumoto R', 'Osawa T', 'Abe T', 'Matsuno Y', 'Shinohara N', 'Hida Y', 'Hida K']	Int J Urol	2023	36305810	10.1111/iju.15080	https://www.ncbi.nlm.nih.gov/research/pubtator3/docsum?text=(['cancer']%20AND%20SLRR1A)%20OR%20(['cancer']%20AND%20BGN)%20OR%20(['cancer']%20AND%20Biglycan)%20OR%20(['cancer']%20AND%20Bonecartilage-proteoglycan-I)%20OR%20(['cancer']%20AND%20PG-S1)&sections=title
BGN and COL11A1 Regulatory Network Analysis in Colorectal Cancer (CRC) Reveals That BGN Influences CRC Cell Biological Functions and Interacts with miR-6828-5p	Match	['Chen D', 'Qin Y', 'Dai M', 'Li L', 'Liu H', 'Zhou Y', 'Qiu C', 'Chen Y', 'Jiang Y']	Cancer Manag Res	2020	33376399	10.2147/CMAR.S277261	https://www.ncbi.nlm.nih.gov/research/pubtator3/docsum?text=(['cancer']%20AND%20SLRR1A)%20OR%20(['cancer']%20AND%20BGN)%20OR%20(['cancer']%20AND%20Biglycan)%20OR%20(['cancer']%20AND%20Bonecartilage-proteoglycan-I)%20OR%20(['cancer']%20AND%20PG-S1)&sections=title
Identification of Differentially Expressed Genes Reveals BGN Predicting Overall Survival and Tumor Immune Infiltration of Gastric Cancer	Match	['Chen W', 'Yang Z']	Comput Math Methods Med	2021	34868341	10.1155/2021/5494840	https://www.ncbi.nlm.nih.gov/research/pubtator3/docsum?text=(['cancer']%20AND%20SLRR1A)%20OR%20(['cancer']%20AND%20BGN)%20OR%20(['cancer']%20AND%20Biglycan)%20OR%20(['cancer']%20AND%20Bonecartilage-proteoglycan-I)%20OR%20(['cancer']%20AND%20PG-S1)&sections=title
Biglycan as a potential diagnostic and prognostic biomarker in multiple human cancers	Match	['Zhao SF', 'Yin XJ', 'Zhao WJ', 'Liu LC', 'Wang ZP']	Oncol Lett	2020	32194659	10.3892/ol.2020.11266	https://www.ncbi.nlm.nih.gov/research/pubtator3/docsum?text=(['cancer']%20AND%20SLRR1A)%20OR%20(['cancer']%20AND%20BGN)%20OR%20(['cancer']%20AND%20Biglycan)%20OR%20(['cancer']%20AND%20Bonecartilage-proteoglycan-I)%20OR%20(['cancer']%20AND%20PG-S1)&sections=title
Identification of BGN positive fibroblasts as a driving factor for colorectal cancer and development of its related prognostic model combined with machine learning.	Match	['Hu S', 'Xiao Q', 'Gao R', 'Qin J', 'Nie J', 'Chen Y', 'Lou J', 'Ding M', 'Pan Y', 'Wang S']	BMC Cancer	2024	38654221	10.1186/s12885-024-12251-4	https://www.ncbi.nlm.nih.gov/research/pubtator3/docsum?text=(['cancer']%20AND%20SLRR1A)%20OR%20(['cancer']%20AND%20BGN)%20OR%20(['cancer']%20AND%20Biglycan)%20OR%20(['cancer']%20AND%20Bonecartilage-proteoglycan-I)%20OR%20(['cancer']%20AND%20PG-S1)&sections=title
H1-0	49	3	['H1F0', 'H1FV', 'H1-0']	['Histone-H1.0', "Histone-H1'", 'Histone-H1(0)']	1
Titles	SuperMatch	Authors	Journal	Years	PMID	DOI	Link
Selective inhibition of cancer cell self-renewal through a Quisinostat-histone H1.0 axis	noMatch	['Morales Torres C', 'Wu MY', 'Hobor S', 'Wainwright EN', 'Martin MJ', 'Patel H', 'Grey W', 'Grönroos E', 'Howell S', 'Carvalho J', 'Snijders AP', 'Bustin M', 'Bonnet D', 'Smith PD', 'Swanton C', 'Howell M', 'Scaffidi P']	Nat Commun	2020	32286289	10.1038/s41467-020-15615-z	https://www.ncbi.nlm.nih.gov/research/pubtator3/docsum?text=(['cancer']%20AND%20H1F0)%20OR%20(['cancer']%20AND%20H1FV)%20OR%20(['cancer']%20AND%20H1-0)%20OR%20(['cancer']%20AND%20Histone-H1.0)%20OR%20(['cancer']%20AND%20Histone-H1')%20OR%20(['cancer']%20AND%20Histone-H10)&sections=title
The characteristics and prognostic significance of histone H1 expression in breast cancer.	noMatch	['Lashen AG', 'Almalki N', 'Toss M', 'Mirza S', 'Malki MI', 'Rutland CS', 'Jeyapalan JN', 'Green AR', 'Mongan NP', 'Madhusudan S', 'Rakha EA']	Pathology	2024	38971643	10.1016/j.pathol.2024.03.012	https://www.ncbi.nlm.nih.gov/research/pubtator3/docsum?text=(['cancer']%20AND%20H1F0)%20OR%20(['cancer']%20AND%20H1FV)%20OR%20(['cancer']%20AND%20H1-0)%20OR%20(['cancer']%20AND%20Histone-H1.0)%20OR%20(['cancer']%20AND%20Histone-H1')%20OR%20(['cancer']%20AND%20Histone-H10)&sections=title
IFRD1 promotes tumor cells "low-cost" survival under glutamine starvation via inhibiting histone H1.0 nucleophagy	noMatch	['Huang Y', 'Meng F', 'Zeng T', 'Thorne RF', 'He L', 'Zha Q', 'Li H', 'Liu H', 'Lang C', 'Xiong W', 'Pan S', 'Yin D', 'Wu M', 'Sun X', 'Liu L']	Cell Discov	2024	38802351	10.1038/s41421-024-00668-x	https://www.ncbi.nlm.nih.gov/research/pubtator3/docsum?text=(['cancer']%20AND%20H1F0)%20OR%20(['cancer']%20AND%20H1FV)%20OR%20(['cancer']%20AND%20H1-0)%20OR%20(['cancer']%20AND%20Histone-H1.0)%20OR%20(['cancer']%20AND%20Histone-H1')%20OR%20(['cancer']%20AND%20Histone-H10)&sections=title
Histone H1 Mutations in Lymphoma: A Link(er) between Chromatin Organization, Developmental Reprogramming, and Cancer.	noMatch	['Soshnev AA', 'Allis CD', 'Cesarman E', 'Melnick AM']	Cancer Res	2021	34580064	10.1158/0008-5472.CAN-21-2619	https://www.ncbi.nlm.nih.gov/research/pubtator3/docsum?text=(['cancer']%20AND%20H1F0)%20OR%20(['cancer']%20AND%20H1FV)%20OR%20(['cancer']%20AND%20H1-0)%20OR%20(['cancer']%20AND%20Histone-H1.0)%20OR%20(['cancer']%20AND%20Histone-H1')%20OR%20(['cancer']%20AND%20Histone-H10)&sections=title
Identification of PARP-1, Histone H1 and SIRT-1 as New Regulators of Breast Cancer-Related Aromatase Promoter I.3/II	noMatch	['Kaiser A', 'Krüger T', 'Eiselt G', 'Bechler J', 'Kniemeyer O', 'Huber O', 'Schmidt M']	Cells	2020	32059481	10.3390/cells9020427	https://www.ncbi.nlm.nih.gov/research/pubtator3/docsum?text=(['cancer']%20AND%20H1F0)%20OR%20(['cancer']%20AND%20H1FV)%20OR%20(['cancer']%20AND%20H1-0)%20OR%20(['cancer']%20AND%20Histone-H1.0)%20OR%20(['cancer']%20AND%20Histone-H1')%20OR%20(['cancer']%20AND%20Histone-H10)&sections=title
Relationship of H1(0) histone to differentiation and cancer.	noMatch	['Lea MA']	Cancer Biochem Biophys	1987	3325165	NaN	https://www.ncbi.nlm.nih.gov/research/pubtator3/docsum?text=(['cancer']%20AND%20H1F0)%20OR%20(['cancer']%20AND%20H1FV)%20OR%20(['cancer']%20AND%20H1-0)%20OR%20(['cancer']%20AND%20Histone-H1.0)%20OR%20(['cancer']%20AND%20Histone-H1')%20OR%20(['cancer']%20AND%20Histone-H10)&sections=title
H1(0) histones of normal and cancer human cells. Amino acid composition of H1 purified by polyacrylamide gel electrophoresis.	noMatch	['Gabrielli F', 'Tsugita A']	Mol Cell Biochem	1986	3022119	10.1007/BF00214771	https://www.ncbi.nlm.nih.gov/research/pubtator3/docsum?text=(['cancer']%20AND%20H1F0)%20OR%20(['cancer']%20AND%20H1FV)%20OR%20(['cancer']%20AND%20H1-0)%20OR%20(['cancer']%20AND%20Histone-H1.0)%20OR%20(['cancer']%20AND%20Histone-H1')%20OR%20(['cancer']%20AND%20Histone-H10)&sections=title
H1(0) histone and differentiation of dendritic cells. A molecular target for tumor-derived factors.	noMatch	['Gabrilovich DI', 'Cheng P', 'Fan Y', 'Yu B', 'Nikitina E', 'Sirotkin A', 'Shurin M', 'Oyama T', 'Adachi Y', 'Nadaf S', 'Carbone DP', 'Skoultchi AI']	J Leukoc Biol	2002	12149419	NaN	https://www.ncbi.nlm.nih.gov/research/pubtator3/docsum?text=(['cancer']%20AND%20H1F0)%20OR%20(['cancer']%20AND%20H1FV)%20OR%20(['cancer']%20AND%20H1-0)%20OR%20(['cancer']%20AND%20Histone-H1.0)%20OR%20(['cancer']%20AND%20Histone-H1')%20OR%20(['cancer']%20AND%20Histone-H10)&sections=title
Increased level of histone H1(0) messenger RNA in hypoxic Ehrlich ascites tumor cells.	noMatch	['Bouterfa H', 'Doenecke D', 'Löffler M']	Exp Cell Res	1990	2328774	10.1016/0014-4827(90)90292-i	https://www.ncbi.nlm.nih.gov/research/pubtator3/docsum?text=(['cancer']%20AND%20H1F0)%20OR%20(['cancer']%20AND%20H1FV)%20OR%20(['cancer']%20AND%20H1-0)%20OR%20(['cancer']%20AND%20Histone-H1.0)%20OR%20(['cancer']%20AND%20Histone-H1')%20OR%20(['cancer']%20AND%20Histone-H10)&sections=title
Histone H1 alterations in cancer.	noMatch	['Scaffidi P']	Biochim Biophys Acta	2016	26386351	10.1016/j.bbagrm.2015.09.008	https://www.ncbi.nlm.nih.gov/research/pubtator3/docsum?text=(['cancer']%20AND%20H1F0)%20OR%20(['cancer']%20AND%20H1FV)%20OR%20(['cancer']%20AND%20H1-0)%20OR%20(['cancer']%20AND%20Histone-H1.0)%20OR%20(['cancer']%20AND%20Histone-H1')%20OR%20(['cancer']%20AND%20Histone-H10)&sections=title
BPGM	1	0	['BPGM']	['Bisphosphoglycerate-mutase', 'BPGM', 'EC-5.4.2.4', '2,3-bisphosphoglycerate-mutase,-erythrocyte', '2,3-bisphosphoglycerate-synthase', 'EC-5.4.2.11', '2,3-diphosphoglycerate-mutase', 'DPGM', 'BPG-dependent-PGAM']	2
Titles	SuperMatch	Authors	Journal	Years	PMID	DOI	Link
FNDC3B and BPGM Are Involved in Human Papillomavirus-Mediated Carcinogenesis of Cervical Cancer	Match	['Zhang L', 'Yu H', 'Deng T', 'Ling L', 'Wen J', 'Lv M', 'Ou R', 'Wang Q', 'Xu Y']	Front Oncol	2021	34976823	10.3389/fonc.2021.783868	https://www.ncbi.nlm.nih.gov/research/pubtator3/docsum?text=(['cancer']%20AND%20BPGM)%20OR%20(['cancer']%20AND%20Bisphosphoglycerate-mutase)%20OR%20(['cancer']%20AND%20BPGM)%20OR%20(['cancer']%20AND%20EC-5.4.2.4)%20OR%20(['cancer']%20AND%202,3-bisphosphoglycerate-mutase,-erythrocyte)%20OR%20(['cancer']%20AND%202,3-bisphosphoglycerate-synthase)%20OR%20(['cancer']%20AND%20EC-5.4.2.11)%20OR%20(['can…
LGALS3	545	45	['MAC2', 'LGALS3']	['Galectin-3', 'Gal-3', '35-kDa-lectin', 'Carbohydrate-binding-protein-35', 'CBP-35', 'Galactose-specific-lectin-3', 'Galactoside-binding-protein', 'GALBP', 'IgE-binding-protein', 'L-31', 'Laminin-binding-protein', 'Lectin-L-29', 'Mac-2-antigen']	1
Titles	SuperMatch	Authors	Journal	Years	PMID	DOI	Link
Vitamin D regulates cell viability, migration and proliferation by suppressing galectin-3 (Gal-3) gene in ovarian cancer cells.	noMatch	['Ji J', 'Cheng X', 'Wang W', 'Zhang J']	J Biosci	2020	32457281	NaN	https://www.ncbi.nlm.nih.gov/research/pubtator3/docsum?text=(['cancer']%20AND%20MAC2)%20OR%20(['cancer']%20AND%20LGALS3)%20OR%20(['cancer']%20AND%20Galectin-3)%20OR%20(['cancer']%20AND%20Gal-3)%20OR%20(['cancer']%20AND%2035-kDa-lectin)%20OR%20(['cancer']%20AND%20Carbohydrate-binding-protein-35)%20OR%20(['cancer']%20AND%20CBP-35)%20OR%20(['cancer']%20AND%20Galactose-specific-lectin-3)%20OR%20(['ca…
Periplocin suppresses the growth of colorectal cancer cells by triggering LGALS3 (galectin 3)-mediated lysophagy.	noMatch	['Wang K', 'Fu S', 'Dong L', 'Zhang D', 'Wang M', 'Wu X', 'Shen E', 'Luo L', 'Li C', 'Nice EC', 'Huang C', 'Zou B']	Autophagy	2023	37471054	10.1080/15548627.2023.2239042	https://www.ncbi.nlm.nih.gov/research/pubtator3/docsum?text=(['cancer']%20AND%20MAC2)%20OR%20(['cancer']%20AND%20LGALS3)%20OR%20(['cancer']%20AND%20Galectin-3)%20OR%20(['cancer']%20AND%20Gal-3)%20OR%20(['cancer']%20AND%2035-kDa-lectin)%20OR%20(['cancer']%20AND%20Carbohydrate-binding-protein-35)%20OR%20(['cancer']%20AND%20CBP-35)%20OR%20(['cancer']%20AND%20Galactose-specific-lectin-3)%20OR%20(['ca…
Prognostic value of galectin-1 and galectin-3 expression in localized urothelial bladder cancer	noMatch	['Zhu J', 'Livasy C', 'Donahue EE', 'Symanowski JT', 'Grigg CM', 'Brown LC', 'Matulay JT', 'Kearns JT', 'Raghavan D', 'Burgess EF', 'Clark PE']	Transl Androl Urol	2023	36915891	10.21037/tau-22-494	https://www.ncbi.nlm.nih.gov/research/pubtator3/docsum?text=(['cancer']%20AND%20MAC2)%20OR%20(['cancer']%20AND%20LGALS3)%20OR%20(['cancer']%20AND%20Galectin-3)%20OR%20(['cancer']%20AND%20Gal-3)%20OR%20(['cancer']%20AND%2035-kDa-lectin)%20OR%20(['cancer']%20AND%20Carbohydrate-binding-protein-35)%20OR%20(['cancer']%20AND%20CBP-35)%20OR%20(['cancer']%20AND%20Galactose-specific-lectin-3)%20OR%20(['ca…
Revisiting galectin-1, -3, -4, and -9 as biotargets for colorectal cancer.	noMatch	['Kamarudin A', 'Abu N']	Biochem Cell Biol	2025	40471001	10.1139/bcb-2024-0218	https://www.ncbi.nlm.nih.gov/research/pubtator3/docsum?text=(['cancer']%20AND%20MAC2)%20OR%20(['cancer']%20AND%20LGALS3)%20OR%20(['cancer']%20AND%20Galectin-3)%20OR%20(['cancer']%20AND%20Gal-3)%20OR%20(['cancer']%20AND%2035-kDa-lectin)%20OR%20(['cancer']%20AND%20Carbohydrate-binding-protein-35)%20OR%20(['cancer']%20AND%20CBP-35)%20OR%20(['cancer']%20AND%20Galactose-specific-lectin-3)%20OR%20(['ca…
Tumor-intrinsic galectin-3 suppresses melanoma metastasis.	noMatch	['Mohammed NBB', 'Lau LS', 'Souchak J', 'Qiu S', 'Ahluwalia MS', 'Osman I', 'Dimitroff CJ']	J Invest Dermatol	2024	38458429	10.1016/j.jid.2024.02.011	https://www.ncbi.nlm.nih.gov/research/pubtator3/docsum?text=(['cancer']%20AND%20MAC2)%20OR%20(['cancer']%20AND%20LGALS3)%20OR%20(['cancer']%20AND%20Galectin-3)%20OR%20(['cancer']%20AND%20Gal-3)%20OR%20(['cancer']%20AND%2035-kDa-lectin)%20OR%20(['cancer']%20AND%20Carbohydrate-binding-protein-35)%20OR%20(['cancer']%20AND%20CBP-35)%20OR%20(['cancer']%20AND%20Galactose-specific-lectin-3)%20OR%20(['ca…
Could Galectin 3 Be a Good Prognostic Factor in Endometrial Cancer?	noMatch	['Cymbaluk-Płoska A', 'Gargulińska P', 'Kwiatkowski S', 'Pius-Sadowska E', 'Machaliński B']	Diagnostics (Basel)	2020	32859099	10.3390/diagnostics10090635	https://www.ncbi.nlm.nih.gov/research/pubtator3/docsum?text=(['cancer']%20AND%20MAC2)%20OR%20(['cancer']%20AND%20LGALS3)%20OR%20(['cancer']%20AND%20Galectin-3)%20OR%20(['cancer']%20AND%20Gal-3)%20OR%20(['cancer']%20AND%2035-kDa-lectin)%20OR%20(['cancer']%20AND%20Carbohydrate-binding-protein-35)%20OR%20(['cancer']%20AND%20CBP-35)%20OR%20(['cancer']%20AND%20Galactose-specific-lectin-3)%20OR%20(['ca…
Pattern Analysis of Serum Galectins-1, -3, and -9 in Breast Cancer	noMatch	['Funkhouser A', 'Shuster H', 'Martin JC', 'Edenfield WJ', 'Blenda AV']	Cancers (Basel)	2023	37568625	10.3390/cancers15153809	https://www.ncbi.nlm.nih.gov/research/pubtator3/docsum?text=(['cancer']%20AND%20MAC2)%20OR%20(['cancer']%20AND%20LGALS3)%20OR%20(['cancer']%20AND%20Galectin-3)%20OR%20(['cancer']%20AND%20Gal-3)%20OR%20(['cancer']%20AND%2035-kDa-lectin)%20OR%20(['cancer']%20AND%20Carbohydrate-binding-protein-35)%20OR%20(['cancer']%20AND%20CBP-35)%20OR%20(['cancer']%20AND%20Galactose-specific-lectin-3)%20OR%20(['ca…
The Immune Checkpoint Inhibitor LAG-3 and Its Ligand GAL-3 in Vulvar Squamous Neoplasia.	noMatch	['Cocks MM', 'Mills AM']	Int J Gynecol Pathol	2022	33782343	10.1097/PGP.0000000000000782	https://www.ncbi.nlm.nih.gov/research/pubtator3/docsum?text=(['cancer']%20AND%20MAC2)%20OR%20(['cancer']%20AND%20LGALS3)%20OR%20(['cancer']%20AND%20Galectin-3)%20OR%20(['cancer']%20AND%20Gal-3)%20OR%20(['cancer']%20AND%2035-kDa-lectin)%20OR%20(['cancer']%20AND%20Carbohydrate-binding-protein-35)%20OR%20(['cancer']%20AND%20CBP-35)%20OR%20(['cancer']%20AND%20Galactose-specific-lectin-3)%20OR%20(['ca…
Peptide vaccination activating Galectin-3-specific T cells offers a novel means to target Galectin-3-expressing cells in the tumor microenvironment	noMatch	['Bendtsen SK', 'Perez-Penco M', 'Hübbe ML', 'Martinenaite E', 'Orebo Holmström M', 'Weis-Banke SE', 'Grønne Dahlager Jørgensen N', 'Jørgensen MA', 'Munir Ahmad S', 'Jensen KM', 'Friese C', 'Lundsager MT', 'Johansen AZ', 'Carretta M', 'Ødum N', 'Met Ö', 'Svane IM', 'Madsen DH', 'Andersen MH']	Oncoimmunology	2022	35111385	10.1080/2162402X.2022.2026020	https://www.ncbi.nlm.nih.gov/research/pubtator3/docsum?text=(['cancer']%20AND%20MAC2)%20OR%20(['cancer']%20AND%20LGALS3)%20OR%20(['cancer']%20AND%20Galectin-3)%20OR%20(['cancer']%20AND%20Gal-3)%20OR%20(['cancer']%20AND%2035-kDa-lectin)%20OR%20(['cancer']%20AND%20Carbohydrate-binding-protein-35)%20OR%20(['cancer']%20AND%20CBP-35)%20OR%20(['cancer']%20AND%20Galactose-specific-lectin-3)%20OR%20(['ca…
Roles of galectin-3 in the tumor microenvironment and tumor metabolism (Review).	noMatch	['Guo Y', 'Shen R', 'Yu L', 'Zheng X', 'Cui R', 'Song Y', 'Wang D']	Oncol Rep	2020	33000284	10.3892/or.2020.7777	https://www.ncbi.nlm.nih.gov/research/pubtator3/docsum?text=(['cancer']%20AND%20MAC2)%20OR%20(['cancer']%20AND%20LGALS3)%20OR%20(['cancer']%20AND%20Galectin-3)%20OR%20(['cancer']%20AND%20Gal-3)%20OR%20(['cancer']%20AND%2035-kDa-lectin)%20OR%20(['cancer']%20AND%20Carbohydrate-binding-protein-35)%20OR%20(['cancer']%20AND%20CBP-35)%20OR%20(['cancer']%20AND%20Galactose-specific-lectin-3)%20OR%20(['ca…
CAVIN1	26	1	['PTRF', 'CAVIN1', 'FKSG13']	['Caveolae-associated-protein-1', 'Cavin-1', 'Polymerase-I-and-transcript-release-factor']	1
Titles	SuperMatch	Authors	Journal	Years	PMID	DOI	Link
Regulation of cancer cell Ferroptosis by PTRF/Cavin-1.	noMatch	['Xiang H', 'Wang M', 'Chen YF', 'Wu HM', 'Li MG', 'Guo L', 'Zhang YY', 'Lu HZ']	Free Radic Res	2024	39079051	10.1080/10715762.2024.2386457	https://www.ncbi.nlm.nih.gov/research/pubtator3/docsum?text=(['cancer']%20AND%20PTRF)%20OR%20(['cancer']%20AND%20CAVIN1)%20OR%20(['cancer']%20AND%20FKSG13)%20OR%20(['cancer']%20AND%20Caveolae-associated-protein-1)%20OR%20(['cancer']%20AND%20Cavin-1)%20OR%20(['cancer']%20AND%20Polymerase-I-and-transcript-release-factor)&sections=title
miR-1301-3p promotes the proliferation and migration of lung cancer cells via direct repression of polymerase I and transcript release factor	noMatch	['Wu Y', 'Shen Q', 'Chen X', 'Wu Y', 'Niu Y', 'Lv F']	Oncol Lett	2020	33014164	10.3892/ol.2020.12149	https://www.ncbi.nlm.nih.gov/research/pubtator3/docsum?text=(['cancer']%20AND%20PTRF)%20OR%20(['cancer']%20AND%20CAVIN1)%20OR%20(['cancer']%20AND%20FKSG13)%20OR%20(['cancer']%20AND%20Caveolae-associated-protein-1)%20OR%20(['cancer']%20AND%20Cavin-1)%20OR%20(['cancer']%20AND%20Polymerase-I-and-transcript-release-factor)&sections=title
PTRF/cavin-1 remodels phospholipid metabolism to promote tumor proliferation and suppress immune responses in glioblastoma by stabilizing cPLA2.	noMatch	['Yi K', 'Zhan Q', 'Wang Q', 'Tan Y', 'Fang C', 'Wang Y', 'Zhou J', 'Yang C', 'Li Y', 'Kang C']	Neuro Oncol	2021	33140095	10.1093/neuonc/noaa255	https://www.ncbi.nlm.nih.gov/research/pubtator3/docsum?text=(['cancer']%20AND%20PTRF)%20OR%20(['cancer']%20AND%20CAVIN1)%20OR%20(['cancer']%20AND%20FKSG13)%20OR%20(['cancer']%20AND%20Caveolae-associated-protein-1)%20OR%20(['cancer']%20AND%20Cavin-1)%20OR%20(['cancer']%20AND%20Polymerase-I-and-transcript-release-factor)&sections=title
Proteomics of colorectal tumors identifies the role of CAVIN1 in tumor relapse	noMatch	['Martinez-Val A', 'Van der Hoeven L', 'Bekker-Jensen DB', 'Jørgensen MM', 'Nors J', 'Franciosa G', 'Andersen CL', 'Bramsen JB', 'Olsen JV']	Mol Syst Biol	2025	40269326	10.1038/s44320-025-00102-8	https://www.ncbi.nlm.nih.gov/research/pubtator3/docsum?text=(['cancer']%20AND%20PTRF)%20OR%20(['cancer']%20AND%20CAVIN1)%20OR%20(['cancer']%20AND%20FKSG13)%20OR%20(['cancer']%20AND%20Caveolae-associated-protein-1)%20OR%20(['cancer']%20AND%20Cavin-1)%20OR%20(['cancer']%20AND%20Polymerase-I-and-transcript-release-factor)&sections=title
Circ_0049271 targets the miR-1197/PTRF axis to attenuate the malignancy of osteosarcoma.	noMatch	['Wen Y', 'Xu F', 'Zhang H']	Cancer Biomark	2024	38578882	10.3233/CBM-230191	https://www.ncbi.nlm.nih.gov/research/pubtator3/docsum?text=(['cancer']%20AND%20PTRF)%20OR%20(['cancer']%20AND%20CAVIN1)%20OR%20(['cancer']%20AND%20FKSG13)%20OR%20(['cancer']%20AND%20Caveolae-associated-protein-1)%20OR%20(['cancer']%20AND%20Cavin-1)%20OR%20(['cancer']%20AND%20Polymerase-I-and-transcript-release-factor)&sections=title
Homotrimer cavin1 interacts with caveolin1 to facilitate tumor growth and activate microglia through extracellular vesicles in glioma	noMatch	['Wang L', 'Yang C', 'Wang Q', 'Liu Q', 'Wang Y', 'Zhou J', 'Li Y', 'Tan Y', 'Kang C']	Theranostics	2020	32550897	10.7150/thno.45688	https://www.ncbi.nlm.nih.gov/research/pubtator3/docsum?text=(['cancer']%20AND%20PTRF)%20OR%20(['cancer']%20AND%20CAVIN1)%20OR%20(['cancer']%20AND%20FKSG13)%20OR%20(['cancer']%20AND%20Caveolae-associated-protein-1)%20OR%20(['cancer']%20AND%20Cavin-1)%20OR%20(['cancer']%20AND%20Polymerase-I-and-transcript-release-factor)&sections=title
Stromal CAVIN1 Controls Prostate Cancer Microenvironment and Metastasis by Modulating Lipid Distribution and Inflammatory Signaling.	noMatch	['Low JY', 'Brennen WN', 'Meeker AK', 'Ikonen E', 'Simons BW', 'Laiho M']	Mol Cancer Res	2020	32493699	10.1158/1541-7786.MCR-20-0364	https://www.ncbi.nlm.nih.gov/research/pubtator3/docsum?text=(['cancer']%20AND%20PTRF)%20OR%20(['cancer']%20AND%20CAVIN1)%20OR%20(['cancer']%20AND%20FKSG13)%20OR%20(['cancer']%20AND%20Caveolae-associated-protein-1)%20OR%20(['cancer']%20AND%20Cavin-1)%20OR%20(['cancer']%20AND%20Polymerase-I-and-transcript-release-factor)&sections=title
Diterpenoid tanshinone attenuates the metastasis of non-small-cell lung cancer (NSCLC) cells by inhibiting the Cavin-1-mediated ERK/Smad2 signaling pathway.	noMatch	['Wang L', 'Jiang G', 'Li X']	Anticancer Agents Med Chem	2023	37066773	10.2174/1871520623666230417090504	https://www.ncbi.nlm.nih.gov/research/pubtator3/docsum?text=(['cancer']%20AND%20PTRF)%20OR%20(['cancer']%20AND%20CAVIN1)%20OR%20(['cancer']%20AND%20FKSG13)%20OR%20(['cancer']%20AND%20Caveolae-associated-protein-1)%20OR%20(['cancer']%20AND%20Cavin-1)%20OR%20(['cancer']%20AND%20Polymerase-I-and-transcript-release-factor)&sections=title
PTRF/Cavin-1 decreases prostate cancer angiogenesis and lymphangiogenesis	noMatch	['Nassar ZD', 'Moon H', 'Duong T', 'Neo L', 'Hill MM', 'Francois M', 'Parton RG', 'Parat MO']	Oncotarget	2013	24123650	10.18632/oncotarget.1300	https://www.ncbi.nlm.nih.gov/research/pubtator3/docsum?text=(['cancer']%20AND%20PTRF)%20OR%20(['cancer']%20AND%20CAVIN1)%20OR%20(['cancer']%20AND%20FKSG13)%20OR%20(['cancer']%20AND%20Caveolae-associated-protein-1)%20OR%20(['cancer']%20AND%20Cavin-1)%20OR%20(['cancer']%20AND%20Polymerase-I-and-transcript-release-factor)&sections=title
PTRF/cavin-1 is essential for multidrug resistance in cancer cells.	noMatch	['Yi JS', 'Mun DG', 'Lee H', 'Park JS', 'Lee JW', 'Lee JS', 'Kim SJ', 'Cho BR', 'Lee SW', 'Ko YG']	J Proteome Res	2013	23214712	10.1021/pr300651m	https://www.ncbi.nlm.nih.gov/research/pubtator3/docsum?text=(['cancer']%20AND%20PTRF)%20OR%20(['cancer']%20AND%20CAVIN1)%20OR%20(['cancer']%20AND%20FKSG13)%20OR%20(['cancer']%20AND%20Caveolae-associated-protein-1)%20OR%20(['cancer']%20AND%20Cavin-1)%20OR%20(['cancer']%20AND%20Polymerase-I-and-transcript-release-factor)&sections=title
BLVRB	4399	190	['FLR', 'SCAN', 'BLVRB']	['Flavin-reductase', 'NADPH', 'FR', 'EC-1.5.1.30', 'Biliverdin-reductase-B', 'BVR-B', 'EC-1.3.1.-', 'Biliverdin-IX-beta-reductase', 'Green-heme-binding-protein', 'GHBP', 'NADPH-dependent-diaphorase', 'NADPH-flavin-reductase', 'FLR', 'S-nitroso-CoA-assisted-nitrosyltransferase', 'SNO-CoA-assisted-nitrosyltransferase', 'EC-2.6.99.-']	1
Titles	SuperMatch	Authors	Journal	Years	PMID	DOI	Link
Biliverdin reductase B as a new target in breast cancer	noMatch	['Marchenko N', 'Nesbitt NM', 'Sheriff J', 'Reisz JA', "D'Alessandro A", 'Suh J', 'Uryasev S', 'Pennacchia L', 'Bahou WF']	Res Sq	2025	40470256	10.21203/rs.3.rs-6605020/v1	https://www.ncbi.nlm.nih.gov/research/pubtator3/docsum?text=(['cancer']%20AND%20FLR)%20OR%20(['cancer']%20AND%20SCAN)%20OR%20(['cancer']%20AND%20BLVRB)%20OR%20(['cancer']%20AND%20Flavin-reductase)%20OR%20(['cancer']%20AND%20NADPH)%20OR%20(['cancer']%20AND%20FR)%20OR%20(['cancer']%20AND%20EC-1.5.1.30)%20OR%20(['cancer']%20AND%20Biliverdin-reductase-B)%20OR%20(['cancer']%20AND%20BVR-B)%20OR%20(['ca…
Platelet/Neutrophil Count Ratio (PNR) and Fibrinogen/Lymphocyte Count Ratio (FLR) Can Be Used as Predictive Indicators of Bone Metastasis in Non-Smoking Patients with Lung Cancer, but Not in Smoking Patients.	Match	['Li K', 'Jiang Y', 'Li D', 'Sun J']	Int J Gen Med	2025	40959590	10.2147/IJGM.S547045	https://www.ncbi.nlm.nih.gov/research/pubtator3/docsum?text=(['cancer']%20AND%20FLR)%20OR%20(['cancer']%20AND%20SCAN)%20OR%20(['cancer']%20AND%20BLVRB)%20OR%20(['cancer']%20AND%20Flavin-reductase)%20OR%20(['cancer']%20AND%20NADPH)%20OR%20(['cancer']%20AND%20FR)%20OR%20(['cancer']%20AND%20EC-1.5.1.30)%20OR%20(['cancer']%20AND%20Biliverdin-reductase-B)%20OR%20(['cancer']%20AND%20BVR-B)%20OR%20(['ca…
Inhibiting the Activity of NADPH Oxidase in Cancer.	Match	['Konaté MM', 'Antony S', 'Doroshow JH']	Antioxid Redox Signal	2020	32008376	10.1089/ars.2020.8046	https://www.ncbi.nlm.nih.gov/research/pubtator3/docsum?text=(['cancer']%20AND%20FLR)%20OR%20(['cancer']%20AND%20SCAN)%20OR%20(['cancer']%20AND%20BLVRB)%20OR%20(['cancer']%20AND%20Flavin-reductase)%20OR%20(['cancer']%20AND%20NADPH)%20OR%20(['cancer']%20AND%20FR)%20OR%20(['cancer']%20AND%20EC-1.5.1.30)%20OR%20(['cancer']%20AND%20Biliverdin-reductase-B)%20OR%20(['cancer']%20AND%20BVR-B)%20OR%20(['ca…
3-Fr steerable microcatheter system via the upper limb artery in RADPLAT for right maxillary cancer.	Match	['Takahashi M', 'Nakazawa K', 'Usami Y', 'Natsuyama Y', 'Tsukamoto Y', 'Suzuki J', 'Asami S', 'Inoue H', 'Matsumura S', 'Nakahira M', 'Saito T', 'Kato S', 'Okada Y', 'Tajima H', 'Kozawa E', 'Baba Y']	Minim Invasive Ther Allied Technol	2024	38804569	10.1080/13645706.2024.2359718	https://www.ncbi.nlm.nih.gov/research/pubtator3/docsum?text=(['cancer']%20AND%20FLR)%20OR%20(['cancer']%20AND%20SCAN)%20OR%20(['cancer']%20AND%20BLVRB)%20OR%20(['cancer']%20AND%20Flavin-reductase)%20OR%20(['cancer']%20AND%20NADPH)%20OR%20(['cancer']%20AND%20FR)%20OR%20(['cancer']%20AND%20EC-1.5.1.30)%20OR%20(['cancer']%20AND%20Biliverdin-reductase-B)%20OR%20(['cancer']%20AND%20BVR-B)%20OR%20(['ca…
In cancer, all roads lead to NADPH.	Match	['Rather GM', 'Pramono AA', 'Szekely Z', 'Bertino JR', 'Tedeschi PM']	Pharmacol Ther	2021	33894275	10.1016/j.pharmthera.2021.107864	https://www.ncbi.nlm.nih.gov/research/pubtator3/docsum?text=(['cancer']%20AND%20FLR)%20OR%20(['cancer']%20AND%20SCAN)%20OR%20(['cancer']%20AND%20BLVRB)%20OR%20(['cancer']%20AND%20Flavin-reductase)%20OR%20(['cancer']%20AND%20NADPH)%20OR%20(['cancer']%20AND%20FR)%20OR%20(['cancer']%20AND%20EC-1.5.1.30)%20OR%20(['cancer']%20AND%20Biliverdin-reductase-B)%20OR%20(['cancer']%20AND%20BVR-B)%20OR%20(['ca…
NADPH composite index analysis quantifies the relationship between compartmentalized NADPH dynamics and growth rates in cancer cells.	Match	['Moon SJ', 'Chiappino-Pepe A', 'Dong W', 'Kelleher JK', 'Vander Heiden M', 'Stephanopoulos G', 'Sikes HD']	bioRxiv	2024	38746234	10.1101/2024.04.27.591477	https://www.ncbi.nlm.nih.gov/research/pubtator3/docsum?text=(['cancer']%20AND%20FLR)%20OR%20(['cancer']%20AND%20SCAN)%20OR%20(['cancer']%20AND%20BLVRB)%20OR%20(['cancer']%20AND%20Flavin-reductase)%20OR%20(['cancer']%20AND%20NADPH)%20OR%20(['cancer']%20AND%20FR)%20OR%20(['cancer']%20AND%20EC-1.5.1.30)%20OR%20(['cancer']%20AND%20Biliverdin-reductase-B)%20OR%20(['cancer']%20AND%20BVR-B)%20OR%20(['ca…
NADPH Oxidase 4: A Potential Therapeutic Target of Malignancy	Match	['Gong S', 'Wang S', 'Shao M']	Front Cell Dev Biol	2022	35646942	10.3389/fcell.2022.884412	https://www.ncbi.nlm.nih.gov/research/pubtator3/docsum?text=(['cancer']%20AND%20FLR)%20OR%20(['cancer']%20AND%20SCAN)%20OR%20(['cancer']%20AND%20BLVRB)%20OR%20(['cancer']%20AND%20Flavin-reductase)%20OR%20(['cancer']%20AND%20NADPH)%20OR%20(['cancer']%20AND%20FR)%20OR%20(['cancer']%20AND%20EC-1.5.1.30)%20OR%20(['cancer']%20AND%20Biliverdin-reductase-B)%20OR%20(['cancer']%20AND%20BVR-B)%20OR%20(['ca…
To Scan or Not to Scan: The Dilemma of Posttreatment Imaging Surveillance of Head and Neck Cancer.	Match	['Janopaul-Naylor JR', 'Aiken AH', 'Saba NF', 'El-Deiry M', 'Kaka AS', 'Stokes WA']	Pract Radiat Oncol	2022	35150898	10.1016/j.prro.2022.01.007	https://www.ncbi.nlm.nih.gov/research/pubtator3/docsum?text=(['cancer']%20AND%20FLR)%20OR%20(['cancer']%20AND%20SCAN)%20OR%20(['cancer']%20AND%20BLVRB)%20OR%20(['cancer']%20AND%20Flavin-reductase)%20OR%20(['cancer']%20AND%20NADPH)%20OR%20(['cancer']%20AND%20FR)%20OR%20(['cancer']%20AND%20EC-1.5.1.30)%20OR%20(['cancer']%20AND%20Biliverdin-reductase-B)%20OR%20(['cancer']%20AND%20BVR-B)%20OR%20(['ca…
Antitumor Effect of Guatteria olivacea R. E. Fr. (Annonaceae) Leaf Essential Oil in Liver Cancer	Match	['Galvão AFC', 'Araújo MS', 'Silva VR', 'Santos LS', 'Dias RB', 'Rocha CAG', 'Soares MBP', 'Silva FMAD', 'Koolen HHF', 'Zengin G', 'Costa EV', 'Bezerra DP']	Molecules	2022	35889279	10.3390/molecules27144407	https://www.ncbi.nlm.nih.gov/research/pubtator3/docsum?text=(['cancer']%20AND%20FLR)%20OR%20(['cancer']%20AND%20SCAN)%20OR%20(['cancer']%20AND%20BLVRB)%20OR%20(['cancer']%20AND%20Flavin-reductase)%20OR%20(['cancer']%20AND%20NADPH)%20OR%20(['cancer']%20AND%20FR)%20OR%20(['cancer']%20AND%20EC-1.5.1.30)%20OR%20(['cancer']%20AND%20Biliverdin-reductase-B)%20OR%20(['cancer']%20AND%20BVR-B)%20OR%20(['ca…
Cancer from CT scans ... and other research.	Match	['Nolan T']	BMJ	2025	40312069	10.1136/bmj.r790	https://www.ncbi.nlm.nih.gov/research/pubtator3/docsum?text=(['cancer']%20AND%20FLR)%20OR%20(['cancer']%20AND%20SCAN)%20OR%20(['cancer']%20AND%20BLVRB)%20OR%20(['cancer']%20AND%20Flavin-reductase)%20OR%20(['cancer']%20AND%20NADPH)%20OR%20(['cancer']%20AND%20FR)%20OR%20(['cancer']%20AND%20EC-1.5.1.30)%20OR%20(['cancer']%20AND%20Biliverdin-reductase-B)%20OR%20(['cancer']%20AND%20BVR-B)%20OR%20(['ca…
BTD	4	0	['BTD']	['Biotinidase', 'Biotinase', 'EC-3.5.1.12']	2
Titles	SuperMatch	Authors	Journal	Years	PMID	DOI	Link
Optimizing the topology of convolutional neural network (CNN) and artificial neural network (ANN) for brain tumor diagnosis (BTD) through MRIs	noMatch	['Ye J', 'Zhao Z', 'Ghafourian E', 'Tajally A', 'Alkhazaleh HA', 'Lee S']	Heliyon	2024	39687857	10.1016/j.heliyon.2024.e35083	https://www.ncbi.nlm.nih.gov/research/pubtator3/docsum?text=(['cancer']%20AND%20BTD)%20OR%20(['cancer']%20AND%20Biotinidase)%20OR%20(['cancer']%20AND%20Biotinase)%20OR%20(['cancer']%20AND%20EC-3.5.1.12)&sections=title
[BTD (Breast Cancer Thermo Detector): a new method for detecting breast cancer].	noMatch	['Cabré L']	Rev Enferm	1981	6914747	NaN	https://www.ncbi.nlm.nih.gov/research/pubtator3/docsum?text=(['cancer']%20AND%20BTD)%20OR%20(['cancer']%20AND%20Biotinidase)%20OR%20(['cancer']%20AND%20Biotinase)%20OR%20(['cancer']%20AND%20EC-3.5.1.12)&sections=title
Biotinidase is a Novel Marker for Papillary Thyroid Cancer Aggressiveness	Match	['So AK', 'Kaur J', 'Kak I', 'Assi J', 'MacMillan C', 'Ralhan R', 'Walfish PG']	PLoS One	2012	22911723	10.1371/journal.pone.0040956	https://www.ncbi.nlm.nih.gov/research/pubtator3/docsum?text=(['cancer']%20AND%20BTD)%20OR%20(['cancer']%20AND%20Biotinidase)%20OR%20(['cancer']%20AND%20Biotinase)%20OR%20(['cancer']%20AND%20EC-3.5.1.12)&sections=title
Differential profiling of breast cancer plasma proteome by isotope-coded affinity tagging method reveals biotinidase as a breast cancer biomarker	Match	['Kang UB', 'Ahn Y', 'Lee JW', 'Kim YH', 'Kim J', 'Yu MH', 'Noh DY', 'Lee C']	BMC Cancer	2010	20346108	10.1186/1471-2407-10-114	https://www.ncbi.nlm.nih.gov/research/pubtator3/docsum?text=(['cancer']%20AND%20BTD)%20OR%20(['cancer']%20AND%20Biotinidase)%20OR%20(['cancer']%20AND%20Biotinase)%20OR%20(['cancer']%20AND%20EC-3.5.1.12)&sections=title
APOC3	6	0	['APOC3']	['Apolipoprotein-C-III', 'Apo-CIII', 'ApoC-III', 'Apolipoprotein-C3']	2
Titles	SuperMatch	Authors	Journal	Years	PMID	DOI	Link
O-glycoprofiling of Serum Apolipoprotein C-III in Colorectal Cancer.	noMatch	['Kianičková K', 'Pakanová Z', 'Květoň F', 'Holazová A', 'Kundalia PH', 'Baráth P', 'Miljuš G', 'Nedić O', 'Katrlík J']	Front Biosci (Landmark Ed)	2024	38287814	10.31083/j.fbl2901032	https://www.ncbi.nlm.nih.gov/research/pubtator3/docsum?text=(['cancer']%20AND%20APOC3)%20OR%20(['cancer']%20AND%20Apolipoprotein-C-III)%20OR%20(['cancer']%20AND%20Apo-CIII)%20OR%20(['cancer']%20AND%20ApoC-III)%20OR%20(['cancer']%20AND%20Apolipoprotein-C3)&sections=title
Apolipoprotein C-III itself stimulates the Syk/cPLA2-induced inflammasome activation of macrophage to boost anti-tumor activity of CD8+ T cell.	noMatch	['Hu X', 'Ding S', 'Lu G', 'Lin Z', 'Liao L', 'Xiao W', 'Ding Y', 'Zhang Y', 'Wang Z', 'Gong W', 'Jia X']	Cancer Immunol Immunother	2023	37853273	10.1007/s00262-023-03547-8	https://www.ncbi.nlm.nih.gov/research/pubtator3/docsum?text=(['cancer']%20AND%20APOC3)%20OR%20(['cancer']%20AND%20Apolipoprotein-C-III)%20OR%20(['cancer']%20AND%20Apo-CIII)%20OR%20(['cancer']%20AND%20ApoC-III)%20OR%20(['cancer']%20AND%20Apolipoprotein-C3)&sections=title
Diagnostic value of apolipoprotein C-I, transthyretin and apolipoprotein C-III in gastric cancer	noMatch	['Wang M', 'Wang J', 'Jiang H']	Oncol Lett	2019	30867753	10.3892/ol.2019.9957	https://www.ncbi.nlm.nih.gov/research/pubtator3/docsum?text=(['cancer']%20AND%20APOC3)%20OR%20(['cancer']%20AND%20Apolipoprotein-C-III)%20OR%20(['cancer']%20AND%20Apo-CIII)%20OR%20(['cancer']%20AND%20ApoC-III)%20OR%20(['cancer']%20AND%20Apolipoprotein-C3)&sections=title
Serum Apolipoproteins C-I and C-III Are Reduced in Stomach Cancer Patients: Results from MALDI-Based Peptidome and Immuno-Based Clinical Assays	noMatch	['Cohen M', 'Yossef R', 'Erez T', 'Kugel A', 'Welt M', 'Karpasas MM', 'Bones J', 'Rudd PM', 'Taieb J', 'Boissin H', 'Harats D', 'Noy K', 'Tekoah Y', 'Lichtenstein RG', 'Rubin E', 'Porgador A']	PLoS One	2011	21267442	10.1371/journal.pone.0014540	https://www.ncbi.nlm.nih.gov/research/pubtator3/docsum?text=(['cancer']%20AND%20APOC3)%20OR%20(['cancer']%20AND%20Apolipoprotein-C-III)%20OR%20(['cancer']%20AND%20Apo-CIII)%20OR%20(['cancer']%20AND%20ApoC-III)%20OR%20(['cancer']%20AND%20Apolipoprotein-C3)&sections=title
Expression and clinical significance of complement C3, complement C4b1 and apolipoprotein E in pancreatic cancer	noMatch	['Chen J', 'Wu W', 'Zhen C', 'Zhou H', 'Yang R', 'Chen L', 'Hu L']	Oncol Lett	2013	23946775	10.3892/ol.2013.1326	https://www.ncbi.nlm.nih.gov/research/pubtator3/docsum?text=(['cancer']%20AND%20APOC3)%20OR%20(['cancer']%20AND%20Apolipoprotein-C-III)%20OR%20(['cancer']%20AND%20Apo-CIII)%20OR%20(['cancer']%20AND%20ApoC-III)%20OR%20(['cancer']%20AND%20Apolipoprotein-C3)&sections=title
European multicenter study on LOH of APOC3 at 11q23 in 766 breast cancer patients: relation to clinical variables	noMatch	['Launonen V', 'Laake K', 'Huusko P', 'Niederacher D', 'Beckmann MW', 'Barkardottir RB', 'Geirsdottir EK', 'Gudmundsson J', 'Rio P', 'Bignon YJ', 'Seitz S', 'Scherneck S', 'Bièche I', 'Champème MH', 'Birnbaum D', 'White G', 'Varley J', 'Sztán M', 'Olah E', 'Osorio A', 'Benitez J', 'Spurr N', 'Velikonja N', 'Peterlin B', 'Winqvist R']	Br J Cancer	1999	10360669	10.1038/sj.bjc.6690435	https://www.ncbi.nlm.nih.gov/research/pubtator3/docsum?text=(['cancer']%20AND%20APOC3)%20OR%20(['cancer']%20AND%20Apolipoprotein-C-III)%20OR%20(['cancer']%20AND%20Apo-CIII)%20OR%20(['cancer']%20AND%20ApoC-III)%20OR%20(['cancer']%20AND%20Apolipoprotein-C3)&sections=title
CD59	59	5	['CD59', 'MSK21', 'MIC11', 'MIN3', 'MIN1', 'MIN2']	['CD59-glycoprotein', '1F5-antigen', '20-kDa-homologous-restriction-factor', 'HRF-20', 'HRF20', 'MAC-inhibitory-protein', 'MAC-IP', 'MEM43-antigen', 'Membrane-attack-complex-inhibition-factor', 'MACIF', 'Membrane-inhibitor-of-reactive-lysis', 'MIRL', 'Protectin', 'CD-antigen-CD59']	1
Titles	SuperMatch	Authors	Journal	Years	PMID	DOI	Link
The bioinformatics analysis of CD59 in Helicobacter pylori infected gastric cancer.	noMatch	['Sun J', 'Cao H', 'Wen T', 'Xu Z', 'Zhang X', 'Zhu H', 'Wang J']	Cancer Biomark	2023	37522198	10.3233/CBM-230034	https://www.ncbi.nlm.nih.gov/research/pubtator3/docsum?text=(['cancer']%20AND%20CD59)%20OR%20(['cancer']%20AND%20MSK21)%20OR%20(['cancer']%20AND%20MIC11)%20OR%20(['cancer']%20AND%20MIN3)%20OR%20(['cancer']%20AND%20MIN1)%20OR%20(['cancer']%20AND%20MIN2)%20OR%20(['cancer']%20AND%20CD59-glycoprotein)%20OR%20(['cancer']%20AND%201F5-antigen)%20OR%20(['cancer']%20AND%2020-kDa-homologous-restriction-fac…
Effects of the Bone/Bone Marrow Microenvironments on Prostate Cancer Cells and CD59 Expression	noMatch	['Yan B', 'Li Y', 'Min S', 'Zhang P', 'Xu B', 'Wang Z', 'Zhang W', 'Chen J', 'Luo G', 'Liu C']	Biomed Res Int	2020	32337233	10.1155/2020/2753414	https://www.ncbi.nlm.nih.gov/research/pubtator3/docsum?text=(['cancer']%20AND%20CD59)%20OR%20(['cancer']%20AND%20MSK21)%20OR%20(['cancer']%20AND%20MIC11)%20OR%20(['cancer']%20AND%20MIN3)%20OR%20(['cancer']%20AND%20MIN1)%20OR%20(['cancer']%20AND%20MIN2)%20OR%20(['cancer']%20AND%20CD59-glycoprotein)%20OR%20(['cancer']%20AND%201F5-antigen)%20OR%20(['cancer']%20AND%2020-kDa-homologous-restriction-fac…
NANOG confers resistance to complement-dependent cytotoxicity in immune-edited tumor cells through up-regulating CD59	noMatch	['Son SW', 'Cho E', 'Cho H', 'Woo SR', 'Lee HJ', 'Oh SJ', 'Kim S', 'Kim JH', 'Chung EJ', 'Chung JY', 'Kim MG', 'Song KH', 'Kim TW']	Sci Rep	2022	35606403	10.1038/s41598-022-12692-6	https://www.ncbi.nlm.nih.gov/research/pubtator3/docsum?text=(['cancer']%20AND%20CD59)%20OR%20(['cancer']%20AND%20MSK21)%20OR%20(['cancer']%20AND%20MIC11)%20OR%20(['cancer']%20AND%20MIN3)%20OR%20(['cancer']%20AND%20MIN1)%20OR%20(['cancer']%20AND%20MIN2)%20OR%20(['cancer']%20AND%20CD59-glycoprotein)%20OR%20(['cancer']%20AND%201F5-antigen)%20OR%20(['cancer']%20AND%2020-kDa-homologous-restriction-fac…
CD59 receptor targeted delivery of miRNA-1284 and cisplatin-loaded liposomes for effective therapeutic efficacy against cervical cancer cells	noMatch	['Wang L', 'Liang TT']	AMB Express	2020	32185543	10.1186/s13568-020-00990-z	https://www.ncbi.nlm.nih.gov/research/pubtator3/docsum?text=(['cancer']%20AND%20CD59)%20OR%20(['cancer']%20AND%20MSK21)%20OR%20(['cancer']%20AND%20MIC11)%20OR%20(['cancer']%20AND%20MIN3)%20OR%20(['cancer']%20AND%20MIN1)%20OR%20(['cancer']%20AND%20MIN2)%20OR%20(['cancer']%20AND%20CD59-glycoprotein)%20OR%20(['cancer']%20AND%201F5-antigen)%20OR%20(['cancer']%20AND%2020-kDa-homologous-restriction-fac…
Silencing EGFR-upregulated expression of CD55 and CD59 activates the complement system and sensitizes lung cancer to checkpoint blockade.	noMatch	['Shao F', 'Gao Y', 'Wang W', 'He H', 'Xiao L', 'Geng X', 'Xia Y', 'Guo D', 'Fang J', 'He J', 'Lu Z']	Nat Cancer	2022	36271172	10.1038/s43018-022-00444-4	https://www.ncbi.nlm.nih.gov/research/pubtator3/docsum?text=(['cancer']%20AND%20CD59)%20OR%20(['cancer']%20AND%20MSK21)%20OR%20(['cancer']%20AND%20MIC11)%20OR%20(['cancer']%20AND%20MIN3)%20OR%20(['cancer']%20AND%20MIN1)%20OR%20(['cancer']%20AND%20MIN2)%20OR%20(['cancer']%20AND%20CD59-glycoprotein)%20OR%20(['cancer']%20AND%201F5-antigen)%20OR%20(['cancer']%20AND%2020-kDa-homologous-restriction-fac…
Extracellular Vesicle Membrane Protein Profiling and Targeted Mass Spectrometry Unveil CD59 and Tetraspanin 9 as Novel Plasma Biomarkers for Detection of Colorectal Cancer	noMatch	['Dash S', 'Wu CC', 'Wu CC', 'Chiang SF', 'Lu YT', 'Yeh CY', 'You JF', 'Chu LJ', 'Yeh TS', 'Yu JS']	Cancers (Basel)	2022	36612172	10.3390/cancers15010177	https://www.ncbi.nlm.nih.gov/research/pubtator3/docsum?text=(['cancer']%20AND%20CD59)%20OR%20(['cancer']%20AND%20MSK21)%20OR%20(['cancer']%20AND%20MIC11)%20OR%20(['cancer']%20AND%20MIN3)%20OR%20(['cancer']%20AND%20MIN1)%20OR%20(['cancer']%20AND%20MIN2)%20OR%20(['cancer']%20AND%20CD59-glycoprotein)%20OR%20(['cancer']%20AND%201F5-antigen)%20OR%20(['cancer']%20AND%2020-kDa-homologous-restriction-fac…
CD46 and CD59 inhibitors enhance complement-dependent cytotoxicity of anti-CD38 monoclonal antibodies daratumumab and isatuximab in multiple myeloma and other B-cell malignancy cells	noMatch	['Wang H', 'Koob T', 'Fromm JR', 'Gopal A', 'Carter D', 'Lieber A']	Cancer Biol Ther	2024	38361357	10.1080/15384047.2024.2314322	https://www.ncbi.nlm.nih.gov/research/pubtator3/docsum?text=(['cancer']%20AND%20CD59)%20OR%20(['cancer']%20AND%20MSK21)%20OR%20(['cancer']%20AND%20MIC11)%20OR%20(['cancer']%20AND%20MIN3)%20OR%20(['cancer']%20AND%20MIN1)%20OR%20(['cancer']%20AND%20MIN2)%20OR%20(['cancer']%20AND%20CD59-glycoprotein)%20OR%20(['cancer']%20AND%201F5-antigen)%20OR%20(['cancer']%20AND%2020-kDa-homologous-restriction-fac…
Emerging role of protectin (CD59) in humoral immunotherapy of solid malignancies.	Match	['Fonsatti E', 'Altomonte M', 'Coral S', 'De Nardo C', 'Lamaj E', 'Sigalotti L', 'Natali PG', 'Maio M']	Clin Ter	2000	10958054	NaN	https://www.ncbi.nlm.nih.gov/research/pubtator3/docsum?text=(['cancer']%20AND%20CD59)%20OR%20(['cancer']%20AND%20MSK21)%20OR%20(['cancer']%20AND%20MIC11)%20OR%20(['cancer']%20AND%20MIN3)%20OR%20(['cancer']%20AND%20MIN1)%20OR%20(['cancer']%20AND%20MIN2)%20OR%20(['cancer']%20AND%20CD59-glycoprotein)%20OR%20(['cancer']%20AND%201F5-antigen)%20OR%20(['cancer']%20AND%2020-kDa-homologous-restriction-fac…
Structure, distribution, and functional role of protectin (CD59) in complement-susceptibility and in immunotherapy of human malignancies (Review).	Match	['Maio M', 'Brasoveanu LI', 'Coral S', 'Sigalotti L', 'Lamaj E', 'Gasparollo A', 'Visintin A', 'Altomonte M', 'Fonsatti E']	Int J Oncol	1998	9664126	10.3892/ijo.13.2.305	https://www.ncbi.nlm.nih.gov/research/pubtator3/docsum?text=(['cancer']%20AND%20CD59)%20OR%20(['cancer']%20AND%20MSK21)%20OR%20(['cancer']%20AND%20MIC11)%20OR%20(['cancer']%20AND%20MIN3)%20OR%20(['cancer']%20AND%20MIN1)%20OR%20(['cancer']%20AND%20MIN2)%20OR%20(['cancer']%20AND%20CD59-glycoprotein)%20OR%20(['cancer']%20AND%201F5-antigen)%20OR%20(['cancer']%20AND%2020-kDa-homologous-restriction-fac…
Expression and function of the complement membrane attack complex inhibitor protectin (CD59) in human prostate cancer.	Match	['Jarvis GA', 'Li J', 'Hakulinen J', 'Brady KA', 'Nordling S', 'Dahiya R', 'Meri S']	Int J Cancer	1997	9185710	10.1002/(sici)1097-0215(19970611)71:6<1049::aid-ijc22>3.0.co;2-7	https://www.ncbi.nlm.nih.gov/research/pubtator3/docsum?text=(['cancer']%20AND%20CD59)%20OR%20(['cancer']%20AND%20MSK21)%20OR%20(['cancer']%20AND%20MIC11)%20OR%20(['cancer']%20AND%20MIN3)%20OR%20(['cancer']%20AND%20MIN1)%20OR%20(['cancer']%20AND%20MIN2)%20OR%20(['cancer']%20AND%20CD59-glycoprotein)%20OR%20(['cancer']%20AND%201F5-antigen)%20OR%20(['cancer']%20AND%2020-kDa-homologous-restriction-fac…
LCP1	29	1	['PLS2', 'LCP1']	['Plastin-2', 'L-plastin', 'LC64P', 'Lymphocyte-cytosolic-protein-1', 'LCP-1']	1
Titles	SuperMatch	Authors	Journal	Years	PMID	DOI	Link
The actin-bundling protein L-plastin-A double-edged sword: Beneficial for the immune response, maleficent in cancer.	noMatch	['Schaffner-Reckinger E', 'Machado RAC']	Int Rev Cell Mol Biol	2020	32859369	10.1016/bs.ircmb.2020.05.004	https://www.ncbi.nlm.nih.gov/research/pubtator3/docsum?text=(['cancer']%20AND%20PLS2)%20OR%20(['cancer']%20AND%20LCP1)%20OR%20(['cancer']%20AND%20Plastin-2)%20OR%20(['cancer']%20AND%20L-plastin)%20OR%20(['cancer']%20AND%20LC64P)%20OR%20(['cancer']%20AND%20Lymphocyte-cytosolic-protein-1)%20OR%20(['cancer']%20AND%20LCP-1)&sections=title
LCP1 is a prognostic biomarker correlated with immune infiltrates in gastric cancer.	noMatch	['Zeng Q', 'Li L', 'Feng Z', 'Luo L', 'Xiong J', 'Jie Z', 'Cao Y', 'Li Z']	Cancer Biomark	2021	32986657	10.3233/CBM-200006	https://www.ncbi.nlm.nih.gov/research/pubtator3/docsum?text=(['cancer']%20AND%20PLS2)%20OR%20(['cancer']%20AND%20LCP1)%20OR%20(['cancer']%20AND%20Plastin-2)%20OR%20(['cancer']%20AND%20L-plastin)%20OR%20(['cancer']%20AND%20LC64P)%20OR%20(['cancer']%20AND%20Lymphocyte-cytosolic-protein-1)%20OR%20(['cancer']%20AND%20LCP-1)&sections=title
LCP1 correlates with immune infiltration: a prognostic marker for triple-negative breast cancer	noMatch	['Pan S', 'Wan M', 'Jin H', 'Ning R', 'Zhang J', 'Han X']	BMC Immunol	2024	38977952	10.1186/s12865-024-00635-x	https://www.ncbi.nlm.nih.gov/research/pubtator3/docsum?text=(['cancer']%20AND%20PLS2)%20OR%20(['cancer']%20AND%20LCP1)%20OR%20(['cancer']%20AND%20Plastin-2)%20OR%20(['cancer']%20AND%20L-plastin)%20OR%20(['cancer']%20AND%20LC64P)%20OR%20(['cancer']%20AND%20Lymphocyte-cytosolic-protein-1)%20OR%20(['cancer']%20AND%20LCP-1)&sections=title
L-Plastin Promotes Gastric Cancer Growth and Metastasis in a Helicobacter pylori cagA-ERK-SP1-Dependent Manner.	noMatch	['Teng YS', 'Chen WY', 'Yan ZB', 'Lv YP', 'Liu YG', 'Mao FY', 'Zhao YL', 'Peng LS', 'Cheng P', 'Duan MB', 'Chen W', 'Wang Y', 'Luo P', 'Zou QM', 'Chen J', 'Zhuang Y']	Mol Cancer Res	2021	33771880	10.1158/1541-7786.MCR-20-0936	https://www.ncbi.nlm.nih.gov/research/pubtator3/docsum?text=(['cancer']%20AND%20PLS2)%20OR%20(['cancer']%20AND%20LCP1)%20OR%20(['cancer']%20AND%20Plastin-2)%20OR%20(['cancer']%20AND%20L-plastin)%20OR%20(['cancer']%20AND%20LC64P)%20OR%20(['cancer']%20AND%20Lymphocyte-cytosolic-protein-1)%20OR%20(['cancer']%20AND%20LCP-1)&sections=title
Transcriptome Profiling Analysis Identifies LCP1 as a Contributor for Chidamide Resistance in Gastric Cancer.	noMatch	['Bao W', 'Zhu Z', 'Gao Y', 'Chen J']	Pharm Res	2022	35578065	10.1007/s11095-022-03291-1	https://www.ncbi.nlm.nih.gov/research/pubtator3/docsum?text=(['cancer']%20AND%20PLS2)%20OR%20(['cancer']%20AND%20LCP1)%20OR%20(['cancer']%20AND%20Plastin-2)%20OR%20(['cancer']%20AND%20L-plastin)%20OR%20(['cancer']%20AND%20LC64P)%20OR%20(['cancer']%20AND%20Lymphocyte-cytosolic-protein-1)%20OR%20(['cancer']%20AND%20LCP-1)&sections=title
LCP1 promotes ovarian cancer cell resistance to olaparib by activating the JAK2/STAT3 signalling pathway	noMatch	['Gai M', 'Zhao L', 'Li H', 'Jin G', 'Li W', 'Wang F', 'Liu M']	Cancer Biol Ther	2024	39588922	10.1080/15384047.2024.2432117	https://www.ncbi.nlm.nih.gov/research/pubtator3/docsum?text=(['cancer']%20AND%20PLS2)%20OR%20(['cancer']%20AND%20LCP1)%20OR%20(['cancer']%20AND%20Plastin-2)%20OR%20(['cancer']%20AND%20L-plastin)%20OR%20(['cancer']%20AND%20LC64P)%20OR%20(['cancer']%20AND%20Lymphocyte-cytosolic-protein-1)%20OR%20(['cancer']%20AND%20LCP-1)&sections=title
L-plastin Ser5 phosphorylation is modulated by the PI3K/SGK pathway and promotes breast cancer cell invasiveness	noMatch	['Machado RAC', 'Stojevski D', 'De Landtsheer S', 'Lucarelli P', 'Baron A', 'Sauter T', 'Schaffner-Reckinger E']	Cell Commun Signal	2021	33618712	10.1186/s12964-021-00710-5	https://www.ncbi.nlm.nih.gov/research/pubtator3/docsum?text=(['cancer']%20AND%20PLS2)%20OR%20(['cancer']%20AND%20LCP1)%20OR%20(['cancer']%20AND%20Plastin-2)%20OR%20(['cancer']%20AND%20L-plastin)%20OR%20(['cancer']%20AND%20LC64P)%20OR%20(['cancer']%20AND%20Lymphocyte-cytosolic-protein-1)%20OR%20(['cancer']%20AND%20LCP-1)&sections=title
Predicting immunotherapy-related adverse events in late-stage non-small cell lung cancer with KARS G12C mutation treated with PD-1 inhibitors through combined assessment of LCP1 and ADPGK expression levels.	noMatch	['Chen L', 'Xu C', 'Ren W', 'Yu L', 'Tang T']	Am J Cancer Res	2024	39553202	10.62347/MWLI5585	https://www.ncbi.nlm.nih.gov/research/pubtator3/docsum?text=(['cancer']%20AND%20PLS2)%20OR%20(['cancer']%20AND%20LCP1)%20OR%20(['cancer']%20AND%20Plastin-2)%20OR%20(['cancer']%20AND%20L-plastin)%20OR%20(['cancer']%20AND%20LC64P)%20OR%20(['cancer']%20AND%20Lymphocyte-cytosolic-protein-1)%20OR%20(['cancer']%20AND%20LCP-1)&sections=title
Evidence for Critical Role of Lymphocyte Cytosolic Protein 1 in Oral Cancer	noMatch	['Koide N', 'Kasamatsu A', 'Endo-Sakamoto Y', 'Ishida S', 'Shimizu T', 'Kimura Y', 'Miyamoto I', 'Yoshimura S', 'Shiiba M', 'Tanzawa H', 'Uzawa K']	Sci Rep	2017	28230172	10.1038/srep43379	https://www.ncbi.nlm.nih.gov/research/pubtator3/docsum?text=(['cancer']%20AND%20PLS2)%20OR%20(['cancer']%20AND%20LCP1)%20OR%20(['cancer']%20AND%20Plastin-2)%20OR%20(['cancer']%20AND%20L-plastin)%20OR%20(['cancer']%20AND%20LC64P)%20OR%20(['cancer']%20AND%20Lymphocyte-cytosolic-protein-1)%20OR%20(['cancer']%20AND%20LCP-1)&sections=title
[Significance of plasmic L-plastin levels in the diagnosis of colorectal cancer].	noMatch	['Yuan CB', 'Zhao R', 'Wan FJ', 'Cai JH', 'Ji XP', 'Yu YY']	Zhonghua Wei Chang Wai Ke Za Zhi	2010	20878578	NaN	https://www.ncbi.nlm.nih.gov/research/pubtator3/docsum?text=(['cancer']%20AND%20PLS2)%20OR%20(['cancer']%20AND%20LCP1)%20OR%20(['cancer']%20AND%20Plastin-2)%20OR%20(['cancer']%20AND%20L-plastin)%20OR%20(['cancer']%20AND%20LC64P)%20OR%20(['cancer']%20AND%20Lymphocyte-cytosolic-protein-1)%20OR%20(['cancer']%20AND%20LCP-1)&sections=title
TPM3	18	0	['TPM3']	['Tropomyosin-alpha-3-chain', 'Gamma-tropomyosin', 'Tropomyosin-3', 'Tropomyosin-5', 'hTM5']	2
Titles	SuperMatch	Authors	Journal	Years	PMID	DOI	Link
A cutaneous epithelioid vascular tumor harboring a TPM3::ALK fusion.	noMatch	['Linos K', 'Chang JC', 'Busam KJ']	Genes Chromosomes Cancer	2023	37787425	10.1002/gcc.23207	https://www.ncbi.nlm.nih.gov/research/pubtator3/docsum?text=(['cancer']%20AND%20TPM3)%20OR%20(['cancer']%20AND%20Tropomyosin-alpha-3-chain)%20OR%20(['cancer']%20AND%20Gamma-tropomyosin)%20OR%20(['cancer']%20AND%20Tropomyosin-3)%20OR%20(['cancer']%20AND%20Tropomyosin-5)%20OR%20(['cancer']%20AND%20hTM5)&sections=title
hsa_circ_0000129 targets miR-383-5p/tropomyosin 3 axis to facilitate ovarian cancer progression.	noMatch	['Li Y', 'Liu C']	Biotechnol Appl Biochem	2024	39219187	10.1002/bab.2643	https://www.ncbi.nlm.nih.gov/research/pubtator3/docsum?text=(['cancer']%20AND%20TPM3)%20OR%20(['cancer']%20AND%20Tropomyosin-alpha-3-chain)%20OR%20(['cancer']%20AND%20Gamma-tropomyosin)%20OR%20(['cancer']%20AND%20Tropomyosin-3)%20OR%20(['cancer']%20AND%20Tropomyosin-5)%20OR%20(['cancer']%20AND%20hTM5)&sections=title
TPM3 mediates epithelial-mesenchymal transition in esophageal cancer via MMP2/MMP9	noMatch	['Chen S', 'Shen Z', 'Gao L', 'Yu S', 'Zhang P', 'Han Z', 'Kang M']	Ann Transl Med	2021	34532475	10.21037/atm-21-4043	https://www.ncbi.nlm.nih.gov/research/pubtator3/docsum?text=(['cancer']%20AND%20TPM3)%20OR%20(['cancer']%20AND%20Tropomyosin-alpha-3-chain)%20OR%20(['cancer']%20AND%20Gamma-tropomyosin)%20OR%20(['cancer']%20AND%20Tropomyosin-3)%20OR%20(['cancer']%20AND%20Tropomyosin-5)%20OR%20(['cancer']%20AND%20hTM5)&sections=title
A rare case of recurrent ovarian cancer with TPM3-NTRK1 gene rearrangement: A case report	noMatch	['Endo Y', 'Watanabe T', 'Saito M', 'Saito K', 'Suzuki R', 'Sano H', 'Natori Y', 'Sasaki E', 'Ueda M', 'Kamo N', 'Furukawa S', 'Soeda S', 'Kono K', 'Saji S', 'Fujimori K']	Mol Clin Oncol	2022	35251641	10.3892/mco.2022.2523	https://www.ncbi.nlm.nih.gov/research/pubtator3/docsum?text=(['cancer']%20AND%20TPM3)%20OR%20(['cancer']%20AND%20Tropomyosin-alpha-3-chain)%20OR%20(['cancer']%20AND%20Gamma-tropomyosin)%20OR%20(['cancer']%20AND%20Tropomyosin-3)%20OR%20(['cancer']%20AND%20Tropomyosin-5)%20OR%20(['cancer']%20AND%20hTM5)&sections=title
Case report: Adult NTRK-rearranged spindle cell neoplasms with TPM3-NTRK1 fusion in the pelvic	noMatch	['Cao Q', 'Huang Z', 'Liang H', 'Hu X', 'Wang L', 'Yang Y', 'Lian B', 'Huang J', 'Guo J']	Front Oncol	2024	38357202	10.3389/fonc.2024.1308916	https://www.ncbi.nlm.nih.gov/research/pubtator3/docsum?text=(['cancer']%20AND%20TPM3)%20OR%20(['cancer']%20AND%20Tropomyosin-alpha-3-chain)%20OR%20(['cancer']%20AND%20Gamma-tropomyosin)%20OR%20(['cancer']%20AND%20Tropomyosin-3)%20OR%20(['cancer']%20AND%20Tropomyosin-5)%20OR%20(['cancer']%20AND%20hTM5)&sections=title
TPM3: a novel prognostic biomarker of cervical cancer that correlates with immune infiltration and promotes malignant behavior in vivo and in vitro.	noMatch	['Zhao YC', 'Wang TJ', 'Qu GH', 'She LZ', 'Cui J', 'Zhang RF', 'Qu HD']	Am J Cancer Res	2023	37559998	NaN	https://www.ncbi.nlm.nih.gov/research/pubtator3/docsum?text=(['cancer']%20AND%20TPM3)%20OR%20(['cancer']%20AND%20Tropomyosin-alpha-3-chain)%20OR%20(['cancer']%20AND%20Gamma-tropomyosin)%20OR%20(['cancer']%20AND%20Tropomyosin-3)%20OR%20(['cancer']%20AND%20Tropomyosin-5)%20OR%20(['cancer']%20AND%20hTM5)&sections=title
Poor outcome in congenital mesoblastic nephroma with TPM3::NTRK1 fusion: a case report from multi-disciplinary treatment to molecular tumor board	noMatch	['Sun M', 'Chen J', 'Xue Y', 'Deng Y', 'Van Mater D', 'Hiemcke-Jiwa LS', 'Wu P', 'Fang Y']	Transl Pediatr	2024	38984028	10.21037/tp-24-126	https://www.ncbi.nlm.nih.gov/research/pubtator3/docsum?text=(['cancer']%20AND%20TPM3)%20OR%20(['cancer']%20AND%20Tropomyosin-alpha-3-chain)%20OR%20(['cancer']%20AND%20Gamma-tropomyosin)%20OR%20(['cancer']%20AND%20Tropomyosin-3)%20OR%20(['cancer']%20AND%20Tropomyosin-5)%20OR%20(['cancer']%20AND%20hTM5)&sections=title
E26 transformation-specific transcription factor 3 tips the balance: repressing tropomyosin 2 to fuel Yes-associated protein 1-driven cisplatin resistance in ovarian cancer.	noMatch	['Wang Y', 'Xu Z', 'He C', 'Qu H', 'Yang Y', 'Lu Y', 'Dong X']	Anticancer Drugs	2025	40747607	10.1097/CAD.0000000000001761	https://www.ncbi.nlm.nih.gov/research/pubtator3/docsum?text=(['cancer']%20AND%20TPM3)%20OR%20(['cancer']%20AND%20Tropomyosin-alpha-3-chain)%20OR%20(['cancer']%20AND%20Gamma-tropomyosin)%20OR%20(['cancer']%20AND%20Tropomyosin-3)%20OR%20(['cancer']%20AND%20Tropomyosin-5)%20OR%20(['cancer']%20AND%20hTM5)&sections=title
Suppression of long non-coding RNA MALAT1 inhibits survival and metastasis of esophagus cancer cells by sponging miR-1-3p/CORO1C/TPM3 axis.	noMatch	['Li Q', 'Dai Z', 'Xia C', 'Jin L', 'Chen X']	Mol Cell Biochem	2020	32468237	10.1007/s11010-020-03759-x	https://www.ncbi.nlm.nih.gov/research/pubtator3/docsum?text=(['cancer']%20AND%20TPM3)%20OR%20(['cancer']%20AND%20Tropomyosin-alpha-3-chain)%20OR%20(['cancer']%20AND%20Gamma-tropomyosin)%20OR%20(['cancer']%20AND%20Tropomyosin-3)%20OR%20(['cancer']%20AND%20Tropomyosin-5)%20OR%20(['cancer']%20AND%20hTM5)&sections=title
Tumor suppression by RNA from the 3' untranslated region of alpha-tropomyosin.	noMatch	['Rastinejad F', 'Conboy MJ', 'Rando TA', 'Blau HM']	Cell	1993	7505203	10.1016/0092-8674(93)90320-p	https://www.ncbi.nlm.nih.gov/research/pubtator3/docsum?text=(['cancer']%20AND%20TPM3)%20OR%20(['cancer']%20AND%20Tropomyosin-alpha-3-chain)%20OR%20(['cancer']%20AND%20Gamma-tropomyosin)%20OR%20(['cancer']%20AND%20Tropomyosin-3)%20OR%20(['cancer']%20AND%20Tropomyosin-5)%20OR%20(['cancer']%20AND%20hTM5)&sections=title
LGALS1	316	21	['LGALS1']	['Galectin-1', 'Gal-1', '14-kDa-laminin-binding-protein', 'HLBP14', '14-kDa-lectin', 'Beta-galactoside-binding-lectin-L-14-I', 'Galaptin', 'HBL', 'HPL', 'Lactose-binding-lectin-1', 'Lectin-galactoside-binding-soluble-1', 'Putative-MAPK-activating-protein-PM12', 'S-Lac-lectin-1']	1
Titles	SuperMatch	Authors	Journal	Years	PMID	DOI	Link
Galectins in the Tumor Microenvironment: Focus on Galectin-1.	noMatch	['Martínez-Bosch N', 'Navarro P']	Adv Exp Med Biol	2020	32578169	10.1007/978-3-030-43093-1_2	https://www.ncbi.nlm.nih.gov/research/pubtator3/docsum?text=(['cancer']%20AND%20LGALS1)%20OR%20(['cancer']%20AND%20Galectin-1)%20OR%20(['cancer']%20AND%20Gal-1)%20OR%20(['cancer']%20AND%2014-kDa-laminin-binding-protein)%20OR%20(['cancer']%20AND%20HLBP14)%20OR%20(['cancer']%20AND%2014-kDa-lectin)%20OR%20(['cancer']%20AND%20Beta-galactoside-binding-lectin-L-14-I)%20OR%20(['cancer']%20AND%20Galaptin…
Development and Use of a Galectin-1-Specific Nanobody for Tumor Imaging and Elucidating the Role of Galectin-1 in Cancer.	noMatch	['Granger Joly de Boissel P', 'Nehmé R', 'Fortier M', 'Létourneau M', 'Guérin B', 'Dumulon-Perreault V', 'Ait-Mohand S', 'Sarrhini O', 'Fuselier C', 'Dumoulin A', 'Chatenet D', 'Doucet N', 'St-Pierre Y']	ACS Pharmacol Transl Sci	2025	40881666	10.1021/acsptsci.5c00178	https://www.ncbi.nlm.nih.gov/research/pubtator3/docsum?text=(['cancer']%20AND%20LGALS1)%20OR%20(['cancer']%20AND%20Galectin-1)%20OR%20(['cancer']%20AND%20Gal-1)%20OR%20(['cancer']%20AND%2014-kDa-laminin-binding-protein)%20OR%20(['cancer']%20AND%20HLBP14)%20OR%20(['cancer']%20AND%2014-kDa-lectin)%20OR%20(['cancer']%20AND%20Beta-galactoside-binding-lectin-L-14-I)%20OR%20(['cancer']%20AND%20Galaptin…
LGALS1 regulates cell adhesion to promote the progression of ovarian cancer	noMatch	['Li X', 'Wang H', 'Jia A', 'Cao Y', 'Yang L', 'Jia Z']	Oncol Lett	2023	37415637	10.3892/ol.2023.13912	https://www.ncbi.nlm.nih.gov/research/pubtator3/docsum?text=(['cancer']%20AND%20LGALS1)%20OR%20(['cancer']%20AND%20Galectin-1)%20OR%20(['cancer']%20AND%20Gal-1)%20OR%20(['cancer']%20AND%2014-kDa-laminin-binding-protein)%20OR%20(['cancer']%20AND%20HLBP14)%20OR%20(['cancer']%20AND%2014-kDa-lectin)%20OR%20(['cancer']%20AND%20Beta-galactoside-binding-lectin-L-14-I)%20OR%20(['cancer']%20AND%20Galaptin…
Involvement of Galectin-1 Tumor Microenvironment in Radiosensitivity.	noMatch	['Chen YF', 'Wang CC', 'Hsu CY', 'Huang EY']	Anticancer Res	2021	33952457	10.21873/anticanres.15007	https://www.ncbi.nlm.nih.gov/research/pubtator3/docsum?text=(['cancer']%20AND%20LGALS1)%20OR%20(['cancer']%20AND%20Galectin-1)%20OR%20(['cancer']%20AND%20Gal-1)%20OR%20(['cancer']%20AND%2014-kDa-laminin-binding-protein)%20OR%20(['cancer']%20AND%20HLBP14)%20OR%20(['cancer']%20AND%2014-kDa-lectin)%20OR%20(['cancer']%20AND%20Beta-galactoside-binding-lectin-L-14-I)%20OR%20(['cancer']%20AND%20Galaptin…
Immunosuppressive Roles of Galectin-1 in the Tumor Microenvironment	noMatch	['Huang Y', 'Wang HC', 'Zhao J', 'Wu MH', 'Shih TC']	Biomolecules	2021	34680031	10.3390/biom11101398	https://www.ncbi.nlm.nih.gov/research/pubtator3/docsum?text=(['cancer']%20AND%20LGALS1)%20OR%20(['cancer']%20AND%20Galectin-1)%20OR%20(['cancer']%20AND%20Gal-1)%20OR%20(['cancer']%20AND%2014-kDa-laminin-binding-protein)%20OR%20(['cancer']%20AND%20HLBP14)%20OR%20(['cancer']%20AND%2014-kDa-lectin)%20OR%20(['cancer']%20AND%20Beta-galactoside-binding-lectin-L-14-I)%20OR%20(['cancer']%20AND%20Galaptin…
Galectin-1 as a predictive biomarker in ovarian cancer	noMatch	['Masoodi M', 'Shah ZA', 'Beigh AH', 'Ahmad SZ', 'Mir AW', 'Yasin B', 'Rasool R', 'Masoodi KZ', 'Bhat GM']	J Ovarian Res	2021	34556165	10.1186/s13048-021-00874-1	https://www.ncbi.nlm.nih.gov/research/pubtator3/docsum?text=(['cancer']%20AND%20LGALS1)%20OR%20(['cancer']%20AND%20Galectin-1)%20OR%20(['cancer']%20AND%20Gal-1)%20OR%20(['cancer']%20AND%2014-kDa-laminin-binding-protein)%20OR%20(['cancer']%20AND%20HLBP14)%20OR%20(['cancer']%20AND%2014-kDa-lectin)%20OR%20(['cancer']%20AND%20Beta-galactoside-binding-lectin-L-14-I)%20OR%20(['cancer']%20AND%20Galaptin…
Prognostic value of galectin-1 and galectin-3 expression in localized urothelial bladder cancer	noMatch	['Zhu J', 'Livasy C', 'Donahue EE', 'Symanowski JT', 'Grigg CM', 'Brown LC', 'Matulay JT', 'Kearns JT', 'Raghavan D', 'Burgess EF', 'Clark PE']	Transl Androl Urol	2023	36915891	10.21037/tau-22-494	https://www.ncbi.nlm.nih.gov/research/pubtator3/docsum?text=(['cancer']%20AND%20LGALS1)%20OR%20(['cancer']%20AND%20Galectin-1)%20OR%20(['cancer']%20AND%20Gal-1)%20OR%20(['cancer']%20AND%2014-kDa-laminin-binding-protein)%20OR%20(['cancer']%20AND%20HLBP14)%20OR%20(['cancer']%20AND%2014-kDa-lectin)%20OR%20(['cancer']%20AND%20Beta-galactoside-binding-lectin-L-14-I)%20OR%20(['cancer']%20AND%20Galaptin…
Revisiting galectin-1, -3, -4, and -9 as biotargets for colorectal cancer.	noMatch	['Kamarudin A', 'Abu N']	Biochem Cell Biol	2025	40471001	10.1139/bcb-2024-0218	https://www.ncbi.nlm.nih.gov/research/pubtator3/docsum?text=(['cancer']%20AND%20LGALS1)%20OR%20(['cancer']%20AND%20Galectin-1)%20OR%20(['cancer']%20AND%20Gal-1)%20OR%20(['cancer']%20AND%2014-kDa-laminin-binding-protein)%20OR%20(['cancer']%20AND%20HLBP14)%20OR%20(['cancer']%20AND%2014-kDa-lectin)%20OR%20(['cancer']%20AND%20Beta-galactoside-binding-lectin-L-14-I)%20OR%20(['cancer']%20AND%20Galaptin…
Effects of Galectin-1 on Biological Behavior in Cervical Cancer	noMatch	['Chetry M', 'Song Y', 'Pan C', 'Li R', 'Zhang J', 'Zhu X']	J Cancer	2020	32047564	10.7150/jca.38538	https://www.ncbi.nlm.nih.gov/research/pubtator3/docsum?text=(['cancer']%20AND%20LGALS1)%20OR%20(['cancer']%20AND%20Galectin-1)%20OR%20(['cancer']%20AND%20Gal-1)%20OR%20(['cancer']%20AND%2014-kDa-laminin-binding-protein)%20OR%20(['cancer']%20AND%20HLBP14)%20OR%20(['cancer']%20AND%2014-kDa-lectin)%20OR%20(['cancer']%20AND%20Beta-galactoside-binding-lectin-L-14-I)%20OR%20(['cancer']%20AND%20Galaptin…
Oncolytic H-1 Parvovirus Hijacks Galectin-1 to Enter Cancer Cells	noMatch	['Ferreira T', 'Kulkarni A', 'Bretscher C', 'Nazarov PV', 'Hossain JA', 'Ystaas LAR', 'Miletic H', 'Röth R', 'Niesler B', 'Marchini A']	Viruses	2022	35632759	10.3390/v14051018	https://www.ncbi.nlm.nih.gov/research/pubtator3/docsum?text=(['cancer']%20AND%20LGALS1)%20OR%20(['cancer']%20AND%20Galectin-1)%20OR%20(['cancer']%20AND%20Gal-1)%20OR%20(['cancer']%20AND%2014-kDa-laminin-binding-protein)%20OR%20(['cancer']%20AND%20HLBP14)%20OR%20(['cancer']%20AND%2014-kDa-lectin)%20OR%20(['cancer']%20AND%20Beta-galactoside-binding-lectin-L-14-I)%20OR%20(['cancer']%20AND%20Galaptin…
TGFBI	58	3	['TGFBI', 'BIGH3']	['Transforming-growth-factor-beta-induced-protein-ig-h3', 'Beta-ig-h3', 'Kerato-epithelin', 'RGD-containing-collagen-associated-protein', 'RGD-CAP']	1
Titles	SuperMatch	Authors	Journal	Years	PMID	DOI	Link
TGFBI: A novel therapeutic target for cancer.	noMatch	['Huang H', 'Tang Q', 'Li S', 'Qin Y', 'Zhu G']	Int Immunopharmacol	2024	38733822	10.1016/j.intimp.2024.112180	https://www.ncbi.nlm.nih.gov/research/pubtator3/docsum?text=(['cancer']%20AND%20TGFBI)%20OR%20(['cancer']%20AND%20BIGH3)%20OR%20(['cancer']%20AND%20Transforming-growth-factor-beta-induced-protein-ig-h3)%20OR%20(['cancer']%20AND%20Beta-ig-h3)%20OR%20(['cancer']%20AND%20Kerato-epithelin)%20OR%20(['cancer']%20AND%20RGD-containing-collagen-associated-protein)%20OR%20(['cancer']%20AND%20RGD-CAP)&secti…
The role of the extracellular matrix protein TGFBI in cancer.	noMatch	['Corona A', 'Blobe GC']	Cell Signal	2021	33940163	10.1016/j.cellsig.2021.110028	https://www.ncbi.nlm.nih.gov/research/pubtator3/docsum?text=(['cancer']%20AND%20TGFBI)%20OR%20(['cancer']%20AND%20BIGH3)%20OR%20(['cancer']%20AND%20Transforming-growth-factor-beta-induced-protein-ig-h3)%20OR%20(['cancer']%20AND%20Beta-ig-h3)%20OR%20(['cancer']%20AND%20Kerato-epithelin)%20OR%20(['cancer']%20AND%20RGD-containing-collagen-associated-protein)%20OR%20(['cancer']%20AND%20RGD-CAP)&secti…
TGFBI Production by Macrophages Contributes to an Immunosuppressive Microenvironment in Ovarian Cancer	noMatch	['Lecker LSM', 'Berlato C', 'Maniati E', 'Delaine-Smith R', 'Pearce OMT', 'Heath O', 'Nichols SJ', 'Trevisan C', 'Novak M', 'McDermott J', 'Brenton JD', 'Cutillas PR', 'Rajeeve V', 'Hennino A', 'Drapkin R', 'Loessner D', 'Balkwill FR']	Cancer Res	2021	34561272	10.1158/0008-5472.CAN-21-0536	https://www.ncbi.nlm.nih.gov/research/pubtator3/docsum?text=(['cancer']%20AND%20TGFBI)%20OR%20(['cancer']%20AND%20BIGH3)%20OR%20(['cancer']%20AND%20Transforming-growth-factor-beta-induced-protein-ig-h3)%20OR%20(['cancer']%20AND%20Beta-ig-h3)%20OR%20(['cancer']%20AND%20Kerato-epithelin)%20OR%20(['cancer']%20AND%20RGD-containing-collagen-associated-protein)%20OR%20(['cancer']%20AND%20RGD-CAP)&secti…
MiR-21-5p Induces Pyroptosis in Colorectal Cancer via TGFBI	noMatch	['Jiang R', 'Chen X', 'Ge S', 'Wang Q', 'Liu Y', 'Chen H', 'Xu J', 'Wu J']	Front Oncol	2020	33614494	10.3389/fonc.2020.610545	https://www.ncbi.nlm.nih.gov/research/pubtator3/docsum?text=(['cancer']%20AND%20TGFBI)%20OR%20(['cancer']%20AND%20BIGH3)%20OR%20(['cancer']%20AND%20Transforming-growth-factor-beta-induced-protein-ig-h3)%20OR%20(['cancer']%20AND%20Beta-ig-h3)%20OR%20(['cancer']%20AND%20Kerato-epithelin)%20OR%20(['cancer']%20AND%20RGD-containing-collagen-associated-protein)%20OR%20(['cancer']%20AND%20RGD-CAP)&secti…
TGFBI is involved in the formation of polyploid cancer cells and the response to paclitaxel	noMatch	['Shang X', 'Yuan B', 'Li J', 'Xi F', 'Mao J', 'Zhang C', 'Jiang H', 'Liu G']	Ann Transl Med	2021	33987391	10.21037/atm-21-1698	https://www.ncbi.nlm.nih.gov/research/pubtator3/docsum?text=(['cancer']%20AND%20TGFBI)%20OR%20(['cancer']%20AND%20BIGH3)%20OR%20(['cancer']%20AND%20Transforming-growth-factor-beta-induced-protein-ig-h3)%20OR%20(['cancer']%20AND%20Beta-ig-h3)%20OR%20(['cancer']%20AND%20Kerato-epithelin)%20OR%20(['cancer']%20AND%20RGD-containing-collagen-associated-protein)%20OR%20(['cancer']%20AND%20RGD-CAP)&secti…
Pan-Cancer Analysis of the Associations of TGFBI Expression With Prognosis and Immune Characteristics	noMatch	['Chen Y', 'Zhao H', 'Feng Y', 'Ye Q', 'Hu J', 'Guo Y', 'Feng Y']	Front Mol Biosci	2021	34671645	10.3389/fmolb.2021.745649	https://www.ncbi.nlm.nih.gov/research/pubtator3/docsum?text=(['cancer']%20AND%20TGFBI)%20OR%20(['cancer']%20AND%20BIGH3)%20OR%20(['cancer']%20AND%20Transforming-growth-factor-beta-induced-protein-ig-h3)%20OR%20(['cancer']%20AND%20Beta-ig-h3)%20OR%20(['cancer']%20AND%20Kerato-epithelin)%20OR%20(['cancer']%20AND%20RGD-containing-collagen-associated-protein)%20OR%20(['cancer']%20AND%20RGD-CAP)&secti…
TGFBI modulates tumour hypoxia and promotes breast cancer metastasis	noMatch	['Fico F', 'Santamaria-Martínez A']	Mol Oncol	2020	33080107	10.1002/1878-0261.12828	https://www.ncbi.nlm.nih.gov/research/pubtator3/docsum?text=(['cancer']%20AND%20TGFBI)%20OR%20(['cancer']%20AND%20BIGH3)%20OR%20(['cancer']%20AND%20Transforming-growth-factor-beta-induced-protein-ig-h3)%20OR%20(['cancer']%20AND%20Beta-ig-h3)%20OR%20(['cancer']%20AND%20Kerato-epithelin)%20OR%20(['cancer']%20AND%20RGD-containing-collagen-associated-protein)%20OR%20(['cancer']%20AND%20RGD-CAP)&secti…
MiR-766-3p Suppresses Malignant Behaviors and Stimulates Apoptosis of Colon Cancer Cells via Targeting TGFBI	noMatch	['Gao J', 'Fei L', 'Wu X', 'Li H']	Can J Gastroenterol Hepatol	2022	35083181	10.1155/2022/7234704	https://www.ncbi.nlm.nih.gov/research/pubtator3/docsum?text=(['cancer']%20AND%20TGFBI)%20OR%20(['cancer']%20AND%20BIGH3)%20OR%20(['cancer']%20AND%20Transforming-growth-factor-beta-induced-protein-ig-h3)%20OR%20(['cancer']%20AND%20Beta-ig-h3)%20OR%20(['cancer']%20AND%20Kerato-epithelin)%20OR%20(['cancer']%20AND%20RGD-containing-collagen-associated-protein)%20OR%20(['cancer']%20AND%20RGD-CAP)&secti…
Stem-like breast cancer cells in the activated state resist genetic stress via TGFBI-ZEB1	noMatch	['Sun Q', 'Wang Y', 'Officer A', 'Pecknold B', 'Lee G', 'Harismendy O', 'Desgrosellier JS']	NPJ Breast Cancer	2022	35027548	10.1038/s41523-021-00375-w	https://www.ncbi.nlm.nih.gov/research/pubtator3/docsum?text=(['cancer']%20AND%20TGFBI)%20OR%20(['cancer']%20AND%20BIGH3)%20OR%20(['cancer']%20AND%20Transforming-growth-factor-beta-induced-protein-ig-h3)%20OR%20(['cancer']%20AND%20Beta-ig-h3)%20OR%20(['cancer']%20AND%20Kerato-epithelin)%20OR%20(['cancer']%20AND%20RGD-containing-collagen-associated-protein)%20OR%20(['cancer']%20AND%20RGD-CAP)&secti…
A novel role of TGFBI in macrophage polarization and macrophage-induced pancreatic cancer growth and therapeutic resistance.	noMatch	['Zhou J', 'Lyu N', 'Wang Q', 'Yang M', 'Kimchi ET', 'Cheng K', 'Joshi T', 'Tukuli AR', "Staveley-O'Carroll KF", 'Li G']	Cancer Lett	2023	37865162	10.1016/j.canlet.2023.216457	https://www.ncbi.nlm.nih.gov/research/pubtator3/docsum?text=(['cancer']%20AND%20TGFBI)%20OR%20(['cancer']%20AND%20BIGH3)%20OR%20(['cancer']%20AND%20Transforming-growth-factor-beta-induced-protein-ig-h3)%20OR%20(['cancer']%20AND%20Beta-ig-h3)%20OR%20(['cancer']%20AND%20Kerato-epithelin)%20OR%20(['cancer']%20AND%20RGD-containing-collagen-associated-protein)%20OR%20(['cancer']%20AND%20RGD-CAP)&secti…
CFH	77	6	['CFH', 'HF2', 'HF', 'HF1']	['Complement-factor-H', 'H-factor-1']	1
Titles	SuperMatch	Authors	Journal	Years	PMID	DOI	Link
Complement factor H protects tumor cell-derived exosomes from complement-dependent lysis and phagocytosis	noMatch	['Bushey RT', 'Gottlin EB', 'Campa MJ', 'Patz EF Jr']	PLoS One	2021	34133431	10.1371/journal.pone.0252577	https://www.ncbi.nlm.nih.gov/research/pubtator3/docsum?text=(['cancer']%20AND%20CFH)%20OR%20(['cancer']%20AND%20HF2)%20OR%20(['cancer']%20AND%20HF)%20OR%20(['cancer']%20AND%20HF1)%20OR%20(['cancer']%20AND%20Complement-factor-H)%20OR%20(['cancer']%20AND%20H-factor-1)&sections=title
Complement factor H: a novel innate immune checkpoint in cancer immunotherapy	noMatch	['Saxena R', 'Gottlin EB', 'Campa MJ', 'Bushey RT', 'Guo J', 'Patz EF Jr', 'He YW']	Front Cell Dev Biol	2024	38389705	10.3389/fcell.2024.1302490	https://www.ncbi.nlm.nih.gov/research/pubtator3/docsum?text=(['cancer']%20AND%20CFH)%20OR%20(['cancer']%20AND%20HF2)%20OR%20(['cancer']%20AND%20HF)%20OR%20(['cancer']%20AND%20HF1)%20OR%20(['cancer']%20AND%20Complement-factor-H)%20OR%20(['cancer']%20AND%20H-factor-1)&sections=title
Intracellular Factor H Drives Tumor Progression Independently of the Complement Cascade.	noMatch	['Daugan MV', 'Revel M', 'Thouenon R', 'Dragon-Durey MA', 'Robe-Rybkine T', 'Torset C', 'Merle NS', 'Noé R', 'Verkarre V', 'Oudard SM', 'Mejean A', 'Validire P', 'Cathelineau X', 'Sanchez-Salas R', 'Pickering MC', 'Cremer I', 'Mansuet-Lupo A', 'Alifano M', 'Sautès-Fridman C', 'Damotte D', 'Fridman WH', 'Roumenina LT']	Cancer Immunol Res	2021	34039652	10.1158/2326-6066.CIR-20-0787	https://www.ncbi.nlm.nih.gov/research/pubtator3/docsum?text=(['cancer']%20AND%20CFH)%20OR%20(['cancer']%20AND%20HF2)%20OR%20(['cancer']%20AND%20HF)%20OR%20(['cancer']%20AND%20HF1)%20OR%20(['cancer']%20AND%20Complement-factor-H)%20OR%20(['cancer']%20AND%20H-factor-1)&sections=title
Complement factor H-deficient mice develop spontaneous hepatic tumors.	noMatch	['Laskowski J', 'Renner B', 'Pickering MC', 'Serkova NJ', 'Smith-Jones PM', 'Clambey ET', 'Nemenoff RA', 'Thurman JM']	J Clin Invest	2020	32369457	10.1172/JCI135105	https://www.ncbi.nlm.nih.gov/research/pubtator3/docsum?text=(['cancer']%20AND%20CFH)%20OR%20(['cancer']%20AND%20HF2)%20OR%20(['cancer']%20AND%20HF)%20OR%20(['cancer']%20AND%20HF1)%20OR%20(['cancer']%20AND%20Complement-factor-H)%20OR%20(['cancer']%20AND%20H-factor-1)&sections=title
Complement Factor H in cSCC: Evidence of a Link Between Sun Exposure and Immunosuppression in Skin Cancer Progression	noMatch	['Johnson EM', 'Uppalapati CK', 'Pascual AS', 'Estrada SI', 'Averitte RL', 'Leyva KJ', 'Hull EE']	Front Oncol	2022	35223500	10.3389/fonc.2022.819580	https://www.ncbi.nlm.nih.gov/research/pubtator3/docsum?text=(['cancer']%20AND%20CFH)%20OR%20(['cancer']%20AND%20HF2)%20OR%20(['cancer']%20AND%20HF)%20OR%20(['cancer']%20AND%20HF1)%20OR%20(['cancer']%20AND%20Complement-factor-H)%20OR%20(['cancer']%20AND%20H-factor-1)&sections=title
Complement inhibitor factor H expressed by breast cancer cells differentiates CD14+ human monocytes into immunosuppressive macrophages	noMatch	['Smolag KI', 'Mueni CM', 'Leandersson K', 'Jirström K', 'Hagerling C', 'Mörgelin M', 'Barlow PN', 'Martin M', 'Blom AM']	Oncoimmunology	2020	32923173	10.1080/2162402X.2020.1731135	https://www.ncbi.nlm.nih.gov/research/pubtator3/docsum?text=(['cancer']%20AND%20CFH)%20OR%20(['cancer']%20AND%20HF2)%20OR%20(['cancer']%20AND%20HF)%20OR%20(['cancer']%20AND%20HF1)%20OR%20(['cancer']%20AND%20Complement-factor-H)%20OR%20(['cancer']%20AND%20H-factor-1)&sections=title
Low level of complement factor H increases the risk of cancer-related death in patients with small-cell lung cancer.	noMatch	['Xiang M', 'Zhang H', 'Kou L', 'Chen J', 'Xu Z', 'He J']	Postgrad Med J	2022	34725230	10.1136/postgradmedj-2021-141186	https://www.ncbi.nlm.nih.gov/research/pubtator3/docsum?text=(['cancer']%20AND%20CFH)%20OR%20(['cancer']%20AND%20HF2)%20OR%20(['cancer']%20AND%20HF)%20OR%20(['cancer']%20AND%20HF1)%20OR%20(['cancer']%20AND%20Complement-factor-H)%20OR%20(['cancer']%20AND%20H-factor-1)&sections=title
Low level of complement factor H increases the risk of cancer-related death in patients with small-cell lung cancer.	noMatch	['Xiang M', 'Zhang H', 'Kou L', 'Chen J', 'Xu Z', 'He J']	Postgrad Med J	2022	37063027	10.1136/postgradmedj-2021-141186	https://www.ncbi.nlm.nih.gov/research/pubtator3/docsum?text=(['cancer']%20AND%20CFH)%20OR%20(['cancer']%20AND%20HF2)%20OR%20(['cancer']%20AND%20HF)%20OR%20(['cancer']%20AND%20HF1)%20OR%20(['cancer']%20AND%20Complement-factor-H)%20OR%20(['cancer']%20AND%20H-factor-1)&sections=title
Tumour extracellular vesicle-derived Complement Factor H promotes tumorigenesis and metastasis by inhibiting complement-dependent cytotoxicity of tumour cells Tumor extracellular vesicle-derived Complement Factor H promotes tumorigenesis and metastasis by inhibiting complement-dependent cytotoxicity of tumour cells	noMatch	['Mao X', 'Zhou L', 'Tey SK', 'Ma APY', 'Yeung CLS', 'Ng TH', 'Wong SWK', 'Liu BHM', 'Fung YME', 'Patz EF Jr', 'Cao P', 'Gao Y', 'Yam JWP']	J Extracell Vesicles	2020	33708358	10.1002/jev2.12031	https://www.ncbi.nlm.nih.gov/research/pubtator3/docsum?text=(['cancer']%20AND%20CFH)%20OR%20(['cancer']%20AND%20HF2)%20OR%20(['cancer']%20AND%20HF)%20OR%20(['cancer']%20AND%20HF1)%20OR%20(['cancer']%20AND%20Complement-factor-H)%20OR%20(['cancer']%20AND%20H-factor-1)&sections=title
Complement factor H targeting antibody GT103 in refractory non-small cell lung cancer: a phase 1b dose escalation trial	noMatch	['Clarke JM', 'Simon GR', 'Mamdani H', 'Gu L', 'Herndon JE 2nd', 'Stinchcombe TE', 'Ready N', 'Crawford J', 'Sonpavde G', 'Balevic S', 'Nixon AB', 'Campa M', 'Gottlin EB', 'Li H', 'Saxena R', 'He YW', 'Antonia S', 'Patz EF Jr']	Nat Commun	2025	39747856	10.1038/s41467-024-55092-2	https://www.ncbi.nlm.nih.gov/research/pubtator3/docsum?text=(['cancer']%20AND%20CFH)%20OR%20(['cancer']%20AND%20HF2)%20OR%20(['cancer']%20AND%20HF)%20OR%20(['cancer']%20AND%20HF1)%20OR%20(['cancer']%20AND%20Complement-factor-H)%20OR%20(['cancer']%20AND%20H-factor-1)&sections=title
DDAH2	22703	1221	['DDAH2', 'NG30', 'DDAH', 'G6A']	['Putative-hydrolase-DDAH2', 'EC-3.-.-.-', 'DDAHII', 'Inactive-N(G),N(G)-dimethylarginine-dimethylaminohydrolase-2', 'DDAH-2', 'Inactive-dimethylarginine-dimethylaminohydrolase-2', 'Protein-G6a', 'S-phase-protein']	1
Titles	SuperMatch	Authors	Journal	Years	PMID	DOI	Link
Gene S-phase kinase associated protein 2 is a novel prognostic marker in human neoplasms	noMatch	['Li GS', 'Huang T', 'Zhou HF']	BMC Med Genomics	2023	37308972	10.1186/s12920-023-01561-4	https://www.ncbi.nlm.nih.gov/research/pubtator3/docsum?text=(['cancer']%20AND%20DDAH2)%20OR%20(['cancer']%20AND%20NG30)%20OR%20(['cancer']%20AND%20DDAH)%20OR%20(['cancer']%20AND%20G6A)%20OR%20(['cancer']%20AND%20Putative-hydrolase-DDAH2)%20OR%20(['cancer']%20AND%20EC-3.-.-.-)%20OR%20(['cancer']%20AND%20DDAHII)%20OR%20(['cancer']%20AND%20Inactive-NG,NG-dimethylarginine-dimethylaminohydrolase-2)%20…
Targeting of S-phase kinase associated protein 2 stabilized tumor suppressors leading to apoptotic cell death in squamous skin cancer cells.	noMatch	['Khan AQ', 'Al-Tamimi M', 'Anver R', 'Agha MV', 'Anamangadan G', 'Raza SS', 'Ahmad F', 'Ahmad A', 'Allam M', 'Buddenkotte J', 'Steinhoff M', 'Uddin S']	Biochim Biophys Acta Mol Basis Dis	2024	38866114	10.1016/j.bbadis.2024.167286	https://www.ncbi.nlm.nih.gov/research/pubtator3/docsum?text=(['cancer']%20AND%20DDAH2)%20OR%20(['cancer']%20AND%20NG30)%20OR%20(['cancer']%20AND%20DDAH)%20OR%20(['cancer']%20AND%20G6A)%20OR%20(['cancer']%20AND%20Putative-hydrolase-DDAH2)%20OR%20(['cancer']%20AND%20EC-3.-.-.-)%20OR%20(['cancer']%20AND%20DDAHII)%20OR%20(['cancer']%20AND%20Inactive-NG,NG-dimethylarginine-dimethylaminohydrolase-2)%20…
Safrana l Prevents Prostate Cancer Recurrence by Blocking the Re-activation of Quiescent Cancer Cells via Downregulation of S-Phase Kinase-Associated Protein 2	noMatch	['Jiang X', 'Li Y', 'Feng JL', 'Nik Nabil WN', 'Wu R', 'Lu Y', 'Liu H', 'Xi ZC', 'Xu HX']	Front Cell Dev Biol	2020	33392189	10.3389/fcell.2020.598620	https://www.ncbi.nlm.nih.gov/research/pubtator3/docsum?text=(['cancer']%20AND%20DDAH2)%20OR%20(['cancer']%20AND%20NG30)%20OR%20(['cancer']%20AND%20DDAH)%20OR%20(['cancer']%20AND%20G6A)%20OR%20(['cancer']%20AND%20Putative-hydrolase-DDAH2)%20OR%20(['cancer']%20AND%20EC-3.-.-.-)%20OR%20(['cancer']%20AND%20DDAHII)%20OR%20(['cancer']%20AND%20Inactive-NG,NG-dimethylarginine-dimethylaminohydrolase-2)%20…
Discovery of Novel 1,3-Diphenylpyrazine Derivatives as Potent S-Phase Kinase-Associated Protein 2 (Skp2) Inhibitors for the Treatment of Cancer.	noMatch	['Zhang K', 'Hu K', 'Li Q', 'Li M', 'Gao K', 'Yang K', 'Zhao B', 'Shi XJ', 'Zhang L', 'Liu HM']	J Med Chem	2023	37204466	10.1021/acs.jmedchem.2c01675	https://www.ncbi.nlm.nih.gov/research/pubtator3/docsum?text=(['cancer']%20AND%20DDAH2)%20OR%20(['cancer']%20AND%20NG30)%20OR%20(['cancer']%20AND%20DDAH)%20OR%20(['cancer']%20AND%20G6A)%20OR%20(['cancer']%20AND%20Putative-hydrolase-DDAH2)%20OR%20(['cancer']%20AND%20EC-3.-.-.-)%20OR%20(['cancer']%20AND%20DDAHII)%20OR%20(['cancer']%20AND%20Inactive-NG,NG-dimethylarginine-dimethylaminohydrolase-2)%20…
ZNF582 promoter methylation predicts cervical cancer radiosensitivity and ZNF582 protein overexpression reduces radiosensitivity by cell cycle arrest in S phase.	noMatch	['Wu N', 'Zhang X', 'Zhu M', 'Fang C', 'Liu X', 'Wang Y', 'Li H', 'Liu S', 'Ting H', 'Qin C', 'Liao Q', 'Cai J', 'Wang J']	Epigenetics	2022	35642528	10.1080/15592294.2022.2080995	https://www.ncbi.nlm.nih.gov/research/pubtator3/docsum?text=(['cancer']%20AND%20DDAH2)%20OR%20(['cancer']%20AND%20NG30)%20OR%20(['cancer']%20AND%20DDAH)%20OR%20(['cancer']%20AND%20G6A)%20OR%20(['cancer']%20AND%20Putative-hydrolase-DDAH2)%20OR%20(['cancer']%20AND%20EC-3.-.-.-)%20OR%20(['cancer']%20AND%20DDAHII)%20OR%20(['cancer']%20AND%20Inactive-NG,NG-dimethylarginine-dimethylaminohydrolase-2)%20…
Silencing of S-phase kinase-associated protein 2 enhances radiosensitivity of esophageal cancer cells through inhibition of PI3K/AKT signaling pathway.	noMatch	['Wang C', 'Li S', 'Liu J', 'Cheng M', 'Wang D', 'Wang Y', 'Lu B']	Genomics	2020	32360515	10.1016/j.ygeno.2020.04.029	https://www.ncbi.nlm.nih.gov/research/pubtator3/docsum?text=(['cancer']%20AND%20DDAH2)%20OR%20(['cancer']%20AND%20NG30)%20OR%20(['cancer']%20AND%20DDAH)%20OR%20(['cancer']%20AND%20G6A)%20OR%20(['cancer']%20AND%20Putative-hydrolase-DDAH2)%20OR%20(['cancer']%20AND%20EC-3.-.-.-)%20OR%20(['cancer']%20AND%20DDAHII)%20OR%20(['cancer']%20AND%20Inactive-NG,NG-dimethylarginine-dimethylaminohydrolase-2)%20…
Thioridazine reverses trastuzumab resistance in gastric cancer by inhibiting S-phase kinase associated protein 2-mediated aerobic glycolysis	noMatch	['Yang ZY', 'Zhao YW', 'Xue JR', 'Guo R', 'Zhao Z', 'Liu HD', 'Ren ZG', 'Shi M']	World J Gastroenterol	2023	38130998	10.3748/wjg.v29.i45.5974	https://www.ncbi.nlm.nih.gov/research/pubtator3/docsum?text=(['cancer']%20AND%20DDAH2)%20OR%20(['cancer']%20AND%20NG30)%20OR%20(['cancer']%20AND%20DDAH)%20OR%20(['cancer']%20AND%20G6A)%20OR%20(['cancer']%20AND%20Putative-hydrolase-DDAH2)%20OR%20(['cancer']%20AND%20EC-3.-.-.-)%20OR%20(['cancer']%20AND%20DDAHII)%20OR%20(['cancer']%20AND%20Inactive-NG,NG-dimethylarginine-dimethylaminohydrolase-2)%20…
MicroRNA-508-3p regulates the proliferation of human lung cancer cells by targeting G1 to S phase transition 1 (GSPT1) protein.	noMatch	['Chen X', 'Feng C', 'Zha J', 'Shen Z', 'Ji W']	Acta Biochim Pol	2023	38099479	10.18388/abp.2020_6660	https://www.ncbi.nlm.nih.gov/research/pubtator3/docsum?text=(['cancer']%20AND%20DDAH2)%20OR%20(['cancer']%20AND%20NG30)%20OR%20(['cancer']%20AND%20DDAH)%20OR%20(['cancer']%20AND%20G6A)%20OR%20(['cancer']%20AND%20Putative-hydrolase-DDAH2)%20OR%20(['cancer']%20AND%20EC-3.-.-.-)%20OR%20(['cancer']%20AND%20DDAHII)%20OR%20(['cancer']%20AND%20Inactive-NG,NG-dimethylarginine-dimethylaminohydrolase-2)%20…
Discovery of Novel [1,2,4]Triazolo[1,5-a]pyrimidine Derivatives as Novel Potent S-Phase Kinase-Associated Protein 2 (SKP2) Inhibitors for the Treatment of Cancer.	noMatch	['Hu K', 'Luo Y', 'Miao P', 'Zhao L', 'Zhao B', 'Shi XJ', 'Liu HM']	J Med Chem	2024	39285177	10.1021/acs.jmedchem.4c01283	https://www.ncbi.nlm.nih.gov/research/pubtator3/docsum?text=(['cancer']%20AND%20DDAH2)%20OR%20(['cancer']%20AND%20NG30)%20OR%20(['cancer']%20AND%20DDAH)%20OR%20(['cancer']%20AND%20G6A)%20OR%20(['cancer']%20AND%20Putative-hydrolase-DDAH2)%20OR%20(['cancer']%20AND%20EC-3.-.-.-)%20OR%20(['cancer']%20AND%20DDAHII)%20OR%20(['cancer']%20AND%20Inactive-NG,NG-dimethylarginine-dimethylaminohydrolase-2)%20…
Targeted pharmacologic inhibition of S-phase kinase-associated protein 2 (SKP2) mediated cell cycle regulation in lung and other RB-Related cancers: A brief review of current status and future prospects.	noMatch	['Elahi AH', 'Morales CS', 'Xu XL', 'Eliades A', 'Patsalis PC', 'Abramson DH', 'Jhanwar SC']	Adv Biol Regul	2023	37004354	10.1016/j.jbior.2023.100964	https://www.ncbi.nlm.nih.gov/research/pubtator3/docsum?text=(['cancer']%20AND%20DDAH2)%20OR%20(['cancer']%20AND%20NG30)%20OR%20(['cancer']%20AND%20DDAH)%20OR%20(['cancer']%20AND%20G6A)%20OR%20(['cancer']%20AND%20Putative-hydrolase-DDAH2)%20OR%20(['cancer']%20AND%20EC-3.-.-.-)%20OR%20(['cancer']%20AND%20DDAHII)%20OR%20(['cancer']%20AND%20Inactive-NG,NG-dimethylarginine-dimethylaminohydrolase-2)%20…
ADD3	4	0	['ADDL', 'ADD3']	['Gamma-adducin', 'Adducin-like-protein-70']	2
Titles	SuperMatch	Authors	Journal	Years	PMID	DOI	Link
Morphoregulatory ADD3 underlies glioblastoma growth and formation of tumor-tumor connections	noMatch	['Barelli C', 'Kaluthantrige Don F', 'Iannuzzi RM', 'Faletti S', 'Bertani I', 'Osei I', 'Sorrentino S', 'Villa G', 'Sokolova V', 'Campione A', 'Minotti MR', 'Sicuri GM', 'Stefini R', 'Iorio F', 'Kalebic N']	Life Sci Alliance	2025	39592188	10.26508/lsa.202402823	https://www.ncbi.nlm.nih.gov/research/pubtator3/docsum?text=(['cancer']%20AND%20ADDL)%20OR%20(['cancer']%20AND%20ADD3)%20OR%20(['cancer']%20AND%20Gamma-adducin)%20OR%20(['cancer']%20AND%20Adducin-like-protein-70)&sections=title
QKI-5 regulates the alternative splicing of cytoskeletal gene ADD3 in lung cancer	noMatch	['Wang JZ', 'Fu X', 'Fang Z', 'Liu H', 'Zong FY', 'Zhu H', 'Yu YF', 'Zhang XY', 'Wang SF', 'Huang Y', 'Hui J']	J Mol Cell Biol	2021	33196842	10.1093/jmcb/mjaa063	https://www.ncbi.nlm.nih.gov/research/pubtator3/docsum?text=(['cancer']%20AND%20ADDL)%20OR%20(['cancer']%20AND%20ADD3)%20OR%20(['cancer']%20AND%20Gamma-adducin)%20OR%20(['cancer']%20AND%20Adducin-like-protein-70)&sections=title
Loss of cytoskeleton protein ADD3 promotes tumor growth and angiogenesis in glioblastoma multiforme.	noMatch	['Kiang KM', 'Zhang P', 'Li N', 'Zhu Z', 'Jin L', 'Leung GK']	Cancer Lett	2020	31958485	10.1016/j.canlet.2020.01.007	https://www.ncbi.nlm.nih.gov/research/pubtator3/docsum?text=(['cancer']%20AND%20ADDL)%20OR%20(['cancer']%20AND%20ADD3)%20OR%20(['cancer']%20AND%20Gamma-adducin)%20OR%20(['cancer']%20AND%20Adducin-like-protein-70)&sections=title
Redistribution and enhanced protein kinase C-mediated phosphorylation of alpha- and gamma-adducin during renal tumor progression.	noMatch	['Fowler L', 'Everitt J', 'Stevens JL', 'Jaken S']	Cell Growth Differ	1998	9607561	NaN	https://www.ncbi.nlm.nih.gov/research/pubtator3/docsum?text=(['cancer']%20AND%20ADDL)%20OR%20(['cancer']%20AND%20ADD3)%20OR%20(['cancer']%20AND%20Gamma-adducin)%20OR%20(['cancer']%20AND%20Adducin-like-protein-70)&sections=title
LGALS3BP	68	4	['LGALS3BP', 'M2BP']	['Galectin-3-binding-protein', 'Basement-membrane-autoantigen-p105', 'Lectin-galactoside-binding-soluble-3-binding-protein', 'Mac-2-binding-protein', 'MAC2BP', 'Mac-2-BP', 'Tumor-associated-antigen-90K']	1
Titles	SuperMatch	Authors	Journal	Years	PMID	DOI	Link
Altered glycosylation of EVs in cancers: galectin-3-binding protein (LGALS3BP)	noMatch	['Koh Kok JY', 'Goh BH', 'Lee WL']	Discov Oncol	2025	40663256	10.1007/s12672-025-03121-x	https://www.ncbi.nlm.nih.gov/research/pubtator3/docsum?text=(['cancer']%20AND%20LGALS3BP)%20OR%20(['cancer']%20AND%20M2BP)%20OR%20(['cancer']%20AND%20Galectin-3-binding-protein)%20OR%20(['cancer']%20AND%20Basement-membrane-autoantigen-p105)%20OR%20(['cancer']%20AND%20Lectin-galactoside-binding-soluble-3-binding-protein)%20OR%20(['cancer']%20AND%20Mac-2-binding-protein)%20OR%20(['cancer']%20AND%20…
Role of galectin 3 binding protein in cancer progression: a potential novel therapeutic target	noMatch	['Capone E', 'Iacobelli S', 'Sala G']	J Transl Med	2021	34565385	10.1186/s12967-021-03085-w	https://www.ncbi.nlm.nih.gov/research/pubtator3/docsum?text=(['cancer']%20AND%20LGALS3BP)%20OR%20(['cancer']%20AND%20M2BP)%20OR%20(['cancer']%20AND%20Galectin-3-binding-protein)%20OR%20(['cancer']%20AND%20Basement-membrane-autoantigen-p105)%20OR%20(['cancer']%20AND%20Lectin-galactoside-binding-soluble-3-binding-protein)%20OR%20(['cancer']%20AND%20Mac-2-binding-protein)%20OR%20(['cancer']%20AND%20…
[truncated: 111 more rows]
