# Supplementary material for: OmixLitMiner 2: Guided Literature Mining for Automated Categorization of Marker Candidates in Omics Studies
Source: Proteomics. 2025 Nov 2;25(23):46–52. doi: 10.1002/pmic.70070 (PMC12704037; doi:10.1002/pmic.70070)
Supplement: Supplementary file 2 — Supporting Table 2: pmic70070‐sup‐0001‐Tables2.xlsx. [file PMIC-25--s001.xlsx]

## Sheet: Overview
Table	Dataset	Content
Sup. Table 2.1	Dataset 1	Output File of the OmixLitMiner 2 for Dataset 1 using the PubMed API ant the maxdate for retrieval set to 2019-09-13
Sup. Table 2.2	Dataset 1	Output File of the OmixLitMiner 2 for Dataset 1 using the PubMed API
Sup. Table 2.3	Dataset 1	Output File of the OmixLitMiner 2 for Dataset 1 using the PubTator API
Sup. Table 2.4	Dataset 2	Output File of the OmixLitMiner 2 for Dataset 2 using the PubMed API ant the maxdate for retrieval set to 2019-09-13
Sup. Table 2.5	Dataset 2	Output File of the OmixLitMiner 2 for Dataset 2 using the PubMed API
Sup. Table 2.6	Dataset 2	Output File of the OmixLitMiner 2 for Dataset 2 using the PubTator API
Sup. Table 2.7	Dataset 3	Output File of the OmixLitMiner 2 for Dataset 3 using the PubMed API ant the maxdate for retrieval set to 2019-09-13
Sup. Table 2.8	Dataset 3	Output File of the OmixLitMiner 2 for Dataset 3 using the PubMed API
Sup. Table 2.9	Dataset 3	Output File of the OmixLitMiner 2 for Dataset 3 using the PubTator API
Sup. Table 2.10	Dataset 4	Output File of the OmixLitMiner 2 for Dataset 4 using the PubMed API ant the maxdate for retrieval set to 2019-09-13
Sup. Table 2.11	Dataset 4	Output File of the OmixLitMiner 2 for Dataset 4 using the PubMed API
Sup. Table 2.12	Dataset 4	Output File of the OmixLitMiner 2 for Dataset 4 using the PubTator API
Sup. Table 2.13	Dataset 5	Output File of the OmixLitMiner 2 for Dataset 5 using the PubMed API ant the maxdate for retrieval set to 2019-09-13
Sup. Table 2.14	Dataset 5	Output File of the OmixLitMiner 2 for Dataset 5 using the PubMed API
Sup. Table 2.15	Dataset 5	Output File of the OmixLitMiner 2 for Dataset 5 using the PubTator API
Sup. Table 2.16	Dataset 6	Output File of the OmixLitMiner 2 for Dataset 6 using the PubMed API ant the maxdate for retrieval set to 2019-09-13
Sup. Table 2.17	Dataset 6	Output File of the OmixLitMiner 2 for Dataset 6 using the PubMed API
Sup. Table 2.18	Dataset 6	Output File of the OmixLitMiner 2 for Dataset 6 using the PubTator API
Sup. Table 2.19	Dataset 7	Output File of the OmixLitMiner 2 for Dataset 7 using the PubMed API ant the maxdate for retrieval set to 2019-09-13
Sup. Table 2.20	Dataset 7	Output File of the OmixLitMiner 2 for Dataset 7 using the PubMed API
Sup. Table 2.21	Dataset 7	Output File of the OmixLitMiner 2 for Dataset 7 using the PubTator API
Sup. Table 2.22	Dataset 8	Output File of the OmixLitMiner 2 for Dataset 8 using the PubMed API ant the maxdate for retrieval set to 2019-09-13
Sup. Table 2.23	Dataset 8	Output File of the OmixLitMiner 2 for Dataset 8 using the PubMed API
Sup. Table 2.24	Dataset 8	Output File of the OmixLitMiner 2 for Dataset 8 using the PubTator API
Sup. Table 2.25	Dataset 9	Output File of the OmixLitMiner 2 for Dataset 9 using the PubMed API ant the maxdate for retrieval set to 2019-09-13
Sup. Table 2.26	Dataset 9	Output File of the OmixLitMiner 2 for Dataset 9 using the PubMed API
Sup. Table 2.27	Dataset 9	Output File of the OmixLitMiner 2 for Dataset 9 using the PubTator API
Sup. Table 2.28	Dataset 10	Output File of the OmixLitMiner 2 for Dataset 10 using the PubMed API ant the maxdate for retrieval set to 2019-09-13
Sup. Table 2.29	Dataset 10	Output File of the OmixLitMiner 2 for Dataset 10 using the PubMed API
Sup. Table 2.30	Dataset 10	Output File of the OmixLitMiner 2 for Dataset 10 using the PubTator API

## Sheet: Supl. Table. 2.1
UniprotID	Results	Synonyms	Protein names	Category
DCN	54	['DCN', 'SLRR1B', 'DCN']	['Decorin', 'Bone-proteoglycan-II', 'PG-S2', 'PG40']	1
Titles	Abstracts	Years	Authors	Affiliation	Country	PMID	PTyp	Reviews	Category	SearchedFor
Small Leucine Rich Proteoglycans (decorin, biglycan and lumican) in cancer.	The extracellular matrix (ECM) prevents invasion of tumour cells and possesses an intrinsic mechanism to down-regulate signalling processes that promote cancer proliferation. Small Leucine Rich Proteoglycans (SLRPs) are ubiquitous ECM components involved in matrix structural organization and as such can potentially regulate cancer cell multiplication, angiogenesis and migration. Decorin, a class …	2019	['Appunni S', 'Anand V', 'Khandelwal M', 'Gupta N', 'Rubens M', 'Sharma A']	['Department of Biochemistry, All India Institute of Medical Sciences, New Delhi, India; Department of Biochemistry, Malabar Medical College Hospital and Research Centre, Calicut, Kerala, India.', 'Department of Biochemistry, All India Institute of Medical Sciences, New Delhi, India.', 'Department of Biochemistry, All India Institute of Medical Sciences, New Delhi, India.', 'Department of Biochem…	Netherlands	30629950	['Journal Article', 'Review']	True	1	Cancer[TI] AND (DCN[TI] OR SLRR1B[TI] OR DCN[TI] OR Decorin[TI] OR Bone-proteoglycan-II[TI] OR PG-S2[TI] OR PG40[TI])
Decorin as a multivalent therapeutic agent against cancer.	Decorin is a prototypical small leucine-rich proteoglycan that epitomizes the multifunctional nature of this critical gene family. Soluble decorin engages multiple receptor tyrosine kinases within the target-rich environment of the tumor stroma and tumor parenchyma. Upon receptor binding, decorin initiates signaling pathways within endothelial cells downstream of VEGFR2 that ultimately culminate …	2016	['Neill T', 'Schaefer L', 'Iozzo RV']	['Department of Pathology, Anatomy and Cell Biology, Cancer Cell Biology and Signaling Program, Kimmel Cancer Center, Thomas Jefferson University, Philadelphia, PA 19107, USA.', 'Department of Pharmacology, Goethe University, 60590 Frankfurt, Germany.', 'Department of Pathology, Anatomy and Cell Biology, Cancer Cell Biology and Signaling Program, Kimmel Cancer Center, Thomas Jefferson University,…	Netherlands	26522384	['Journal Article', 'Research Support, N.I.H., Extramural', "Research Support, Non-U.S. Gov't", 'Review']	True	1	Cancer[TI] AND (DCN[TI] OR SLRR1B[TI] OR DCN[TI] OR Decorin[TI] OR Bone-proteoglycan-II[TI] OR PG-S2[TI] OR PG40[TI])
More than matrix: the multifaceted role of decorin in cancer.	The small leucine-rich proteoglycan, decorin, has incrementally been shown to be a powerful inhibitor of growth in a wide variety of tumour cells, an effect specifically mediated by the interaction of decorin core protein with the epidermal growth factor receptor (EGFR) and other ErbB family proteins. Nowadays, this matrikine has become the main focus of various cancer studies. Decorin is an impo…	2013	['Sofeu Feugaing DD', 'Gotte M', 'Viola M']	['Department of Biochemistry and Molecular Biology, University of Buea, Cameroon. sofeu.feugaing@ubuea.cm']	Germany	23058688	['Journal Article', "Research Support, Non-U.S. Gov't", 'Review']	True	1	Cancer[TI] AND (DCN[TI] OR SLRR1B[TI] OR DCN[TI] OR Decorin[TI] OR Bone-proteoglycan-II[TI] OR PG-S2[TI] OR PG40[TI])
Identifying DCN and HSPD1 as Potential Biomarkers in Colon Cancer Using 2D-LC-MS/MS Combined with iTRAQ Technology.	Colon cancer is one of the most common types of gastrointestinal cancers and the fourth cause of cancer death worldwide. To discover novel diagnostic biomarkers for colon cancer and investigate potential mechanisms of oncogenesis, quantitative proteomic approach using iTRAQ-tagging and 2D-LC-MS/MS was performed to characterize proteins alterations in colon cancer and non-neoplastic colonic mucosa…	2017	['Li G', 'Li M', 'Liang X', 'Xiao Z', 'Zhang P', 'Shao M', 'Peng F', 'Chen Y', 'Li Y', 'Chen Z']	['Key Laboratory of Cancer Proteomics of Chinese Ministry of Health, Xiangya Hospital, Central South University, Changsha 410008, Hunan, China.; Hunan Province Cooperative Innovation Center for Molecular Target New Drug Study, School of Pharmacy and Life Science, University of South China, Hengyang 421001, Hunan, China.', 'Key Laboratory of Cancer Proteomics of Chinese Ministry of Health, Xiangya…	Australia	28261350	['Journal Article']	False	2	Cancer[TI] AND (DCN[TI] OR SLRR1B[TI] OR DCN[TI] OR Decorin[TI] OR Bone-proteoglycan-II[TI] OR PG-S2[TI] OR PG40[TI])
Mechanism of decorin protein inhibiting invasion and metastasis of non-small cell lung cancer.	OBJECTIVE: To detect the protein level of Decorin in non-small cell lung cancer (NSCLC) patients, and to study the mechanism of Decorin inhibiting invasion and metastasis of non-small cell lung cancer from the perspective of in vitro cells, and provide some theoretical support for the treatment of non-small cell lung cancer. MATERIALS AND METHODS: Immunohistochemical staining was used to detect t…	2019	['Gao Y', 'Ma HY', 'Xu QY', 'Li Y', 'Zhang SL', 'Qu YY', 'Zhang Y', 'Yin H']	['Department of Radiotherapy, Harbin Medical University Cancer Hospital, Harbin, P. R. China. mahongyu198405@163.com.']	Italy	30840274	['Journal Article']	False	2	Cancer[TI] AND (DCN[TI] OR SLRR1B[TI] OR DCN[TI] OR Decorin[TI] OR Bone-proteoglycan-II[TI] OR PG-S2[TI] OR PG40[TI])
Association of matrix metalloproteinase-9 and decorin expression with the infiltration of cervical cancer.	Matrix metalloproteinase-9 (MMP9) has been recognized to be an important factor in cancer invasion and metastasis. In contrast, decorin has been revealed to inhibit primary tumor development. The aim of the present study was to investigate the function of MMP9 and decorin in cervical cancer. Three experiments were performed to analyze the function of MMP9 and decorin in the invasion of cervical c…	2019	['Tanaka T', 'Terai Y', 'Ohmichi M']	['Department of Obstetrics and Gynecology, Osaka Medical College, Takatsuki, Osaka 569-8686, Japan.', 'Department of Obstetrics and Gynecology, Osaka Medical College, Takatsuki, Osaka 569-8686, Japan.', 'Department of Obstetrics and Gynecology, Osaka Medical College, Takatsuki, Osaka 569-8686, Japan.']	Greece	30655899	['Journal Article']	False	2	Cancer[TI] AND (DCN[TI] OR SLRR1B[TI] OR DCN[TI] OR Decorin[TI] OR Bone-proteoglycan-II[TI] OR PG-S2[TI] OR PG40[TI])
Microenvironmental Modulation of Decorin and Lumican in Temozolomide-Resistant Glioblastoma and Neuroblastoma Cancer Stem-Like Cells.	The presence of cancer stem cells (CSCs) or tumor-initiating cells can lead to cancer recurrence in a permissive cell-microenvironment interplay, promoting invasion in glioblastoma (GBM) and neuroblastoma (NB). Extracellular matrix (ECM) small leucine-rich proteoglycans (SLRPs) play multiple roles in tissue homeostasis by remodeling the extracellular matrix (ECM) components and modulating intrace…	2015	['Farace C', 'Oliver JA', 'Melguizo C', 'Alvarez P', 'Bandiera P', 'Rama AR', 'Malaguarnera G', 'Ortiz R', 'Madeddu R', 'Prados J']	['Department of Biomedical Sciences, University of Sassari, Sassari, Italy.', 'Institute of Biopathology and Regenerative Medicine (IBIMER), Granada, Spain.', 'Institute of Biopathology and Regenerative Medicine (IBIMER), Granada, Spain; Department of Anatomy and Embryology, University of Granada, Granada, Spain; Biosanitary Institute of Granada (ibs.Granada), SAS-University of Granada, Granada, …	United States	26230845	['Journal Article', "Research Support, Non-U.S. Gov't"]	False	2	Cancer[TI] AND (DCN[TI] OR SLRR1B[TI] OR DCN[TI] OR Decorin[TI] OR Bone-proteoglycan-II[TI] OR PG-S2[TI] OR PG40[TI])
Recombinant fibromodulin and decorin effects on NF-kappaB and TGFbeta1 in the 4T1 breast cancer cell line.	Constitutive activation of nuclear factor-kappaB (NF-kappaB) stimulates cell proliferation and metastasis, and inhibits apoptosis in breast cancer. Transforming growth factor-beta (TGF-beta) signaling pathway is deregulated in breast cancer progression and metastasis. The aim of the present study was to investigate the inhibitory effects of the two small leucine rich proteoglycans fibromodulin (F…	2017	['Dawoody Nejad L', 'Biglari A', 'Annese T', 'Ribatti D']	['Department of Molecular Medicine and Biochemistry Institute, University of Bern, 3012 Bern, Switzerland.', 'Department of Molecular Medicine and Genetics, Zanjan University of Medical Sciences, 45154 Zanjan, Iran.', 'Department of Cancer Gene Therapy Research Center, Zanjan University of Medical Sciences, 45154 Zanjan, Iran.', 'Department of Basic Medical Sciences, Neurosciences and Sensory Org…	Greece	28599447	['Journal Article']	False	2	Cancer[TI] AND (DCN[TI] OR SLRR1B[TI] OR DCN[TI] OR Decorin[TI] OR Bone-proteoglycan-II[TI] OR PG-S2[TI] OR PG40[TI])
Decorin in Human Colon Cancer: Localization In Vivo and Effect on Cancer Cell Behavior In Vitro.	Decorin is generally recognized as a tumor suppressing molecule. Nevertheless, although decorin has been shown to be differentially expressed in malignant tissues, it has often remained unclear whether, in addition to non-malignant stromal cells, cancer cells also express it. Here, we first used two publicly available databases to analyze the current information about decorin expression and immun…	2015	['Nyman MC', 'Sainio AO', 'Pennanen MM', 'Lund RJ', 'Vuorikoski S', 'Sundstrom JT', 'Jarvelainen HT']	['Department of Medical Biochemistry and Genetics, University of Turku, Turku, Finland (MCN, AOS, MMP, HTJ)', 'Department of Medical Biochemistry and Genetics, University of Turku, Turku, Finland (MCN, AOS, MMP, HTJ)', 'Department of Medical Biochemistry and Genetics, University of Turku, Turku, Finland (MCN, AOS, MMP, HTJ)', 'Turku Centre for Biotechnology , University of Turku, Turku, Finland(R…	United States	26001829	['Journal Article', "Research Support, Non-U.S. Gov't"]	False	2	Cancer[TI] AND (DCN[TI] OR SLRR1B[TI] OR DCN[TI] OR Decorin[TI] OR Bone-proteoglycan-II[TI] OR PG-S2[TI] OR PG40[TI])
Human decorin regulates proliferation and migration of human lung cancer A549 cells.	BACKGROUND: Decorin is a small leucine-rich proteoglycan and it plays an important role in regulation of cell growth and migration in various tumor cell lines. Decorin was found down-regulated in non-small cell lung cancer tissue and may be involved in regulation of lung cancer development. METHODS: In this study, lentivirus-mediated RNA interference and over expression were employed to change th…	2013	['Liang S', 'Xu JF', 'Cao WJ', 'Li HP', 'Hu CP']	['Department of Respiratory Diseases, Pulmonary Hospital of Shanghai, Tongji University School of Medicine, Shanghai 200433, China.', 'Department of Respiratory Diseases, Pulmonary Hospital of Shanghai, Tongji University School of Medicine, Shanghai 200433, China.', 'Department of Respiratory Diseases, Pulmonary Hospital of Shanghai, Tongji University School of Medicine, Shanghai 200433, China. E…	China	24342321	['Journal Article', "Research Support, Non-U.S. Gov't"]	False	2	Cancer[TI] AND (DCN[TI] OR SLRR1B[TI] OR DCN[TI] OR Decorin[TI] OR Bone-proteoglycan-II[TI] OR PG-S2[TI] OR PG40[TI])
Biological functions of decorin in cancer.	Decorin is a member of the extracellular matrix small leucine-rich proteoglycans family that exists and functions in stromal and epithelial cells. Accumulating evidence suggests that decorin affects the biology of various types of cancer by directly or indirectly targeting the signaling molecules involved in cell growth, survival, metastasis, and angiogenesis. More recent studies show that decori…	2013	['Bi XL', 'Yang W']	["Liaoning University, Shenyang, Liaoning, People's Republic of China. xiulibi@gmail.com"]	England	23601240	['Journal Article', "Research Support, Non-U.S. Gov't", 'Review']	True	1	Cancer[TI] AND (DCN[TI] OR SLRR1B[TI] OR DCN[TI] OR Decorin[TI] OR Bone-proteoglycan-II[TI] OR PG-S2[TI] OR PG40[TI])
Oncogenic activin C interacts with decorin in colorectal cancer in vivo and in vitro.	Activin C is a member of the transforming growth factor-beta (TGF-beta) superfamily with various biological activities. Decorin is a member of the small leucine-rich proteoglycan family, which can bind to TGF-beta and modulate TGF-beta-mediated signaling. In the decorin-deficient mouse model, we found that the expression of activin C was remarkably increased in the intestine of Dcn(-/-) mice comp…	2016	['Bi X', 'Xia X', 'Fan D', 'Mu T', 'Zhang Q', 'Iozzo RV', 'Yang W']	['School of Life Science, Liaoning University, Shenyang, 110036, China. xiulibi@gmail.com.', 'School of Life Science, Liaoning University, Shenyang, 110036, China.', 'School of Life Science, Liaoning University, Shenyang, 110036, China.', 'School of Life Science, Liaoning University, Shenyang, 110036, China.', 'Department of Pharmacology, Liaoning Traditional Chinese Medicine University, Liaoning…	United States	26509701	['Journal Article']	False	2	Cancer[TI] AND (DCN[TI] OR SLRR1B[TI] OR DCN[TI] OR Decorin[TI] OR Bone-proteoglycan-II[TI] OR PG-S2[TI] OR PG40[TI])
Adenovirus-mediated decorin expression induces cancer cell death through activation of p53 and mitochondrial apoptosis.	Decorin (DCN) is a small leucine-rich proteoglycan that plays an important role in the regulation of apoptosis, proliferation, intercellular contact, and cell migration. Here we have investigated the detailed mechanism of apoptotic cell death induced by DCN expression. A marked increase in cytotoxicity was observed for both DCN-expressing replication-incompetent (dE1/DCN) and -competent (dB/DCN) …	2017	['Yoon AR', 'Hong J', 'Yun CO']	['Department of Bioengineering, College of Engineering, Hanyang University, Seongdong-gu, Seoul 04763, Korea.', 'Department of Bioengineering, College of Engineering, Hanyang University, Seongdong-gu, Seoul 04763, Korea.', 'Department of Bioengineering, College of Engineering, Hanyang University, Seongdong-gu, Seoul 04763, Korea.']	United States	29100340	['Journal Article']	False	2	Cancer[TI] AND (DCN[TI] OR SLRR1B[TI] OR DCN[TI] OR Decorin[TI] OR Bone-proteoglycan-II[TI] OR PG-S2[TI] OR PG40[TI])
Decorin-mediated inhibition of colorectal cancer growth and migration is associated with E-cadherin in vitro and in mice.	Previous studies have shown that decorin expression is significantly reduced in colorectal cancer tissues and cancer cells, and genetic deletion of the decorin gene is sufficient to cause intestinal tumor formation in mice, resulting from a downregulation of p21, p27(kip1) and E-cadherin and an upregulation of beta-catenin signaling [Bi,X. et al. (2008) Genetic deficiency of decorin causes intest…	2012	['Bi X', 'Pohl NM', 'Qian Z', 'Yang GR', 'Gou Y', 'Guzman G', 'Kajdacsy-Balla A', 'Iozzo RV', 'Yang W']	['School of Life Sciences, Liaoning University, Shenyang 110036, China.']	England	22159220	['Journal Article', 'Research Support, N.I.H., Extramural', "Research Support, Non-U.S. Gov't"]	False	2	Cancer[TI] AND (DCN[TI] OR SLRR1B[TI] OR DCN[TI] OR Decorin[TI] OR Bone-proteoglycan-II[TI] OR PG-S2[TI] OR PG40[TI])
Signaling by the matrix proteoglycan decorin controls inflammation and cancer through PDCD4 and MicroRNA-21.	The mechanisms linking immune responses and inflammation with tumor development are not well understood. Here, we show that the soluble form of the extracellular matrix proteoglycan decorin controls inflammation and tumor growth through PDCD4 (programmed cell death 4) and miR-21 (microRNA-21) by two mechanisms. First, decorin acted as an endogenous ligand of Toll-like receptors 2 and 4 and stimul…	2011	['Merline R', 'Moreth K', 'Beckmann J', 'Nastase MV', 'Zeng-Brouwers J', 'Tralhao JG', 'Lemarchand P', 'Pfeilschifter J', 'Schaefer RM', 'Iozzo RV', 'Schaefer L']	['1Pharmazentrum Frankfurt, Institut fur Allgemeine Pharmakologie und Toxikologie, Klinikum der Goethe-Universitat Frankfurt am Main, Theodor-Stern-Kai 7, 60590 Frankfurt am Main, Germany.']	United States	22087031	['Journal Article', 'Research Support, N.I.H., Extramural', "Research Support, Non-U.S. Gov't"]	False	2	Cancer[TI] AND (DCN[TI] OR SLRR1B[TI] OR DCN[TI] OR Decorin[TI] OR Bone-proteoglycan-II[TI] OR PG-S2[TI] OR PG40[TI])
Decorin is responsible for progression of non-small-cell lung cancer by promoting cell proliferation and metastasis.	Decorin, a member of the small leucine-rich proteoglycans family, exists and plays multifunctional roles in stromal and epithelial cells. Emerging evidences showed that decorin is dysregulated expression in a wide variety of human tumors and affects a broad biology process of cancer cells, including growth, metastasis, and angiogenesis. Recent studies demonstrated that decorin could affect A549 p…	2015	['Shi X', 'Liang W', 'Yang W', 'Xia R', 'Song Y']	['Department of Respiratory Medicine, Jinling Hospital, Nanjing University School of Medicine, Nanjing, China, shixuefei1223@aliyun.com.']	United States	25524578	['Journal Article', "Research Support, Non-U.S. Gov't"]	False	2	Cancer[TI] AND (DCN[TI] OR SLRR1B[TI] OR DCN[TI] OR Decorin[TI] OR Bone-proteoglycan-II[TI] OR PG-S2[TI] OR PG40[TI])
Periostin suppression induces decorin secretion leading to reduced breast cancer cell motility and invasion.	The ability of cancer cells to metastasize is dependent on the interactions between their cell-surface molecules and the microenvironment. However, the tumor microenvironment, especially the cancer-associated stroma, is poorly understood. To identify proteins present in the stroma, we focused on phyllodes tumors, rare breast tumors that contain breast stromal cells. We compared the expression of …	2014	['Ishiba T', 'Nagahara M', 'Nakagawa T', 'Sato T', 'Ishikawa T', 'Uetake H', 'Sugihara K', 'Miki Y', 'Nakanishi A']	['1] Department of Molecular Genetics, Medical Research Institute, Tokyo Medical and Dental University (TMDU) [2] Department of Surgical Oncology, Tokyo Medical and Dental University (TMDU).', 'Department of Surgical Oncology, Tokyo Medical and Dental University (TMDU).', 'Department of Surgical Oncology, Tokyo Medical and Dental University (TMDU).', 'Department of Surgical Oncology, Tokyo Medica…	England	25400079	['Journal Article']	False	2	Cancer[TI] AND (DCN[TI] OR SLRR1B[TI] OR DCN[TI] OR Decorin[TI] OR Bone-proteoglycan-II[TI] OR PG-S2[TI] OR PG40[TI])
Overexpressed decorin in pancreatic cancer: potential tumor growth inhibition and attenuation of chemotherapeutic action.	PURPOSE: The aim of this study was to investigate the expression and significance of decorin in pancreatic cancer. EXPERIMENTAL DESIGN: Decorin expression in normal pancreas and excised tumors was examined by real-time quantitative PCR, Western blot analysis, and immunohistochemistry. Reverse transcription-PCR was used to analyze cultures of pancreatic cancer and stellate cells. Growth-inhibitory…	2004	['Koninger J', 'Giese NA', 'di Mola FF', 'Berberat P', 'Giese T', 'Esposito I', 'Bachem MG', 'Buchler MW', 'Friess H']	['Department of General Surgery, University of Heidelberg, Heidelberg, Germany.']	United States	15269152	['Journal Article']	False	2	Cancer[TI] AND (DCN[TI] OR SLRR1B[TI] OR DCN[TI] OR Decorin[TI] OR Bone-proteoglycan-II[TI] OR PG-S2[TI] OR PG40[TI])
Decorin suppresses bone metastasis in a breast cancer cell line.	Decorin, the prototype of an expanding family of small leucine-rich proteoglycans, is involved in a number of cellular processes including matrix assembly, fibrillogenesis and the control of cell proliferation. In this study, we investigated the role of decorin in suppressing tumor aggressiveness and bone metastases. We used a metastatic breast cancer cell line, MDA-MB-231, to show that decorin c…	2009	['Araki K', 'Wakabayashi H', 'Shintani K', 'Morikawa J', 'Matsumine A', 'Kusuzaki K', 'Sudo A', 'Uchida A']	['Department of Orthopaedic Surgery, Mie University Graduate School of Medicine, Mie, Japan.']	Switzerland	19590249	['Journal Article']	False	2	Cancer[TI] AND (DCN[TI] OR SLRR1B[TI] OR DCN[TI] OR Decorin[TI] OR Bone-proteoglycan-II[TI] OR PG-S2[TI] OR PG40[TI])
Systemic Delivery of an Oncolytic Adenovirus Expressing Decorin for the Treatment of Breast Cancer Bone Metastases.	The development of novel therapies for breast cancer bone metastasis is a major unmet medical need. Toward that end, we have constructed an oncolytic adenovirus, Ad.dcn, and a nonreplicating adenovirus, Ad(E1-).dcn, both containing the human decorin gene. Our in vitro studies showed that Ad.dcn produced high levels of viral replication and the decorin protein in the breast tumor cells. Ad(E1-).dc…	2015	['Yang Y', 'Xu W', 'Neill T', 'Hu Z', 'Wang CH', 'Xiao X', 'Stock SR', 'Guise T', 'Yun CO', 'Brendler CB', 'Iozzo RV', 'Seth P']	['1 Gene Therapy Program, Department of Medicine, NorthShore Research Institute, An Affiliate of the University of Chicago , Evanston, Illinois.', '1 Gene Therapy Program, Department of Medicine, NorthShore Research Institute, An Affiliate of the University of Chicago , Evanston, Illinois.', '2 Department of Pathology, Anatomy and Cell Biology and the Cancer Cell Biology and Signaling Program, Ki…	United States	26467629	['Journal Article', 'Research Support, N.I.H., Extramural', "Research Support, Non-U.S. Gov't", "Research Support, U.S. Gov't, Non-P.H.S."]	False	2	Cancer[TI] AND (DCN[TI] OR SLRR1B[TI] OR DCN[TI] OR Decorin[TI] OR Bone-proteoglycan-II[TI] OR PG-S2[TI] OR PG40[TI])
Decorin in human oral cancer: a promising predictive biomarker of S-1 neoadjuvant chemosensitivity.	We reported previously that decorin (DCN) is significantly up-regulated in chemoresistant cancer cell lines. DCN is a small leucine-rich proteoglycan that exists and functions in stromal and epithelial cells. Accumulating evidence suggests that DCN affects the biology of several types of cancer by directly/indirectly targeting the signaling molecules involved in cell growth, survival, metastasis,…	2015	['Kasamatsu A', 'Uzawa K', 'Minakawa Y', 'Ishige S', 'Kasama H', 'Endo-Sakamoto Y', 'Ogawara K', 'Shiiba M', 'Takiguchi Y', 'Tanzawa H']	['Department of Oral Science, Graduate School of Medicine, Chiba University, Chiba 260-8670, Japan; Department of Dentistry and Oral-Maxillofacial Surgery, Chiba University Hospital, Chiba 260-8670, Japan. Electronic address: kasamatsua@faculty.chiba-u.jp.', 'Department of Oral Science, Graduate School of Medicine, Chiba University, Chiba 260-8670, Japan; Department of Dentistry and Oral-Maxillof…	United States	25550184	['Journal Article']	False	2	Cancer[TI] AND (DCN[TI] OR SLRR1B[TI] OR DCN[TI] OR Decorin[TI] OR Bone-proteoglycan-II[TI] OR PG-S2[TI] OR PG40[TI])
Decreased expression of decorin and p57(KIP2) correlates with poor survival and lymphatic metastasis in lung cancer patients.	PURPOSE: Decorin, p57(KIP2), and TGF-beta 1 have been investigated as prognostic factors because they appear to be associated with tumorigenesis; however, the effect of decorin and p57(KIP2) in lung cancer remains poorly understood. The purpose of this study was to examine the expression of decorin, p57(KIP2), and TGF-beta 1 in 64 lung cancer specimens and 36 normal lung specimens, and to analyze…	2011	['Biaoxue R', 'Xiguang C', 'Hua L', 'Hui M', 'Shuanying Y', 'Wei Z', 'Wenli S', 'Jie D']	["Department of Respiratory Disease, The Second Affiliated Hospital, Xi'an Jiaotong University, Xi'an, Shanxi Province, China."]	United States	21360479	['Journal Article']	False	2	Cancer[TI] AND (DCN[TI] OR SLRR1B[TI] OR DCN[TI] OR Decorin[TI] OR Bone-proteoglycan-II[TI] OR PG-S2[TI] OR PG40[TI])
Presence of activating KRAS mutations correlates significantly with expression of tumour suppressor genes DCN and TPM1 in colorectal cancer.	BACKGROUND: Despite identification of the major genes and pathways involved in the development of colorectal cancer (CRC), it has become obvious that several steps in these pathways might be bypassed by other as yet unknown genetic events that lead towards CRC. Therefore we wanted to improve our understanding of the genetic mechanisms of CRC development. METHODS: We used microarrays to identify n…	2009	['Mlakar V', 'Berginc G', 'Volavsek M', 'Stor Z', 'Rems M', 'Glavac D']	['Department of Molecular Genetics, Institute of Pathology, Faculty of Medicine, University of Ljubljana, Ljubljana, Slovenia. vid.mlakar@mf.uni-lj.si']	England	19678923	['Journal Article', "Research Support, Non-U.S. Gov't"]	False	2	Cancer[TI] AND (DCN[TI] OR SLRR1B[TI] OR DCN[TI] OR Decorin[TI] OR Bone-proteoglycan-II[TI] OR PG-S2[TI] OR PG40[TI])
iTRAQ-based proteomic analysis of DMH-induced colorectal cancer in mice reveals the expressions of beta-catenin, decorin, septin-7, and S100A10 expression in 53 cases of human hereditary polyposis colorectal cancer.	PURPOSE: The aim of this study is to explore the roles of beta-catenin, decorin, septin-7, and S100A10 expression in colorectal cancer development. METHODS: Twenty-five BALB/c mice were divided into five groups; four groups were administrated N,N-dimethylhydrazine for 0, 10, 15, and 20 weeks, and one group was administrated normal saline for 20 weeks. The colons were collected for histopathologic…	2019	['Liu G', 'Fei F', 'Qu J', 'Wang X', 'Zhao Y', 'Li Y', 'Zhang S']	["Department of Pathology, Tianjin Union Medical Center, Tianjin, 300121, People's Republic of China.", "Nankai University School of Medicine, Nankai University, Tianjin, 300071, People's Republic of China.", "Nankai University School of Medicine, Nankai University, Tianjin, 300071, People's Republic of China.", "Department of Pathology, Tianjin Union Medical Center, Tianjin, 300121, People's Rep…	Italy	29956073	['Journal Article']	False	2	Cancer[TI] AND (DCN[TI] OR SLRR1B[TI] OR DCN[TI] OR Decorin[TI] OR Bone-proteoglycan-II[TI] OR PG-S2[TI] OR PG40[TI])
Decorin transfection induces proteomic and phenotypic modulation in breast cancer cells 8701-BC.	Decorin is a prototype member of the small leucine-rich proteoglycan family widely distributed in the extracellular matrices of many connective tissues, where it has been shown to play multiple important roles in the matrix assembly process, as well as in some cellular activities. A major interest for decorin function concerns its role in tumorigenesis, as growth-inhibitor of different neoplastic…	2008	['Pucci-Minafra I', 'Cancemi P', 'Di Cara G', 'Minafra L', 'Feo S', 'Forlino A', 'Tira ME', 'Tenni R', 'Martini D', 'Ruggeri A', 'Minafra S']	['Dipartimento di Oncologia Sperimentale e Applicazioni Cliniche, University of Palermo, Palermo, Italy. idapucci@unipa.it']	England	18293176	['Comparative Study', 'Journal Article', "Research Support, Non-U.S. Gov't"]	False	2	Cancer[TI] AND (DCN[TI] OR SLRR1B[TI] OR DCN[TI] OR Decorin[TI] OR Bone-proteoglycan-II[TI] OR PG-S2[TI] OR PG40[TI])
Prognostic value of stromal decorin expression in patients with breast cancer: a meta-analysis.	BACKGROUND: Numbers of studies have investigated the biological functions of decorin (DCN) in oncogenesis, tumor progression, angiogenesis and metastasis. Although many of them aim to highlight the prognostic value of stromal DCN expression in breast cancer, some controversial results still exist and a consensus has not been reached until now. Therefore, our meta-analysis aims to determine the pr…	2015	['Li SJ', 'Chen DL', 'Zhang WB', 'Shen C', 'Che GW']	['1 Department of Thoracic Surgery, 2 Lung Cancer Center, West China Hospital, Sichuan University, Chengdu 610041, China.', '1 Department of Thoracic Surgery, 2 Lung Cancer Center, West China Hospital, Sichuan University, Chengdu 610041, China.', '1 Department of Thoracic Surgery, 2 Lung Cancer Center, West China Hospital, Sichuan University, Chengdu 610041, China.', '1 Department of Thoracic Sur…	China	26716032	['Journal Article']	False	2	Cancer[TI] AND (DCN[TI] OR SLRR1B[TI] OR DCN[TI] OR Decorin[TI] OR Bone-proteoglycan-II[TI] OR PG-S2[TI] OR PG40[TI])
In vivo selective and distant killing of cancer cells using adenovirus-mediated decorin gene transfer.	Decorin is a well-known, ubiquitous proteoglycan that is a normal component of the ECM. Upon transgenic expression of decorin, tumor cells with diverse histogenetic background overexpress p21WAF1, a potent inhibitor of cyclin-dependent kinase activity, become arrested in G1, and fail to generate tumors in immunocompromised animals. Because decorin is a secreted protein, it has been recently sugge…	2003	['Tralhao JG', 'Schaefer L', 'Micegova M', 'Evaristo C', 'Schonherr E', 'Kayal S', 'Veiga-Fernandes H', 'Danel C', 'Iozzo RV', 'Kresse H', 'Lemarchand P']	['INSERM E0016, Universite Rene Descartes, Faculte Necker-Enfants Malades, Paris, France.']	United States	12631584	['Journal Article']	False	2	Cancer[TI] AND (DCN[TI] OR SLRR1B[TI] OR DCN[TI] OR Decorin[TI] OR Bone-proteoglycan-II[TI] OR PG-S2[TI] OR PG40[TI])
The increased accumulation of structurally modified versican and decorin is related with the progression of laryngeal cancer.	Versican and decorin, two proteoglycans (PGs) with contradictory roles in the pathophysiology of cancer, comprise important stromal components in many tumor types and play a crucial role in the progression of cancer. In this study, we provide direct evidence for a significant and stage-related accumulation of versican and decorin in the tumor-associated stroma of laryngeal squamous cell carcinoma…	2006	['Skandalis SS', 'Theocharis AD', 'Papageorgakopoulou N', 'Vynios DH', 'Theocharis DA']	['Laboratory of Biochemistry, Section of Organic Chemistry, Biochemistry and Natural Products, Department of Chemistry, University of Patras, 26500 Patras, Greece. s_skandal@hotmail.com']	France	16690200	['Journal Article']	False	2	Cancer[TI] AND (DCN[TI] OR SLRR1B[TI] OR DCN[TI] OR Decorin[TI] OR Bone-proteoglycan-II[TI] OR PG-S2[TI] OR PG40[TI])
Reduced decorin expression in the tumor stroma correlates with tumor proliferation and predicts poor prognosis in patients with I-IIIA non-small cell lung cancer.	Decorin, chiefly synthesized by tumor stroma, is known as a tumor suppressor. However, the clinical and prognostic significance in lung cancer remained unclear. Here, decorin and Ki67 expression was detected by immunohistochemistry (IHC) in I-IIIA non-small cell lung cancer (NSCLC) tissues (n = 264) in comparison to adjacent normal tissues (n = 40). The relationship between the expression of deco…	2016	['Hong X', 'Yang Z', 'Wang M', 'Wang L', 'Xu Q']	["Department of Medical Oncology, Harbin Medical University Cancer Hospital, Harbin, People's Republic of China.", "Department of Medical Oncology, Harbin Medical University Cancer Hospital, Harbin, People's Republic of China.", "Department of Medical Oncology, Harbin Medical University Cancer Hospital, Harbin, People's Republic of China.", "Department of Radiation Oncology, Harbin Medical Univer…	United States	27726099	['Journal Article']	False	2	Cancer[TI] AND (DCN[TI] OR SLRR1B[TI] OR DCN[TI] OR Decorin[TI] OR Bone-proteoglycan-II[TI] OR PG-S2[TI] OR PG40[TI])
Hypomethylation of the decorin proteoglycan gene in human colon cancer.	We have previously reported that the connective tissue stroma of human colon carcinoma contains elevated amounts of decorin, a small proteoglycan involved in the regulation of matrix formation and cell proliferation. These biochemical changes were correlated with increased mRNA levels and general hypomethylation of the decorin gene in human colon cancer DNA. In this report we use a quantitative p…	1991	['Adany R', 'Iozzo RV']	['Department of Pathology and Cell Biology, Thomas Jefferson University, Philadelphia, PA 19107.']	England	1710888	['Journal Article', "Research Support, Non-U.S. Gov't", "Research Support, U.S. Gov't, P.H.S."]	False	2	Cancer[TI] AND (DCN[TI] OR SLRR1B[TI] OR DCN[TI] OR Decorin[TI] OR Bone-proteoglycan-II[TI] OR PG-S2[TI] OR PG40[TI])
The systemic delivery of an oncolytic adenovirus expressing decorin inhibits bone metastasis in a mouse model of human prostate cancer.	In an effort to develop a new therapy for prostate cancer (PCa) bone metastases, we have created Ad.dcn, a recombinant oncolytic adenovirus carrying the human decorin gene. Infection of PC-3 and DU-145, the human prostate tumor cells, with Ad.dcn or a non-replicating adenovirus Ad(E1-).dcn resulted in decorin expression; Ad.dcn produced high viral titers and cytotoxicity in human prostate tumor c…	2015	['Xu W', 'Neill T', 'Yang Y', 'Hu Z', 'Cleveland E', 'Wu Y', 'Hutten R', 'Xiao X', 'Stock SR', 'Shevrin D', 'Kaul K', 'Brendler C', 'Iozzo RV', 'Seth P']	['Gene Therapy Program, Department of Medicine, NorthShore Research Institute, an affiliate of the University of Chicago, Evanston, IL, USA.', 'Department of Pathology, Anatomy and Cell Biology and the Cancer Cell Biology and Signaling Program, Kimmel Cancer Center, Thomas Jefferson University, Philadelphia, PA, USA.', 'Gene Therapy Program, Department of Medicine, NorthShore Research Institute, …	England	25503693	['Journal Article', 'Research Support, N.I.H., Extramural', "Research Support, U.S. Gov't, Non-P.H.S."]	False	2	Cancer[TI] AND (DCN[TI] OR SLRR1B[TI] OR DCN[TI] OR Decorin[TI] OR Bone-proteoglycan-II[TI] OR PG-S2[TI] OR PG40[TI])
Significance of stromal decorin expression during the progression of breast cancer.	Decorin, a small leucine-rich proteoglycan and important component of the extracellular matrix (ECM), is a natural anticancer agent that modulates several receptors involved in cell growth and survival. Reductions in decorin expression may weaken the ECM and enhance the effectiveness of these receptors and may, consequently, lead to tumor spreading. To determine the contribution of stromal decori…	2012	['Oda G', 'Sato T', 'Ishikawa T', 'Kawachi H', 'Nakagawa T', 'Kuwayama T', 'Ishiguro M', 'Iida S', 'Uetake H', 'Sugihara K']	['Department of Surgical Oncology, Tokyo Medical and Dental University, Graduate School of Medicine and Dentistry, Bunkyo-ku, Tokyo 113-8519, Japan.']	Greece	22992875	['Journal Article']	False	2	Cancer[TI] AND (DCN[TI] OR SLRR1B[TI] OR DCN[TI] OR Decorin[TI] OR Bone-proteoglycan-II[TI] OR PG-S2[TI] OR PG40[TI])
An essential role for decorin in bladder cancer invasiveness.	Muscle-invasive forms of urothelial carcinomas are responsible for most mortality in bladder cancer. Finding new treatments for invasive bladder tumours requires adequate animal models to decipher the mechanisms of progression, in particular the way tumours interact with their microenvironment. Herein, using the murine bladder tumour cell line MB49 and its more aggressive variant MB49-I, we demon…	2013	['El Behi M', 'Krumeich S', 'Lodillinsky C', 'Kamoun A', 'Tibaldi L', 'Sugano G', 'De Reynies A', 'Chapeaublanc E', 'Laplanche A', 'Lebret T', 'Allory Y', 'Radvanyi F', 'Lantz O', 'Eijan AM', 'Bernard-Pierrot I', 'Thery C']	['Institut Curie Research Center, Paris, France; INSERM U932, Paris, France.']	Germany	24142880	['Journal Article', "Research Support, Non-U.S. Gov't"]	False	2	Cancer[TI] AND (DCN[TI] OR SLRR1B[TI] OR DCN[TI] OR Decorin[TI] OR Bone-proteoglycan-II[TI] OR PG-S2[TI] OR PG40[TI])
Stromal expression of decorin, Semaphorin6D, SPARC, Sprouty1 and Tsukushi in developing prostate and decreased levels of decorin in prostate cancer.	BACKGROUND AND AIM: During prostate development, mesenchymal-epithelial interactions regulate organ growth and differentiation. In adult prostate, stromal-epithelial interactions are important for tissue homeostasis and also play a significant role in prostate cancer. In this study we have identified molecules that show a mesenchymal expression pattern in the developing prostate, and one of these…	2012	['Henke A', 'Grace OC', 'Ashley GR', 'Stewart GD', 'Riddick AC', 'Yeun H', "O'Donnell M", 'Anderson RA', 'Thomson AA']	["Medical Research Council, Centre for Reproductive Health, The Queens's Medical Research Institute, Edinburgh, Scotland, United Kingdom. dr.a.henke@gmail.com"]	United States	22880013	['Journal Article', "Research Support, Non-U.S. Gov't"]	False	2	Cancer[TI] AND (DCN[TI] OR SLRR1B[TI] OR DCN[TI] OR Decorin[TI] OR Bone-proteoglycan-II[TI] OR PG-S2[TI] OR PG40[TI])
Stage-related decorin and versican expression in human laryngeal cancer.	BACKGROUND: The major proteoglycan of normal human larynx is aggrecan. In laryngeal carcinoma, aggrecan is depleted, with versican and decorin appearing in higher amounts. MATERIALS AND METHODS: Proteoglycans in laryngeal carcinoma samples were characterized immunohistochemically and using Western blotting; their expression was examined by RT-PCR. RESULTS: Aggrecan was totally removed in advanced…	2008	['Stylianou M', 'Skandalis SS', 'Papadas TA', 'Mastronikolis NS', 'Theocharis DA', 'Papageorgakopoulou N', 'Vynios DH']	['Laboratory of Biochemistry, Department of Chemistry, University of Patras, 26500 Patras, Greece.']	Greece	18383852	['Journal Article']	False	2	Cancer[TI] AND (DCN[TI] OR SLRR1B[TI] OR DCN[TI] OR Decorin[TI] OR Bone-proteoglycan-II[TI] OR PG-S2[TI] OR PG40[TI])
Differential expression of decorin, EGFR and cyclin D1 during mammary gland carcinogenesis in TA2 mice with spontaneous breast cancer.	BACKGROUND: The Tientsin Albino 2 (TA2) mouse is an inbred strain originating from the Kunming strain. It has a high incidence of spontaneous breast cancer without the need for external inducers or carcinogens. Until now, the mechanism of carcinogenesis has remained unclear. In this study, we investigate differential gene expression, especially the expression of decorin, EGFR and cyclin D1, durin…	2010	['Gu Y', 'Zhang S', 'Wu Q', 'Xu S', 'Cui Y', 'Yang Z', 'Zhao X', 'Sun B']	['Department of Pathology, Tianjin Cancer Hospital and Institute, Tianjin Medical University, Tianjin 300060, China.']	England	20092659	['Comparative Study', 'Journal Article', "Research Support, Non-U.S. Gov't"]	False	2	Cancer[TI] AND (DCN[TI] OR SLRR1B[TI] OR DCN[TI] OR Decorin[TI] OR Bone-proteoglycan-II[TI] OR PG-S2[TI] OR PG40[TI])
An antimetastatic role for decorin in breast cancer.	Decorin, a member of the small leucine-rich proteoglycan gene family, down-regulates members of the ErbB receptor tyrosine kinase family and attenuates their signaling, leading to growth inhibition. We investigated the effects of decorin on the growth of ErbB2-overexpressing mammary carcinoma cells in comparison with AG879, an established ErbB2 kinase inhibitor. Cell proliferation and anchorage-i…	2008	['Goldoni S', 'Seidler DG', 'Heath J', 'Fassan M', 'Baffa R', 'Thakur ML', 'Owens RT', 'McQuillan DJ', 'Iozzo RV']	['Department of Pathology, Anatomy and Cell Biology, Thomas Jefferson University, Philadelphia, PA 19107, USA.']	United States	18688028	['Journal Article', 'Research Support, N.I.H., Extramural']	False	2	Cancer[TI] AND (DCN[TI] OR SLRR1B[TI] OR DCN[TI] OR Decorin[TI] OR Bone-proteoglycan-II[TI] OR PG-S2[TI] OR PG40[TI])
Genetic variation in stromal proteins decorin and lumican with breast cancer: investigations in two case-control studies.	INTRODUCTION: The stroma is the supportive framework of biologic tissue in the breast, consisting of various proteins such as the proteoglycans, decorin and lumican. Altered expression of decorin and lumican is associated with breast tumors. We hypothesized that genetic variation in the decorin (DCN) and lumican (LUM) genes may contribute to breast cancer. METHODS: We investigated associations of…	2008	['Kelemen LE', 'Couch FJ', 'Ahmed S', 'Dunning AM', 'Pharoah PD', 'Easton DF', 'Fredericksen ZS', 'Vierkant RA', 'Pankratz VS', 'Goode EL', 'Scott CG', 'Rider DN', 'Wang X', 'Cerhan JR', 'Vachon CM']	['Department of Population Health Research, Alberta Cancer Board, 1331 29th Street NW, Calgary, AB T2N 4N2, Canada.']	England	19036156	['Journal Article', 'Research Support, N.I.H., Extramural', "Research Support, Non-U.S. Gov't"]	False	2	Cancer[TI] AND (DCN[TI] OR SLRR1B[TI] OR DCN[TI] OR Decorin[TI] OR Bone-proteoglycan-II[TI] OR PG-S2[TI] OR PG40[TI])
Decorin protein core inhibits in vivo cancer growth and metabolism by hindering epidermal growth factor receptor function and triggering apoptosis via caspase-3 activation.	Decorin is not only a regulator of matrix assembly but also a key signaling molecule that modulates the activity of tyrosine kinase receptors such as the epidermal growth factor receptor (EGFR). Decorin evokes protracted internalization of the EGFR via a caveolar-mediated endocytosis, which leads to EGFR degradation and attenuation of its signaling pathway. In this study, we tested if systemic de…	2006	['Seidler DG', 'Goldoni S', 'Agnew C', 'Cardi C', 'Thakur ML', 'Owens RT', 'McQuillan DJ', 'Iozzo RV']	['Department of Pathology, Anatomy and Cell Biology, Thomas Jefferson University, Philadelphia, Pennsylvania 19107, USA.']	United States	16835231	['Journal Article', 'Research Support, N.I.H., Extramural', "Research Support, U.S. Gov't, Non-P.H.S."]	False	2	Cancer[TI] AND (DCN[TI] OR SLRR1B[TI] OR DCN[TI] OR Decorin[TI] OR Bone-proteoglycan-II[TI] OR PG-S2[TI] OR PG40[TI])
Lack of decorin expression by human bladder cancer cells offers new tools in the therapy of urothelial malignancies.	Decorin, a multifunctional small leucine-rich extracellular matrix proteoglycan, has been shown to possess potent antitumour activity. However, there is some uncertainty whether different cancer cells express decorin in addition to non-malignant stromal cells. In this study we clarified decorin expression by human bladder cancer cells both in vivo and in vitro. In addition, the effect of adenovir…	2013	['Sainio A', 'Nyman M', 'Lund R', 'Vuorikoski S', 'Bostrom P', 'Laato M', 'Bostrom PJ', 'Jarvelainen H']	['Department of Medical Biochemistry and Genetics, University of Turku, Turku, Finland.']	United States	24146840	['Journal Article', "Research Support, Non-U.S. Gov't"]	False	2	Cancer[TI] AND (DCN[TI] OR SLRR1B[TI] OR DCN[TI] OR Decorin[TI] OR Bone-proteoglycan-II[TI] OR PG-S2[TI] OR PG40[TI])
Decorin prevents metastatic spreading of breast cancer.	Metastases in breast cancer are a vital concern in treatment, with epidermal growth factor receptor and ErbB2 strongly implicated in mediating tumor invasion and spreading. In this study, we investigated the role of decorin in suppressing both primary breast carcinomas and pulmonary metastases. We show that decorin causes marked growth suppression both in vitro and in vivo using a metastatic brea…	2005	['Reed CC', 'Waterhouse A', 'Kirby S', 'Kay P', 'Owens RT', 'McQuillan DJ', 'Iozzo RV']	['Department of Pathology, Anatomy and Cell Biology, Thomas Jefferson University, Philadelphia, PA 19107, USA.']	England	15690056	['Journal Article', "Research Support, U.S. Gov't, Non-P.H.S.", "Research Support, U.S. Gov't, P.H.S."]	False	2	Cancer[TI] AND (DCN[TI] OR SLRR1B[TI] OR DCN[TI] OR Decorin[TI] OR Bone-proteoglycan-II[TI] OR PG-S2[TI] OR PG40[TI])
[Decorin protein is down-regulated in non-small cell lung cancer tissue and significantly associated with histological type].	BACKGROUND AND OBJECTIVE: Decorin is a protein component of the extracellular matrix. It has been proven that decorin plaid an important role in matrix assembly. The protein is also capable of suppressing tumor cell growth. The aim of this study is to examine the protein levels of decorin in tissue samples of non-small cell lung cancer (NSCLC) patients and evaluate its potential clinical value. M…	2011	['Wu Y', 'Xiao T', 'Li M', 'Zhang Y', 'Gao Y', 'Sun K']	['Department of Thoracic Surgery, Cancer Institute (Hospital), Peking Union Medical College and Chinese Academy of Medical Sciences, Beijing 100021, China.']	China	22104218	['English Abstract', 'Journal Article', "Research Support, Non-U.S. Gov't"]	False	2	Cancer[TI] AND (DCN[TI] OR SLRR1B[TI] OR DCN[TI] OR Decorin[TI] OR Bone-proteoglycan-II[TI] OR PG-S2[TI] OR PG40[TI])
The anti-metastatic activity of collagenase-2 in breast cancer cells is mediated by a signaling pathway involving decorin and miR-21.	Matrix metalloproteinases (MMPs) have been traditionally implicated in cancer progression because of their ability to degrade the extracellular matrix. However, some members of the MMP family have recently been identified as proteases with antitumor properties. Thus, it has been described that collagenase-2 (MMP-8) has a protective role in tumor and metastasis progression, but the molecular mecha…	2014	['Soria-Valles C', 'Gutierrez-Fernandez A', 'Guiu M', 'Mari B', 'Fueyo A', 'Gomis RR', 'Lopez-Otin C']	['Departamento de Bioquimica y Biologia Molecular, Facultad de Medicina, Instituto Universitario de Oncologia (IUOPA), Universidad de Oviedo, Oviedo, Spain.', 'Departamento de Bioquimica y Biologia Molecular, Facultad de Medicina, Instituto Universitario de Oncologia (IUOPA), Universidad de Oviedo, Oviedo, Spain.', 'Oncology Programme, Institute for Research in Biomedicine (IRB Barcelona), Barcel…	England	23851508	['Journal Article', "Research Support, Non-U.S. Gov't"]	False	2	Cancer[TI] AND (DCN[TI] OR SLRR1B[TI] OR DCN[TI] OR Decorin[TI] OR Bone-proteoglycan-II[TI] OR PG-S2[TI] OR PG40[TI])
Proteomic analyses reveal high expression of decorin and endoplasmin (HSP90B1) are associated with breast cancer metastasis and decreased survival.	BACKGROUND: Breast cancer is the most common malignancy among women worldwide in terms of incidence and mortality. About 10% of North American women will be diagnosed with breast cancer during their lifetime and 20% of those will die of the disease. Breast cancer is a heterogeneous disease and biomarkers able to correctly classify patients into prognostic groups are needed to better tailor treatm…	2012	['Cawthorn TR', 'Moreno JC', 'Dharsee M', 'Tran-Thanh D', 'Ackloo S', 'Zhu PH', 'Sardana G', 'Chen J', 'Kupchak P', 'Jacks LM', 'Miller NA', 'Youngson BJ', 'Iakovlev V', 'Guidos CJ', 'Vallis KA', 'Evans KR', 'McCready D', 'Leong WL', 'Done SJ']	['Campbell Family Institute for Breast Cancer Research, University Health Network, Toronto, Ontario, Canada.']	United States	22363530	['Journal Article', "Research Support, Non-U.S. Gov't"]	False	2	Cancer[TI] AND (DCN[TI] OR SLRR1B[TI] OR DCN[TI] OR Decorin[TI] OR Bone-proteoglycan-II[TI] OR PG-S2[TI] OR PG40[TI])
[The action of decorin in anti-fibrosis and anti-cancer].	Decorin (DCN) is a member of the small leucine-rich proteoglycan gene family. Many studies indicated that DCN inhibited fibrosis and scar-formation by neutralization of TGF-P and interfering the binding of TGF-beta with its receptor, which induced ectopic deposition of extracellular matrix. Additionally, DCN can prevent the proliferation and metastasis of tumor cells by activating EGFR/MAPK/p21 s…	2007	['Ma W', 'Tan Y', 'Cai S', 'Chen H', 'Du J', 'Cai S']	['Key Laboratory for Biomechanics & Tissue Engineering of the State Ministry of Education, College of Bioengineering, Chongqing University, Chongqing 400044, China.']	China	17333927	['Journal Article', "Research Support, Non-U.S. Gov't", 'Review']	True	1	Cancer[TI] AND (DCN[TI] OR SLRR1B[TI] OR DCN[TI] OR Decorin[TI] OR Bone-proteoglycan-II[TI] OR PG-S2[TI] OR PG40[TI])
In vitro growth inhibition of ovarian cancer cells by decorin: synergism of action between decorin and carboplatin.	In vitro studies showed that decorin, a small proteoglycan that is a normal component of the cell matrix involved in tissue scaffolding, effectively inhibited the growth of two ovarian cancer lines, SKOV3 and 2774. Using the 3-(4,5-dimethylthiazol-2-yl)-2,5-diphenyltetrazolium bromide assay to measure cell growth, IC50s for decorin ranged from 150 to 400 microg/ml for the two cell lines. In contr…	1999	['Nash MA', 'Loercher AE', 'Freedman RS']	['Department of Gynecologic Oncology, The University of Texas M.D. Anderson Cancer Center, Houston 77030, USA.']	United States	10626812	['Journal Article', "Research Support, Non-U.S. Gov't"]	False	2	Cancer[TI] AND (DCN[TI] OR SLRR1B[TI] OR DCN[TI] OR Decorin[TI] OR Bone-proteoglycan-II[TI] OR PG-S2[TI] OR PG40[TI])
The greatly increased amounts of accumulated versican and decorin with specific post-translational modifications may be closely associated with the malignant phenotype of pancreatic cancer.	Pancreatic carcinoma (PC) is a cancer type with highly malignant growth and dissemination pattern of which the mechanisms are poorly understood. However, the malignant phenotype is closely linked to extracellular matrix (ECM) of which proteoglycans (PGs) and hyaluronan (HA) play a crucial role in the control of tumor progression and metastasis. In this study, we demonstrated that versican and dec…	2006	['Skandalis SS', 'Kletsas D', 'Kyriakopoulou D', 'Stavropoulos M', 'Theocharis DA']	['Laboratory of Cell Proliferation and Ageing, Institute of Biology, NCSR Demokritos, 15310 Athens, Greece. s_skandal@hotmail.com']	Netherlands	16730906	['Journal Article', "Research Support, Non-U.S. Gov't"]	False	2	Cancer[TI] AND (DCN[TI] OR SLRR1B[TI] OR DCN[TI] OR Decorin[TI] OR Bone-proteoglycan-II[TI] OR PG-S2[TI] OR PG40[TI])
Decorin-mediated effects in cancer cell biology.	Decorin is a multifunctional molecule of the extracellular matrix. Among the multitude of assigned functions the most intriguing is the ability to inhibit the growth and the metastasis of a wide range of cancer cells in vitro. Decorin was established to directly interact with EGFR and erb2, inducing protracted receptor internalization, which results in attenuation of the receptor-mediated intacel…	2008	['Zafiropoulos A', 'Tzanakakis GN']	['Medical School, University of Crete, Heraklion, Greece.']	England	18661352	['Journal Article']	False	2	Cancer[TI] AND (DCN[TI] OR SLRR1B[TI] OR DCN[TI] OR Decorin[TI] OR Bone-proteoglycan-II[TI] OR PG-S2[TI] OR PG40[TI])
Expression of decorin in esophageal cancer in relation to the expression of three isoforms of transforming growth factor-beta (TGF-beta1, -beta2, and -beta3) and matrix metalloproteinase-2 activity.	To determine the role of the reactive stroma in cancer progression, we investigated decorin (DCN) and transforming growth factor-beta (TGF-beta expression, and matrix metalloproteinase-2 (MMP-2) activity in the tumorous esophagus. We found statistically insignificantly decreased levels of DCN expression in the pathological tissues. No obvious alterations in TGF-beta expression were noticed. The h…	2009	['Augoff K', 'Grabowski K', 'Rabczynski J', 'Kolondra A', 'Tabola R', 'Sikorski AF']	['Department of Gastrointestinal and General Surgery, University of Wroclaw, Poland. augoffka@chir.am.wroc.pl']	England	19212830	['Journal Article']	False	2	Cancer[TI] AND (DCN[TI] OR SLRR1B[TI] OR DCN[TI] OR Decorin[TI] OR Bone-proteoglycan-II[TI] OR PG-S2[TI] OR PG40[TI])
Reduced expression of the small leucine-rich proteoglycans, lumican, and decorin is associated with poor outcome in node-negative invasive breast cancer.	PURPOSE: To examine the prognostic significance of lumican and decorin, two abundant small leucine-rich proteoglycans in breast tissue stroma. EXPERIMENTAL DESIGN: Lumican and decorin expression was examined in a cohort of 140 invasive breast carcinomas by Western blot analysis. All cases were axillary lymph node-negative and treated by adjuvant endocrine therapy. RESULTS: Lumican and decorin exp…	2003	['Troup S', 'Njue C', 'Kliewer EV', 'Parisien M', 'Roskelley C', 'Chakravarti S', 'Roughley PJ', 'Murphy LC', 'Watson PH']	['Department of Pathology, University of Manitoba, Faculty of Medicine, Winnipeg, Manitoba, R3E OW3 Canada.']	United States	12538471	['Journal Article', "Research Support, Non-U.S. Gov't", "Research Support, U.S. Gov't, Non-P.H.S."]	False	2	Cancer[TI] AND (DCN[TI] OR SLRR1B[TI] OR DCN[TI] OR Decorin[TI] OR Bone-proteoglycan-II[TI] OR PG-S2[TI] OR PG40[TI])
De novo decorin gene expression suppresses the malignant phenotype in human colon cancer cells.	The rapid progress in the cloning of proteoglycan genes has enabled investigators to examine in depth the functional roles these polyhedric molecules play in the control of cell proliferation. Decorin, a leucine-rich proteoglycan expressed by most connective tissues, is a prototype molecule that regulates cellular growth via two mechanisms: modulation of growth factor activity and matrix assembly…	1995	['Santra M', 'Skorski T', 'Calabretta B', 'Lattime EC', 'Iozzo RV']	['Department of Pathology, Anatomy, and Cell Biology, Thomas Jefferson University, Philadelphia, PA 19107, USA.']	United States	7624361	['Journal Article', "Research Support, Non-U.S. Gov't", "Research Support, U.S. Gov't, P.H.S."]	False	2	Cancer[TI] AND (DCN[TI] OR SLRR1B[TI] OR DCN[TI] OR Decorin[TI] OR Bone-proteoglycan-II[TI] OR PG-S2[TI] OR PG40[TI])
Anti-tumor responses to hypofractionated radiation in mice grafted with triple negative breast cancer is associated with decorin induction in peritumoral muscles.	Triple negative breast cancer (TNBC) is the most lethal one for all types of breast cancer. Though radiotherapy is an efficient treatment, long-term survival rate of TNBC patients is still suboptimal. Hyprofractionated radiotherapy, an improved radiotherapy, has made an inspiring result in clinic. However, the mechanism underlying TNBC treated with hyprofractionated radiotherapy is not clear. Dec…	2018	['Yu Q', 'Xin K', 'Miao Y', 'Li Z', 'Fu S', 'Hu S', 'Zhang Q', 'Zhou S']	['Department of Radiation Oncology, Fudan University Shanghai Cancer Center, Shanghai, China.', 'Department of Oncology, Shanghai Medical College, Fudan University, Shanghai, China.', 'Department of Radiation Oncology, Suzhou Science and Technology Town Hospital, Suzhou, China.', "Department of Radiation Oncology, Shanghai Jiaotong University Affiliated Sixth People's Hospital, Shanghai, China.",…	China	30124739	['Journal Article']	False	2	Cancer[TI] AND (DCN[TI] OR SLRR1B[TI] OR DCN[TI] OR Decorin[TI] OR Bone-proteoglycan-II[TI] OR PG-S2[TI] OR PG40[TI])
Knockdown of aberrantly expressed nuclear localized decorin attenuates tumour angiogenesis related mediators in oral cancer progression model in vitro.	BACKGROUND: Oral cancer accounts for roughly 3% of cancer cases in the world with about 350,000 newly reported cases annually and a 5-year survival rate of only 50%. Majority of oral cancers are squamous cell carcinomas that originate in the oral mucosal epithelial linings. We have previously shown that in human malignant squamous cells carcinoma (SCC-25) as well as in dysplastic oral keratinocyt…	2012	['Dil N', 'Banerjee AG']	['Departments of Medical Microbiology and Infectious Diseases, Winnipeg, MB, Canada. dil@cc.umanitoba.ca']	England	22507529	['Journal Article', "Research Support, Non-U.S. Gov't"]	False	2	Cancer[TI] AND (DCN[TI] OR SLRR1B[TI] OR DCN[TI] OR Decorin[TI] OR Bone-proteoglycan-II[TI] OR PG-S2[TI] OR PG40[TI])
Elevated levels of versican but not decorin predict disease progression in early-stage prostate cancer.	Patients with clinically localized prostate cancer who might be cured by aggressive management are not easily identified using current clinical information. Additional, more accurate, biomarkers of tumor behavior need to be identified to improve clinical outcome. Our previous studies indicated that the concentration of the glycosaminoglycan chondroitin sulfate in prostatic stroma might be a usefu…	1998	['Ricciardelli C', 'Mayne K', 'Sykes PJ', 'Raymond WA', 'McCaul K', 'Marshall VR', 'Horsfall DJ']	['Department of Surgery, Flinders University School of Medicine, Flinders Medical Centre, Bedford Park, South Australia, Australia.']	United States	9563891	['Journal Article', "Research Support, Non-U.S. Gov't"]	False	2	Cancer[TI] AND (DCN[TI] OR SLRR1B[TI] OR DCN[TI] OR Decorin[TI] OR Bone-proteoglycan-II[TI] OR PG-S2[TI] OR PG40[TI])
COL1A2	10	['COL1A2', 'COL1A2']	['Collagen-alpha-2(I)-chain', 'Alpha-2-type-I-collagen']	2
Titles	Abstracts	Years	Authors	Affiliation	Country	PMID	PTyp	Reviews	Category	SearchedFor
Identification of COL1A1 and COL1A2 as candidate prognostic factors in gastric cancer.	BACKGROUND: The role of type I collagen, composed of collagen type I alpha 1 (COL1A1) and collagen type I alpha 2 (COL1A2), has been studied in several cancers. However, the expression of COL1A1 and COL1A2 in malignant, premalignant, and normal gastric tissues and their clinical significances in gastric cancer have not been elucidated. METHODS: Real-time quantitative PCR was performed in 55 malig…	2016	['Li J', 'Ding Y', 'Li A']	['Department of Gastroenterology, Sir Run Run Shaw Hospital, Zhejiang University, 3 East Qingchun Road, Hangzhou, Zhejiang, China.', 'School of Medicine, Zhejiang University City College, 51 Huzhoujie, Hangzhou, Zhejiang, China.', 'Department of Gastroenterology, Sir Run Run Shaw Hospital, Zhejiang University, 3 East Qingchun Road, Hangzhou, Zhejiang, China. li_aq2003@sina.com.']	England	27894325	['Journal Article']	False	2	Cancer[TI] AND (COL1A2[TI] OR COL1A2[TI] OR Collagen-alpha-2I-chain[TI] OR Alpha-2-type-I-collagen[TI])
Elevated THBS2, COL1A2, and SPP1 Expression Levels as Predictors of Gastric Cancer Prognosis.	BACKGROUND/AIMS: Gastric cancer (GC) is an important health problem. Classification based on molecular subtypes may help to determine the prognosis of patients with GC. Tumor invasion and metastasis are important factors affecting the prognosis of cancer. We aimed to identify genes related to tumor invasion and metastasis, which may serve as indicators of good GC prognosis. METHODS: Tumor tissues…	2016	['Zhuo C', 'Li X', 'Zhuang H', 'Tian S', 'Cui H', 'Jiang R', 'Liu C', 'Tao R', 'Lin X']	["Department of Psychological Medicine, Wenzhou Seventh People's Hospital, Wenzhou, China."]	Germany	27997896	['Journal Article']	False	2	Cancer[TI] AND (COL1A2[TI] OR COL1A2[TI] OR Collagen-alpha-2I-chain[TI] OR Alpha-2-type-I-collagen[TI])
The inhibitory effects of COL1A2 on colorectal cancer cell proliferation, migration, and invasion.	Purpose: Collagen type I alpha 2 chain (COL1A2) has been shown to participate in the development of various human malignancies. However, the role of COL1A2 in human colorectal cancer (CRC) remains unknown. This study investigated the expression pattern of COL1A2 in primary CRC tissues as well as the correlation of COL1A2 expression with clinicopathological features and prognosis of CRC. The funct…	2018	['Yu Y', 'Liu D', 'Liu Z', 'Li S', 'Ge Y', 'Sun W', 'Liu B']	['Department of General Surgery, Shengjing Hospital of China Medical University, Shenyang, China.', 'Department of Ear-nose-throat department, Shengjing Hospital of China Medical University, Shenyang, China.', 'Department of Graduate School, China Medical University, Shenyang, China.', 'Department of General Surgery, Shengjing Hospital of China Medical University, Shenyang, China.', 'Department o…	Australia	30123364	['Journal Article']	False	2	Cancer[TI] AND (COL1A2[TI] OR COL1A2[TI] OR Collagen-alpha-2I-chain[TI] OR Alpha-2-type-I-collagen[TI])
A feature-based analysis identifies COL1A2 as a regulator in pancreatic cancer.	This study aimed to identify genetic biomarkers in pancreatic cancer (PC) and explore its function in PC via a feature-base analysis of bioinformatics. OMIM and DisGeNET databases discovered 209 PC connected genes and then 516 connected genes were identified. We selected 29 genes according to optimal features and chose COL1A2, which had the highest expression, for the following experiment. The ex…	2019	['Wu J', 'Liu J', 'Wei X', 'Yu Q', 'Niu X', 'Tang S', 'Song L']	['a Department of Intervention Therapy , Second Affiliated Hospital of Dalian Medical University , Dalian , Liaoning , China.', "b Department of Medical Oncology , Dalian Fifth People's Hospital , Dalian , Liaoning , China.", 'a Department of Intervention Therapy , Second Affiliated Hospital of Dalian Medical University , Dalian , Liaoning , China.', 'a Department of Intervention Therapy , Second…	England	30734598	['Journal Article']	False	2	Cancer[TI] AND (COL1A2[TI] OR COL1A2[TI] OR Collagen-alpha-2I-chain[TI] OR Alpha-2-type-I-collagen[TI])
COL1A2 is a Novel Biomarker to Improve Clinical Prediction in Human Gastric Cancer: Integrating Bioinformatics and Meta-Analysis.	Gastric cancer is the third most common cause of cancer-related death in worldwide. It is crucial to target the key genes controlling pathogenesis in the early stage of gastric cancer. This study describes an integrated bioinformatics to identify molecular biomarkers for gastric cancer in patients' cancer tissues. We reports differently expression genes in large gastric cancer cohorts from Gene E…	2018	['Rong L', 'Huang W', 'Tian S', 'Chi X', 'Zhao P', 'Liu F']	["Department of gastroenterology, Chongqing Infectious Disease Medical Center, 1#Huangjuewan, Xiaolongkan, Shapingba District, Chongqing, 400030, People's Republic of China. lirongcq@126.com.", "Health Center of Southwest University of Political Science and Law, Chongqing, 401120, People's Republic of China.", "Department of gastroenterology, Chongqing Infectious Disease Medical Center, 1#Huangju…	Switzerland	28401451	['Journal Article', 'Meta-Analysis']	False	2	Cancer[TI] AND (COL1A2[TI] OR COL1A2[TI] OR Collagen-alpha-2I-chain[TI] OR Alpha-2-type-I-collagen[TI])
Amplified 7q21-22 gene MCM7 and its intronic miR-25 suppress COL1A2 associated genes to sustain intestinal gastric cancer features.	Frequent amplification of 7q21-22 genomic region is known in gastric cancer. Multiple genes including SHFM1, MCM7, and COL1A2 were reported to be the potential cancer candidate genes of this 20 Mb amplicon. This amplicon has two polycistrionic miRNA clusters and in the present study, miR-106b-25 cluster located in intron-13 of MCM7 was identified to express in gastric tumors. Among the 7q21-22 ca…	2017	['Tamilzhalagan S', 'Rathinam D', 'Ganesan K']	['Unit of Excellence in Cancer Genetics, Department of Genetics, Centre for Excellence in Genomic Sciences, School of Biological Sciences, Madurai Kamaraj University, Madurai, India.', 'Unit of Excellence in Cancer Genetics, Department of Genetics, Centre for Excellence in Genomic Sciences, School of Biological Sciences, Madurai Kamaraj University, Madurai, India.', 'Unit of Excellence in Cancer …	United States	28059478	['Journal Article']	False	2	Cancer[TI] AND (COL1A2[TI] OR COL1A2[TI] OR Collagen-alpha-2I-chain[TI] OR Alpha-2-type-I-collagen[TI])
Silencing of COL1A2, COL6A3, and THBS2 inhibits gastric cancer cell proliferation, migration, and invasion while promoting apoptosis through the PI3k-Akt signaling pathway.	This study explores the effect of COL1A2, COL6A3, and THBS2 gene silencing on proliferation, migration, invasion, and apoptosis of gastric cancer cells through the PI3K-Akt signaling pathway. The gastric cancer microarray expression data (GSE19826, GSE79973, and GSE65801) was analyzed. Gastric cancer tissues and corresponding adjacent normal tissues were extracted from patients. Positive expressi…	2018	['Ao R', 'Guan L', 'Wang Y', 'Wang JN']	['Department of Gastroenterology, The First Affiliated Hospital of China Medical University, Shenyang, P.R. China.', 'Department of Gastroenterology, The First Affiliated Hospital of China Medical University, Shenyang, P.R. China.', 'Department of Gastroenterology, The First Affiliated Hospital of China Medical University, Shenyang, P.R. China.', 'Department of Gastroenterology, The First Affilia…	United States	29143985	['Journal Article', 'Retracted Publication']	False	2	Cancer[TI] AND (COL1A2[TI] OR COL1A2[TI] OR Collagen-alpha-2I-chain[TI] OR Alpha-2-type-I-collagen[TI])
Hypermethylation of collagen alpha2 (I) gene (COL1A2) is an independent predictor of survival in head and neck cancer.	OBJECTIVES: Collagen production plays a role in the development of tumors from cancer cells. The aim of the present study is to examine the involvement of epigenetic alteration of Collagen alpha2 (I) (COL1A2) gene expression in cases of head and neck squamous cell carcinoma (HNSCC). METHODS: COL1A2 expression was examined in a panel of cell lines using RT-PCR. The methylation status of the COL1A2…	2011	['Misawa K', 'Kanazawa T', 'Misawa Y', 'Imai A', 'Endo S', 'Hakamada K', 'Mineta H']	['Department of Otolaryngology/Head and Neck Surgery, Hamamatsu University School of Medicine, Shizuoka, Japan. kiyoshim@hamamed.ac.jp']	United States	22674299	['Journal Article', "Research Support, Non-U.S. Gov't"]	False	2	Cancer[TI] AND (COL1A2[TI] OR COL1A2[TI] OR Collagen-alpha-2I-chain[TI] OR Alpha-2-type-I-collagen[TI])
LGALS4, CEACAM6, TSPAN8, and COL1A2: Blood Markers for Colorectal Cancer-Validation in a Cohort of Subjects With Positive Fecal Immunochemical Test Result.	BACKGROUND: A noninvasive blood test for the early detection of colorectal cancer (CRC) is highly required. We evaluated a panel of 4 mRNAs as putative markers of CRC. MATERIALS AND METHODS: We tested LGALS4, CEACAM6, TSPAN8, and COL1A2, referred to as the CELTiC panel, using quantitative reverse transcription polymerase chain reaction, on subjects with positive fecal immunochemical test (FIT) re…	2018	['Rodia MT', 'Solmi R', 'Pasini F', 'Nardi E', 'Mattei G', 'Ugolini G', 'Ricciardiello L', 'Strippoli P', 'Miglio R', 'Lauriola M']	['Department of Experimental, Diagnostic and Specialty Medicine, Unit of Histology, Embryology and Applied Biology, University of Bologna, Bologna, Italy.', 'Department of Experimental, Diagnostic and Specialty Medicine, Unit of Histology, Embryology and Applied Biology, University of Bologna, Bologna, Italy.', 'Department of Medical and Surgical Sciences, University of Bologna, Bologna, Italy.',…	United States	29352642	['Journal Article', "Research Support, Non-U.S. Gov't", 'Validation Study']	False	2	Cancer[TI] AND (COL1A2[TI] OR COL1A2[TI] OR Collagen-alpha-2I-chain[TI] OR Alpha-2-type-I-collagen[TI])
Infrequent somatic deletion of the 5' region of the COL1A2 gene in oesophageal squamous cell cancer patients.	Oesophageal squamous cell cancer is the leading cause of cancer death amongst African males in South Africa. DNA was isolated from normal and tumour biopsies of the oesophagi of 33 African patients with squamous cell carcinoma of the oesophagus and was analysed with two dinucleotide repeat polymorphisms, a GT repeat sequence in the first intron, and a CA repeat in the promoter of the human alpha2…	2002	['Dietzsch E', 'Parker MI']	['Division of Medical Biochemistry, Faculty of Health Sciences, University of Cape Town, South Africa.']	Germany	12435113	['Journal Article', "Research Support, Non-U.S. Gov't"]	False	2	Cancer[TI] AND (COL1A2[TI] OR COL1A2[TI] OR Collagen-alpha-2I-chain[TI] OR Alpha-2-type-I-collagen[TI])
PRELP	0	['PRELP', 'SLRR2A', 'PRELP']	['Prolargin', 'Proline-arginine-rich-end-leucine-rich-repeat-protein']	3
Titles	Abstracts	Years	Authors	Affiliation	Country	PMID	PTyp	Reviews	Category	SearchedFor
APCS	15	['APCS', 'PTX2', 'APCS']	['Serum-amyloid-P-component', 'SAP', '9.5S-alpha-1-glycoprotein', '1-203']	1
Titles	Abstracts	Years	Authors	Affiliation	Country	PMID	PTyp	Reviews	Category	SearchedFor
Contribution of APCs to mucosal-associated invariant T cell activation in infectious disease and cancer.	APCs such as monocytes and dendritic cells are among the first cells to recognize invading pathogens and initiate an immune response. The innate response can either eliminate the pathogen directly, or through presentation of Ags to T cells, which can help to clear the infection. Mucosal-associated invariant T (MAIT) cells are among the unconventional T cells whose activation does not involve the …	2018	['Shey MS', 'Balfour A', 'Wilkinson KA', 'Meintjes G']	['1 Wellcome Centre for Infectious Diseases Research in Africa, Institute of Infectious Diseases and Molecular Medicine, University of Cape Town, Observatory 7925, South Africa.', '2 Department of Medicine, Faculty of Health Sciences University of Cape Town, Observatory 7925, South Africa.', '1 Wellcome Centre for Infectious Diseases Research in Africa, Institute of Infectious Diseases and Molecu…	United States	29631470	['Journal Article', "Research Support, Non-U.S. Gov't", 'Review']	True	1	Cancer[TI] AND (APCS[TI] OR PTX2[TI] OR APCS[TI] OR Serum-amyloid-P-component[TI] OR SAP[TI] OR 9.5S-alpha-1-glycoprotein[TI] OR 1-203[TI])
What's Nu(SAP) in mitosis and cancer?	Unperturbed mitosis is a prerequisite for the generation of two genetically identical daughter cells. Nucleolar-spindle associated protein (NuSAP) is an important mitotic regulator. The activity of NuSAP is essential for a variety of cellular events that occur during mitosis starting from spindle assembly to cytokinesis. In addition to playing crucial roles during mitosis, NuSAP has been in the s…	2011	['Iyer J', 'Moghe S', 'Furukawa M', 'Tsai MY']	['Eppley Institute for Research in Cancer and Allied Diseases, University of Nebraska Medical Center, Omaha, Nebraska 68198, USA.']	England	21111812	['Journal Article', "Research Support, Non-U.S. Gov't", 'Review']	False	3	Cancer[TI] AND (APCS[TI] OR PTX2[TI] OR APCS[TI] OR Serum-amyloid-P-component[TI] OR SAP[TI] OR 9.5S-alpha-1-glycoprotein[TI] OR 1-203[TI])
Serum Amyloid P-component Level May be a Biomarker for Lung Toxicities and Overall Survival after Thoracic Radiotherapy for Non-small Cell Lung Cancer.	BACKGROUND: Serum amyloid P-component (SAP) contributes to the clearance of apoptotic cells. As one of the main acute-phase reactants, SAP regulates key aspects of inflammation and sets a threshold for immune cell activation. This study aimed to investigate the association of SAP levels with symptomatic lung toxicities after thoracic radiotherapy (TRT) and overall survival (OS) in non-small lung …	2016	['Zhao J', 'Chi A', 'Mao R', 'Hu G', 'Ji M']	nan	Germany	28164664	['Journal Article']	False	2	Cancer[TI] AND (APCS[TI] OR PTX2[TI] OR APCS[TI] OR Serum-amyloid-P-component[TI] OR SAP[TI] OR 9.5S-alpha-1-glycoprotein[TI] OR 1-203[TI])
Variability in Saponin Content, Cancer Antiproliferative Activity and Physicochemical Properties of Concentrated Agave Sap.	Concentrated agave sap (CAS) has gained popularity as an unrefined sweetener. It is obtained by boiling "aguamiel" that contains phytochemicals with diverse bioactivities. Saponins have been the most widely studied agave phytochemicals due to their cancer antiproliferative effect but their concentration may vary due to maturity of the agave plant and collection site. In this study, 18 CAS samples…	2016	['Santos-Zea L', 'Rosas-Perez AM', 'Leal-Diaz AM', 'Gutierrez-Uribe JA']	['Tecnologico de Monterrey, Campus Monterrey, Centro de Biotecnologia-FEMSA, Escuela de Ingenieria y Ciencias, Av. Eugenio Garza Sada 2501 Sur, C.P, 64849, Monterrey, N.L, Mexico.', 'Tecnologico de Monterrey, Campus Monterrey, Centro de Biotecnologia-FEMSA, Escuela de Ingenieria y Ciencias, Av. Eugenio Garza Sada 2501 Sur, C.P, 64849, Monterrey, N.L, Mexico.', 'Tecnologico de Monterrey, Campus Mo…	United States	27376349	['Journal Article']	False	2	Cancer[TI] AND (APCS[TI] OR PTX2[TI] OR APCS[TI] OR Serum-amyloid-P-component[TI] OR SAP[TI] OR 9.5S-alpha-1-glycoprotein[TI] OR 1-203[TI])
Croton lechleri sap and isolated alkaloid taspine exhibit inhibition against human melanoma SK23 and colon cancer HT29 cell lines.	ETHNOPHARMACOLOGICAL RELEVANCE: Croton lechleri Mull. Arg. (Euphorbiaceae) is a traditional medicinal plant which produces a red sap, traditionally known as "Sangre de Drago"; it is used in folk medicine externally for wounds, fractures, and haemorrhoids, internally for intestinal and stomach ulcers and also for the empirical cure of cancers. MATERIALS AND METHODS: We investigated the effects of …	2012	['Montopoli M', 'Bertin R', 'Chen Z', 'Bolcato J', 'Caparrotta L', 'Froldi G']	['Department of Pharmaceutical and Pharmacological Sciences, Padua University, Largo E. Meneghetti 2, Padua, Italy.']	Ireland	23123266	['Journal Article', "Research Support, Non-U.S. Gov't"]	False	2	Cancer[TI] AND (APCS[TI] OR PTX2[TI] OR APCS[TI] OR Serum-amyloid-P-component[TI] OR SAP[TI] OR 9.5S-alpha-1-glycoprotein[TI] OR 1-203[TI])
Development of effective cancer vaccine using targeting system of antigen protein to APCs.	PURPOSE: To develop a novel cancer vaccine using the targeting system of antigen protein to antigen-presenting cells (APCs) for efficient and safe cancer therapy. METHODS: The novel delivery system was constructed with antigen protein, benzalkonium chloride (BK), and gamma-polyglutamic acid (gamma-PGA), using ovalbumin (OVA) as a model antigen protein and evaluating its immune induction effects a…	2012	['Kurosaki T', 'Kitahara T', 'Nakamura T', 'Nishida K', 'Fumoto S', 'Kodama Y', 'Nakagawa H', 'Higuchi N', 'Sasaki H']	['Department of Drug Delivery Research Graduate School of Pharmaceutical Sciences, Kyoto University, 46-29 Yoshida-shimoadachi-cho, Sakyo-ku, Kyoto, 606-8501, Japan.']	United States	21887598	['Journal Article', "Research Support, Non-U.S. Gov't"]	False	2	Cancer[TI] AND (APCS[TI] OR PTX2[TI] OR APCS[TI] OR Serum-amyloid-P-component[TI] OR SAP[TI] OR 9.5S-alpha-1-glycoprotein[TI] OR 1-203[TI])
Development and validation of a set of six adaptable prognosis prediction (SAP) models based on time-series real-world big data analysis for patients with cancer receiving chemotherapy: A multicenter case crossover study.	BACKGROUND: We aimed to develop an adaptable prognosis prediction model that could be applied at any time point during the treatment course for patients with cancer receiving chemotherapy, by applying time-series real-world big data. METHODS: Between April 2004 and September 2014, 4,997 patients with cancer who had received systemic chemotherapy were registered in a prospective cohort database at…	2017	['Uneno Y', 'Taneishi K', 'Kanai M', 'Okamoto K', 'Yamamoto Y', 'Yoshioka A', 'Hiramoto S', 'Nozaki A', 'Nishikawa Y', 'Yamaguchi D', 'Tomono T', 'Nakatsui M', 'Baba M', 'Morita T', 'Matsumoto S', 'Kuroda T', 'Okuno Y', 'Muto M']	['Department of Clinical Oncology, Kyoto University Hospital, Kyoto city, Japan.', 'RIKEN Advanced Institute for Computational Science, Kobe city, Japan.', 'Department of Clinical Oncology, Kyoto University Hospital, Kyoto city, Japan.', 'Division of Information Technology and Administration Planning, Kyoto University Hospital, Kyoto city, Japan.', 'Department of Healthcare Epidemiology, School o…	United States	28837592	['Journal Article', 'Multicenter Study', 'Validation Study']	False	2	Cancer[TI] AND (APCS[TI] OR PTX2[TI] OR APCS[TI] OR Serum-amyloid-P-component[TI] OR SAP[TI] OR 9.5S-alpha-1-glycoprotein[TI] OR 1-203[TI])
SAP domain-dependent Mkl1 signaling stimulates proliferation and cell migration by induction of a distinct gene set indicative of poor prognosis in breast cancer patients.	BACKGROUND: The main cause of death of breast cancer patients is not the primary tumor itself but the metastatic disease. Identifying breast cancer-specific signatures for metastasis and learning more about the nature of the genes involved in the metastatic process would 1) improve our understanding of the mechanisms of cancer progression and 2) reveal new therapeutic targets. Previous studies sh…	2014	['Gurbuz I', 'Ferralli J', 'Roloff T', 'Chiquet-Ehrismann R', 'Asparuhova MB']	['Friedrich Miescher Institute for Biomedical Research, Maulbeerstrasse 66, Basel CH-4058, Switzerland. Ruth.Chiquet@fmi.ch.']	England	24495796	['Journal Article', "Research Support, Non-U.S. Gov't"]	False	2	Cancer[TI] AND (APCS[TI] OR PTX2[TI] OR APCS[TI] OR Serum-amyloid-P-component[TI] OR SAP[TI] OR 9.5S-alpha-1-glycoprotein[TI] OR 1-203[TI])
Mechanism of irradiation-induced mammary cancer metastasis: A role for SAP-dependent Mkl1 signaling.	Radiotherapy is a standard treatment after conservative breast cancer surgery. However, cancers relapsing within a previously irradiated area have an increased probability to metastasize. The mechanisms responsible for this aggressiveness remain unclear. Here, we used the clinically relevant 4T1 breast cancer model mimicking aggressive local relapse after radiotherapy to identify differences betw…	2015	['Asparuhova MB', 'Secondini C', 'Ruegg C', 'Chiquet-Ehrismann R']	['Friedrich Miescher Institute for Biomedical Research, Affiliated with the Novartis Institutes for Biomedical Research and the University of Basel, Maulbeerstrasse 66, 4058 Basel, Switzerland. Electronic address: maria.asparuhova@fmi.ch.', 'Department of Medicine, Faculty of Science, University of Fribourg, Rue Albert Gockel 1, 1700 Fribourg, Switzerland. Electronic address: chiara.secondini@uni…	United States	25999144	['Journal Article', "Research Support, Non-U.S. Gov't"]	False	2	Cancer[TI] AND (APCS[TI] OR PTX2[TI] OR APCS[TI] OR Serum-amyloid-P-component[TI] OR SAP[TI] OR 9.5S-alpha-1-glycoprotein[TI] OR 1-203[TI])
Downregulation of stomach cancer-associated protein tyrosine phosphatase-1 (SAP-1) in advanced human hepatocellular carcinoma.	SAP-1 (stomach cancer-associated protein tyrosine phosphatase-1) is a transmembrane-type protein tyrosine phosphatase that has been implicated as a negative regulator of integrin-mediated signaling. The potential role of this enzyme in hepatocarcinogenesis has now been investigated by examining its expression in 32 surgically excised human hepatocellular carcinoma (HCC) specimens. Both immunohist…	2003	['Nagano H', 'Noguchi T', 'Inagaki K', 'Yoon S', 'Matozaki T', 'Itoh H', 'Kasuga M', 'Hayashi Y']	['Division of Diabetes, Digestive and Kidney Diseases, Department of Clinical Molecular Medicine, Kobe University Graduate School of Medicine, 7-5-1 Kusunoki-cho, Chuo-ku, Kobe 650-0017, Japan.']	England	12879010	['Journal Article', "Research Support, Non-U.S. Gov't"]	False	2	Cancer[TI] AND (APCS[TI] OR PTX2[TI] OR APCS[TI] OR Serum-amyloid-P-component[TI] OR SAP[TI] OR 9.5S-alpha-1-glycoprotein[TI] OR 1-203[TI])
Inhibition of cell growth and spreading by stomach cancer-associated protein-tyrosine phosphatase-1 (SAP-1) through dephosphorylation of p130cas.	SAP-1 (stomach cancer-associated protein-tyrosine phosphatase-1) is a transmembrane-type protein-tyrosine phosphatase that is abundant in the brain and certain cancer cell lines. With the use of a "substrate-trapping" approach, p130(cas), a major focal adhesion-associated phosphotyrosyl protein, has now been identified as a likely physiological substrate of SAP-1. Expression of recombinant SAP-1 …	2001	['Noguchi T', 'Tsuda M', 'Takeda H', 'Takada T', 'Inagaki K', 'Yamao T', 'Fukunaga K', 'Matozaki T', 'Kasuga M']	['Second Department of Internal Medicine, Kobe University School of Medicine, 7-5-1 Kusunoki-cho, Chuo-ku, Kobe 650-0017, Japan. noguchi@med.kobe-u.ac.jp']	United States	11278335	['Journal Article', "Research Support, Non-U.S. Gov't"]	False	2	Cancer[TI] AND (APCS[TI] OR PTX2[TI] OR APCS[TI] OR Serum-amyloid-P-component[TI] OR SAP[TI] OR 9.5S-alpha-1-glycoprotein[TI] OR 1-203[TI])
Gastric cancer in rats after chronic intraperitoneal application of sap of green parts of potatoes (Solanum tuberosum L.).	Chronic i.p. application of the sap of green potato plants (potato-tops) induced carcinomas of the stomach in 4 out of 12 treated rats.	1978	['Ivankovic S']	nan	Switzerland	658258	['Journal Article']	False	2	Cancer[TI] AND (APCS[TI] OR PTX2[TI] OR APCS[TI] OR Serum-amyloid-P-component[TI] OR SAP[TI] OR 9.5S-alpha-1-glycoprotein[TI] OR 1-203[TI])
Dying cells program their expedient disposal: serum amyloid P component upregulation in vivo and in vitro induced by photodynamic therapy of cancer.	Serum amyloid P component (SAP) is known as a prototypic acute phase reactant in the mouse and the protein that binds to dying cells securing their swift disposal by phagocytes. Treatment of solid tumors by photodynamic therapy (PDT) triggers SAP production in the liver of host mice, its release in the circulation and accumulation in PDT-targeted lesions. In the present study, mouse Lewis lung ca…	2007	['Merchant S', 'Sun J', 'Korbelik M']	['British Columbia Cancer Agency, 675 West 10th Avenue, Vancouver, B.C., Canada.']	England	18046483	['Journal Article', "Research Support, Non-U.S. Gov't"]	False	2	Cancer[TI] AND (APCS[TI] OR PTX2[TI] OR APCS[TI] OR Serum-amyloid-P-component[TI] OR SAP[TI] OR 9.5S-alpha-1-glycoprotein[TI] OR 1-203[TI])
Prostatic cancer with bone metastases: serum alkaline phosphatase (SAP) as a predictor of response and the significance of the SAP "flare".	The predictive value of serum alkaline phosphatase (SAP) and of prostatic acid phosphatase (PAP) for response to treatment (NPCP criteria) was retrospectively assessed in patients with bone metastases from prostate cancer. Fifty-one patients had SAP measured at the start of treatment and at 1 and 2 months. In 31 of these, corresponding PAP levels were also available at each time point. SAP/PAP pr…	1990	['Mackintosh J', 'Simes J', 'Raghavan D', 'Pearson B']	['Department of Clinical Oncology, Royal Prince Alfred Hospital, Sydney, Australia.']	England	2203503	['Journal Article']	False	2	Cancer[TI] AND (APCS[TI] OR PTX2[TI] OR APCS[TI] OR Serum-amyloid-P-component[TI] OR SAP[TI] OR 9.5S-alpha-1-glycoprotein[TI] OR 1-203[TI])
Fast Centrifugal Partition Chromatography Fractionation of Concentrated Agave (Agave salmiana) Sap to Obtain Saponins with Apoptotic Effect on Colon Cancer Cells.	Separation of potentially bioactive components from foods and plant extracts is one of the main challenges for their study. Centrifugal partition chromatography has been a successful technique for the screening and identification of molecules with bioactive potential, such as steroidal saponins. Agave is a source of steroidal saponins with anticancer potential, though the activity of these compou…	2016	['Santos-Zea L', 'Fajardo-Ramirez OR', 'Romo-Lopez I', 'Gutierrez-Uribe JA']	['Centro de Biotecnologia-FEMSA, Escuela de Ingenieria y Ciencias, Tecnologico de Monterrey, Campus Monterrey, Av. Eugenio Garza Sada 2501 Sur, C.P. 64849, Monterrey, NL, Mexico.', 'Centro de Innovacion y Transferencia en Salud, Tecnologico de Monterrey, Campus Monterrey, Av. Morones Prieto 3000 Pte., C.P. 64710, Monterrey, NL, Mexico.', 'Centro de Biotecnologia-FEMSA, Escuela de Ingenieria y Cie…	Netherlands	26701355	['Journal Article', "Research Support, Non-U.S. Gov't"]	False	2	Cancer[TI] AND (APCS[TI] OR PTX2[TI] OR APCS[TI] OR Serum-amyloid-P-component[TI] OR SAP[TI] OR 9.5S-alpha-1-glycoprotein[TI] OR 1-203[TI])
ADH1B	31	['ADH1B', 'ADH2', 'ADH1B']	['All-trans-retinol-dehydrogenase-[NAD(+)]-ADH1B', 'EC-1.1.1.105', 'Alcohol-dehydrogenase-1B', 'Alcohol-dehydrogenase-subunit-beta']	1
Titles	Abstracts	Years	Authors	Affiliation	Country	PMID	PTyp	Reviews	Category	SearchedFor
ADH1B: From alcoholism, natural selection, and cancer to the human phenome.	The ADH1B (Alcohol Dehydrogenase 1B (class I), Beta Polypeptide) gene and its best-known functional alleles, Arg48His (rs1229984, ADH1B*2) and Arg370Cys (rs2066702, ADH1B*3), have been investigated in relation to many phenotypic traits; most frequently including alcohol metabolism and alcohol drinking behaviors, but also human evolution, liver function, cancer, and, recently, the comprehensive hu…	2018	['Polimanti R', 'Gelernter J']	['Department of Psychiatry, Yale School of Medicine and VA CT Healthcare Center, West Haven, Connecticut.', 'Department of Psychiatry, Yale School of Medicine and VA CT Healthcare Center, West Haven, Connecticut.', 'Department of Genetics, Yale School of Medicine, West Haven, Connecticut.', 'Department of Neuroscience, Yale School of Medicine, West Haven, Connecticut.']	United States	28349588	['Journal Article', 'Research Support, N.I.H., Extramural', "Research Support, Non-U.S. Gov't", 'Review']	True	1	Cancer[TI] AND (ADH1B[TI] OR ADH2[TI] OR ADH1B[TI] OR All-trans-retinol-dehydrogenase-[NAD+]-ADH1B[TI] OR EC-1.1.1.105[TI] OR Alcohol-dehydrogenase-1B[TI] OR Alcohol-dehydrogenase-subunit-beta[TI])
ADH1B promotes mesothelial clearance and ovarian cancer infiltration.	Primary debulking surgery followed by adjuvant chemotherapy is the standard treatment for ovarian cancer. Residual disease after primary surgery is associated with poor patient outcome. Previously, we discovered ADH1B to be a molecular biomarker of residual disease. In the current study, we investigated the functional role of ADH1B in promoting ovarian cancer cell invasiveness and contributing to…	2018	['Gharpure KM', 'Lara OD', 'Wen Y', 'Pradeep S', 'LaFargue C', 'Ivan C', 'Rupaimoole R', 'Hu W', 'Mangala LS', 'Wu SY', 'Nagaraja AS', 'Baggerly K', 'Sood AK']	['Department of Gynecologic Oncology and Reproductive Medicine, The University of Texas MD Anderson Cancer Center, Houston, TX 77030, USA.', 'Department of Gynecologic Oncology and Reproductive Medicine, The University of Texas MD Anderson Cancer Center, Houston, TX 77030, USA.', 'Department of Gynecologic Oncology and Reproductive Medicine, The University of Texas MD Anderson Cancer Center, Hous…	United States	29861857	['Journal Article']	False	2	Cancer[TI] AND (ADH1B[TI] OR ADH2[TI] OR ADH1B[TI] OR All-trans-retinol-dehydrogenase-[NAD+]-ADH1B[TI] OR EC-1.1.1.105[TI] OR Alcohol-dehydrogenase-1B[TI] OR Alcohol-dehydrogenase-subunit-beta[TI])
Alcohol dehydrogenase-1B Arg47His polymorphism and upper aerodigestive tract cancer risk: a meta-analysis including 24,252 subjects.	BACKGROUND: Cancers of the upper aerodigestive tract (UADT) include malignant tumors of the oral cavity, pharynx, larynx, and esophagus, account for approximately 4% of all new cancers in world. Alcohol drinking is an established risk factor for UADT cancers, and the rate of alcohol metabolism could significantly been influenced by genetic polymorphisms of alcohol dehydrogenase-1B (ADH1B) His47Ar…	2012	['Guo H', 'Zhang G', 'Mai R']	['Department of Head and Neck Surgery, Tumor Hospital, Medical College, Shantou University, Shantou, Guangdong Province, China.']	England	21895720	['Journal Article', 'Meta-Analysis', 'Review']	True	1	Cancer[TI] AND (ADH1B[TI] OR ADH2[TI] OR ADH1B[TI] OR All-trans-retinol-dehydrogenase-[NAD+]-ADH1B[TI] OR EC-1.1.1.105[TI] OR Alcohol-dehydrogenase-1B[TI] OR Alcohol-dehydrogenase-subunit-beta[TI])
Meta-analysis of ADH1B and ALDH2 polymorphisms and esophageal cancer risk in China.	AIM: To evaluate whether alcohol dehydrogenase-1B (ADH1B) His47Arg and aldehyde dehydrogenase-2 (ALDH2) Glu487Lys polymorphism is involved in the esophageal squamous cell carcinoma (ESCC) risk in Chinese Han population. METHODS: Seven studies of ADH1B and ALDH2 genotypes in Chinese Han population in 1450 cases and 2459 controls were included for meta-analysis. Stratified analyses were carried out…	2010	['Zhang GH', 'Mai RQ', 'Huang B']	['Department of Pathology, Medical College of Shantou University, Shantou 515031, Guangdong Province, China. g_ghzhang@yahoo.com.cn']	United States	21157980	['Journal Article', 'Meta-Analysis', "Research Support, Non-U.S. Gov't"]	False	2	Cancer[TI] AND (ADH1B[TI] OR ADH2[TI] OR ADH1B[TI] OR All-trans-retinol-dehydrogenase-[NAD+]-ADH1B[TI] OR EC-1.1.1.105[TI] OR Alcohol-dehydrogenase-1B[TI] OR Alcohol-dehydrogenase-subunit-beta[TI])
Polymorphisms in ADH1B and ALDH2 genes associated with the increased risk of gastric cancer in West Bengal, India.	BACKGROUND: Gastric cancer (GC) is one of the most frequently diagnosed digestive tract cancers and carries a high risk of mortality. Acetaldehyde (AA), a carcinogenic intermediate of ethanol metabolism contributes to the risk of GC. The accumulation of AA largely depends on the activity of the major metabolic enzymes, alcohol dehydrogenase and aldehyde dehydrogenase encoded by the ADH (ADH1 gene…	2017	['Ghosh S', 'Bankura B', 'Ghosh S', 'Saha ML', 'Pattanayak AK', 'Ghatak S', 'Guha M', 'Nachimuthu SK', 'Panda CK', 'Maji S', 'Chakraborty S', 'Maity B', 'Das M']	['Department of Zoology, University of Calcutta, 35 Ballygunge Circular Road, Kolkata, West Bengal, 700019, India.', 'Department of Zoology, University of Calcutta, 35 Ballygunge Circular Road, Kolkata, West Bengal, 700019, India.', 'Department of Zoology, University of Calcutta, 35 Ballygunge Circular Road, Kolkata, West Bengal, 700019, India.', 'Department of Surgery, Institute of Post Graduate…	England	29166882	['Journal Article']	False	2	Cancer[TI] AND (ADH1B[TI] OR ADH2[TI] OR ADH1B[TI] OR All-trans-retinol-dehydrogenase-[NAD+]-ADH1B[TI] OR EC-1.1.1.105[TI] OR Alcohol-dehydrogenase-1B[TI] OR Alcohol-dehydrogenase-subunit-beta[TI])
CYP2A13, ADH1B, and ADH1C gene polymorphisms and pancreatic cancer risk.	OBJECTIVES: Pancreatic carcinoma etiology and molecular pathogenesis are weakly understood. Based on the assumption that genetic variation in carcinogen metabolism further modifies the risk of exposure-related cancers, we studied the association of polymorphisms in the tobacco carcinogen-metabolizing gene CYP2A13 (Arg101Stop) and the alcohol-metabolizing genes ADH1B (Arg48His) and ADH1C (Ile350Va…	2010	['Mohelnikova-Duchonova B', 'Vrana D', 'Holcatova I', 'Ryska M', 'Smerhovsky Z', 'Soucek P']	['Toxicogenomics Unit, National Institute of Public Health, Prague, Czech Republic.']	United States	19812523	['Journal Article', "Research Support, Non-U.S. Gov't"]	False	2	Cancer[TI] AND (ADH1B[TI] OR ADH2[TI] OR ADH1B[TI] OR All-trans-retinol-dehydrogenase-[NAD+]-ADH1B[TI] OR EC-1.1.1.105[TI] OR Alcohol-dehydrogenase-1B[TI] OR Alcohol-dehydrogenase-subunit-beta[TI])
Polymorphisms in alcohol metabolism genes ADH1B and ALDH2, alcohol consumption and colorectal cancer.	BACKGROUND: Colorectal cancer (CRC) is a leading cause of cancer death worldwide. Epidemiological risk factors for CRC included alcohol intake, which is mainly metabolized to acetaldehyde by alcohol dehydrogenase and further oxidized to acetate by aldehyde dehydrogenase; consequently, the role of genes in the alcohol metabolism pathways is of particular interest. The aim of this study is to analy…	2013	['Crous-Bou M', 'Rennert G', 'Cuadras D', 'Salazar R', 'Cordero D', 'Saltz Rennert H', 'Lejbkowicz F', 'Kopelovich L', 'Monroe Lipkin S', 'Bernard Gruber S', 'Moreno V']	['Cancer Prevention and Control Program, Catalan Institute of Oncology, Barcelona, Spain ; Colorectal Cancer Group, Bellvitge Biomedical Research Institute and Consorcio de Investigacion Biomedica de Epidemiologia y Salud Publica (CIBERESP), Barcelona, Spain.']	United States	24282520	['Journal Article', 'Research Support, N.I.H., Extramural', "Research Support, Non-U.S. Gov't"]	False	2	Cancer[TI] AND (ADH1B[TI] OR ADH2[TI] OR ADH1B[TI] OR All-trans-retinol-dehydrogenase-[NAD+]-ADH1B[TI] OR EC-1.1.1.105[TI] OR Alcohol-dehydrogenase-1B[TI] OR Alcohol-dehydrogenase-subunit-beta[TI])
Alcohol intake, ADH1B and ADH1C genotypes, and the risk of colorectal cancer by sex and subsite in the Netherlands Cohort Study.	The alcohol-colorectal cancer (CRC) association may differ by sex and ADH1B and ADH1C genotypes. ADH enzymes oxidize ethanol to acetaldehyde, both of which are human carcinogens. The Netherlands Cohort Study includes 120 852 participants, aged 55-69 years at baseline (1986), and has 20.3 years follow-up (case-cohort: nsubcohort = 4774; ncases = 4597). The baseline questionnaire included questions…	2018	['Offermans NSM', 'Ketcham SM', 'van den Brandt PA', 'Weijenberg MP', 'Simons CCJM']	['Department of Epidemiology, GROW - School for Oncology and Developmental Biology, Maastricht University, Maastricht, the Netherlands.', 'Department of Epidemiology, GROW - School for Oncology and Developmental Biology, Maastricht University, Maastricht, the Netherlands.', 'Department of Epidemiology, GROW - School for Oncology and Developmental Biology, Maastricht University, Maastricht, the Ne…	England	29390059	['Journal Article', "Research Support, Non-U.S. Gov't"]	False	2	Cancer[TI] AND (ADH1B[TI] OR ADH2[TI] OR ADH1B[TI] OR All-trans-retinol-dehydrogenase-[NAD+]-ADH1B[TI] OR EC-1.1.1.105[TI] OR Alcohol-dehydrogenase-1B[TI] OR Alcohol-dehydrogenase-subunit-beta[TI])
Alcohol-dehydrogenase (ADH1B) Arg48His polymorphism in Basque Country patients with oral and laryngeal cancer: preliminary study.	Oral and laryngeal cancer has a high incidence in the Basque Country (Spain), the main risk factors in this pathology being regular consumption of tobacco and alcohol. However, since not all the individuals exposed to these risk factors develop cancer, the individual genetic susceptibility should be investigated in this population. The aim of this study was to determine the distribution of alcoho…	2011	['Marichalar-Mendia X', 'Acha-Sagredo A', 'Rodriguez-Tojo MJ', 'Rey-Barja N', 'Hernando-Rodriguez M', 'Aguirregaviria JI', 'Aguirre-Urizar JM']	['Oral Medicine and Pathology Unit, Faculty of Medicine and Dentistry, University of the Basque Country UPV/EHU, Leioa, Spain.']	Greece	21378355	['Journal Article', "Research Support, Non-U.S. Gov't"]	False	2	Cancer[TI] AND (ADH1B[TI] OR ADH2[TI] OR ADH1B[TI] OR All-trans-retinol-dehydrogenase-[NAD+]-ADH1B[TI] OR EC-1.1.1.105[TI] OR Alcohol-dehydrogenase-1B[TI] OR Alcohol-dehydrogenase-subunit-beta[TI])
Association between ALDH2 and ADH1B polymorphisms, alcohol drinking and gastric cancer: a replication and mediation analysis.	BACKGROUND: Aldehyde dehydrogenase 2 (ALDH2; rs671, Glu504Lys) and alcohol dehydrogenase 1B (ADH1B; rs1229984, His47Arg) polymorphisms have a strong impact on carcinogenic acetaldehyde accumulation after alcohol drinking. To date, however, evidence for a significant ALDH2-alcohol drinking interaction and a mediation effect of ALDH2/ADH1B through alcohol drinking on gastric cancer have remained un…	2018	['Ishioka K', 'Masaoka H', 'Ito H', 'Oze I', 'Ito S', 'Tajika M', 'Shimizu Y', 'Niwa Y', 'Nakamura S', 'Matsuo K']	['Department of Pathology and Clinical Laboratories, Nagoya University Graduate School of Medicine, Nagoya, Japan.', 'Division of Molecular and Clinical Epidemiology, Aichi Cancer Center Research Institute, 1-1 Kanokoden, Chikusa-ku, Nagoya, 464-8681, Japan.', 'Division of Molecular and Clinical Epidemiology, Aichi Cancer Center Research Institute, 1-1 Kanokoden, Chikusa-ku, Nagoya, 464-8681, Jap…	Japan	29616362	['Journal Article']	False	2	Cancer[TI] AND (ADH1B[TI] OR ADH2[TI] OR ADH1B[TI] OR All-trans-retinol-dehydrogenase-[NAD+]-ADH1B[TI] OR EC-1.1.1.105[TI] OR Alcohol-dehydrogenase-1B[TI] OR Alcohol-dehydrogenase-subunit-beta[TI])
ADH1B and CDH1 polymorphisms predict prognosis in male patients with non-metastatic laryngeal cancer.	In this study, we assessed the association between single nucleotide polymorphisms (SNPs) in candidate genes and the prognosis of laryngeal cancer (LC) patients. Thirty-seven SNPs in 26 genes were genotyped in 170 male Han Chinese patients with LC. The effects of the candidate genes on the prognosis of LC patients were evaluated using Kaplan-Meier curves and Cox proportional hazards regression mo…	2016	['Li D', 'Zhang R', 'Jin T', 'He N', 'Ren L', 'Zhang Z', 'Zhang Q', 'Xu R', 'Tao H', 'Zeng G', 'Gao J']	["Department of Stomatology, First Affiliated Hospital, Xi'an Jiaotong University School of Medicine, Xi'an, Shaanxi 710061, China.", 'Department of Stomatology, Ankang Central Hospital, Ankang 725000, Shaanxi.', 'School of Medicine, Xizang Minzu University, Xianyang, Shaanxi 712082, China.', 'School of Medicine, Xizang Minzu University, Xianyang, Shaanxi 712082, China.', "Department of Stomatolo…	United States	27689323	['Journal Article']	False	2	Cancer[TI] AND (ADH1B[TI] OR ADH2[TI] OR ADH1B[TI] OR All-trans-retinol-dehydrogenase-[NAD+]-ADH1B[TI] OR EC-1.1.1.105[TI] OR Alcohol-dehydrogenase-1B[TI] OR Alcohol-dehydrogenase-subunit-beta[TI])
Relationship between genetic polymorphisms of ALDH2 and ADH1B and esophageal cancer risk: a meta-analysis.	AIM: To evaluate the contribution of alcohol dehydrogenase-1B (ADH1B) and aldehyde dehydrogenase-2 (ALDH2) polymorphisms to the risk of esophageal cancer. METHODS: Nineteen articles were included by searching MEDLINE, EMBASE and the Chinese Biomedical Database, 13 on ADH1B and 18 on ALDH2. We performed a meta-analysis of case-control studies including 13 studies on ADH1B (cases/controls: 2390/710…	2010	['Yang SJ', 'Yokoyama A', 'Yokoyama T', 'Huang YC', 'Wu SY', 'Shao Y', 'Niu J', 'Wang J', 'Liu Y', 'Zhou XQ', 'Yang CX']	['Department of Epidemiology, West China School of Public Health, Sichuan University, Chengdu 610041, Sichuan Province, China.']	United States	20806441	['Journal Article', 'Meta-Analysis']	False	2	Cancer[TI] AND (ADH1B[TI] OR ADH2[TI] OR ADH1B[TI] OR All-trans-retinol-dehydrogenase-[NAD+]-ADH1B[TI] OR EC-1.1.1.105[TI] OR Alcohol-dehydrogenase-1B[TI] OR Alcohol-dehydrogenase-subunit-beta[TI])
Meta-analysis of the ADH1B and ALDH2 polymorphisms and the risk of colorectal cancer in East Asians.	OBJECTIVE: The aldehyde dehydrogenase 2 (ALDH2) and alcohol dehydrogenase 1B (ADH1B) genes have been implicated in the development of colorectal cancer (CRC). However, the results are inconsistent. In this study, a meta-analysis was performed to assess the associations between the ALDH2 and ADH1B polymorphisms and the risk of CRC. METHODS: Relevant studies were identified using PubMed, Web of Sci…	2013	['Guo XF', 'Wang J', 'Yu SJ', 'Song J', 'Ji MY', 'Zhang JX', 'Cao Z', 'Wang J', 'Dong WG']	['Department of Gastroenterology, Renmin Hospital of Wuhan University, China.']	Japan	24334570	['Journal Article', 'Meta-Analysis', "Research Support, Non-U.S. Gov't"]	False	2	Cancer[TI] AND (ADH1B[TI] OR ADH2[TI] OR ADH1B[TI] OR All-trans-retinol-dehydrogenase-[NAD+]-ADH1B[TI] OR EC-1.1.1.105[TI] OR Alcohol-dehydrogenase-1B[TI] OR Alcohol-dehydrogenase-subunit-beta[TI])
Alcohol dehydrogenase-1B Arg47His polymorphism is associated with head and neck cancer risk in Asian: a meta-analysis.	Head and neck cancers (HNCs) include cancers which arise in oral cavity, pharynx, and larynx. Recent studies have demonstrated that alcohol drinking is an established risk factor for HNC. The alcohol dehydrogenase-1B (ADH1B) plays a major role in the oxidized process of alcohol. To investigate the association of ADH1B Arg47His with HNC in Asian populations, we combined all available studies into …	2015	['Zhang Y', 'Gu N', 'Miao L', 'Yuan H', 'Wang R', 'Jiang H']	['Jiangsu Key Laboratory of Oral Diseases, Nanjing Medical University, Nanjing, China.']	United States	25323582	['Journal Article', 'Meta-Analysis', "Research Support, Non-U.S. Gov't"]	False	2	Cancer[TI] AND (ADH1B[TI] OR ADH2[TI] OR ADH1B[TI] OR All-trans-retinol-dehydrogenase-[NAD+]-ADH1B[TI] OR EC-1.1.1.105[TI] OR Alcohol-dehydrogenase-1B[TI] OR Alcohol-dehydrogenase-subunit-beta[TI])
Analysis of ADH1B Arg47His, ALDH2 Glu487Lys, and CYP4502E1 polymorphisms in gastric cancer risk and interaction with environmental factors.	Gastric cancer is the fourth commonly diagnosed cancer and the second most frequent cause of cancer death worldwide. Genetic variations in ADH1B and ALDH2 may alter the function and activity of the corresponding enzymes, leading to differences in acetaldehyde exposure between drinkers. Cytochrome P4502E1 (CYP4502E1) is a phase I enzyme that plays an important role in metabolizing nitrosamine comp…	2016	['Chen ZH', 'Xian JF', 'Luo LP']	['The First Affiliated Hospital of Jinan University, Guangzhou, China.', 'The First Affiliated Hospital of Jinan University, Guangzhou, China.', 'The First Affiliated Hospital of Jinan University, Guangzhou, China zuhuichen66@163.com.']	Brazil	28002588	['Journal Article']	False	2	Cancer[TI] AND (ADH1B[TI] OR ADH2[TI] OR ADH1B[TI] OR All-trans-retinol-dehydrogenase-[NAD+]-ADH1B[TI] OR EC-1.1.1.105[TI] OR Alcohol-dehydrogenase-1B[TI] OR Alcohol-dehydrogenase-subunit-beta[TI])
Alcohol dehydrogenase 1B (ADH1B) genotype, alcohol consumption and breast cancer risk by age 50 years in a German case-control study.	In a population-based study of 613 cases and 1082 controls, alcohol dehydrogenase 1B (ADH1B) genotype was not an independent risk factor for breast cancer, although the possibility was raised that it modifies risk associated with high levels of alcohol consumption (OR 1.1, 95% confidence interval (CI) 0.8-1.6 for ADH1B*1/*1 genotype vs 0.2, 95% CI 0.1-1.0 for ADH1B*2 carriers).	2005	['Lilla C', 'Koehler T', 'Kropp S', 'Wang-Gohrke S', 'Chang-Claude J']	['Division of Clinical Epidemiology, Deutsches Krebsforschungszentrum, Im Neuenheimer Feld 280, Heidelberg 69120, Germany.']	England	15886702	['Journal Article', "Research Support, Non-U.S. Gov't"]	False	2	Cancer[TI] AND (ADH1B[TI] OR ADH2[TI] OR ADH1B[TI] OR All-trans-retinol-dehydrogenase-[NAD+]-ADH1B[TI] OR EC-1.1.1.105[TI] OR Alcohol-dehydrogenase-1B[TI] OR Alcohol-dehydrogenase-subunit-beta[TI])
Aldehyde dehydrogenase 2 (ALDH2) and alcohol dehydrogenase 1B (ADH1B) polymorphisms exacerbate bladder cancer risk associated with alcohol drinking: gene-environment interaction.	Although a range of chemical exposures (cigarette smoking and occupational exposure) are recognized risk factors for the development of bladder cancer (BCa), many epidemiological studies have demonstrated that alcohol drinking is not associated with BCa risk. Aldehyde dehydrogenase 2 (ALDH2; rs671, Glu504Lys) and alcohol dehydrogenase 1B (ADH1B; rs1229984, His47Arg) polymorphisms impact the accum…	2016	['Masaoka H', 'Ito H', 'Soga N', 'Hosono S', 'Oze I', 'Watanabe M', 'Tanaka H', 'Yokomizo A', 'Hayashi N', 'Eto M', 'Matsuo K']	['Division of Molecular Medicine, Aichi Cancer Center Research Institute, Nagoya 464-8681, Japan.', 'Department of Urology, Graduate School of Medical Sciences, Kyushu University, Fukuoka 812-8582, Japan.', 'Division of Epidemiology and Prevention, Aichi Cancer Center Research Institute, Nagoya 464-8681, Japan.', 'Department of Epidemiology, Nagoya University Graduate School of Medicine, Nagoya 4…	England	26992901	['Journal Article', "Research Support, Non-U.S. Gov't"]	False	2	Cancer[TI] AND (ADH1B[TI] OR ADH2[TI] OR ADH1B[TI] OR All-trans-retinol-dehydrogenase-[NAD+]-ADH1B[TI] OR EC-1.1.1.105[TI] OR Alcohol-dehydrogenase-1B[TI] OR Alcohol-dehydrogenase-subunit-beta[TI])
Genetic polymorphisms of ADH2 and ALDH2 association with esophageal cancer risk in southwest China.	AIM: To evaluate the impact of alcohol dehydrogenase 2 (ADH2) and aldehyde dehydrogenase 2 (ALDH2) polymorphisms on esophageal cancer risk. METHODS: One hundred and ninety-one esophageal cancer patients and 198 healthy controls from Yanting County were enrolled in this study. ADH2 and ALDH2 genotypes were examined by polymerase-chain-reaction with the confronting-two-pair-primer (PCR-CTPP) method…	2007	['Yang SJ', 'Wang HY', 'Li XQ', 'Du HZ', 'Zheng CJ', 'Chen HG', 'Mu XY', 'Yang CX']	['Department of Epidemiology, Huaxi Public Health School, Sichuan University, Chengdu 610041, Sichuan Province, China.']	United States	17963305	['Journal Article', "Research Support, Non-U.S. Gov't"]	False	2	Cancer[TI] AND (ADH1B[TI] OR ADH2[TI] OR ADH1B[TI] OR All-trans-retinol-dehydrogenase-[NAD+]-ADH1B[TI] OR EC-1.1.1.105[TI] OR Alcohol-dehydrogenase-1B[TI] OR Alcohol-dehydrogenase-subunit-beta[TI])
A variant allele of ADH1B and ALDH2, is associated with the risk of esophageal cancer.	Alcoholic beverages are causally related to esophageal cancer. The genetic polymorphisms of the alcohol-metabolizing enzymes ADH1B rs1229984 and ALDH2 rs671 may modulate individual differences in alcohol-oxidizing capability. A case-control study was conducted to evaluate the genetic effects of these two functional single nucleotide polymorphisms (SNPs) on the development of esophageal cancer. A …	2012	['Gu H', 'Gong D', 'Ding G', 'Zhang W', 'Liu C', 'Jiang P', 'Chen S', 'Chen Y']	["Department of Cardiothoracic Surgery, Affiliated People's Hospital of Jiangsu University, Zhejiang 212000;"]	Greece	23060937	['Journal Article']	False	2	Cancer[TI] AND (ADH1B[TI] OR ADH2[TI] OR ADH1B[TI] OR All-trans-retinol-dehydrogenase-[NAD+]-ADH1B[TI] OR EC-1.1.1.105[TI] OR Alcohol-dehydrogenase-1B[TI] OR Alcohol-dehydrogenase-subunit-beta[TI])
The interplay between alcohol consumption, oral hygiene, ALDH2 and ADH1B in the risk of head and neck cancer.	Alcohol consumption is an established risk factor for head and neck cancer (HNC). The major carcinogen from alcohol is acetaldehyde, which may be produced by humans or by oral microorganisms through the metabolism of ethanol. To account for the different sources of acetaldehyde production, the current study examined the interplay between alcohol consumption, oral hygiene (as a proxy measure for t…	2014	['Tsai ST', 'Wong TY', 'Ou CY', 'Fang SY', 'Chen KC', 'Hsiao JR', 'Huang CC', 'Lee WT', 'Lo HI', 'Huang JS', 'Wu JL', 'Yen CJ', 'Hsueh WT', 'Wu YH', 'Yang MW', 'Lin FC', 'Chang JY', 'Chang KY', 'Wu SY', 'Liao HC', 'Lin CL', 'Wang YH', 'Weng YL', 'Yang HC', 'Chang JS']	['Department of Otolaryngology, National Cheng Kung University Hospital, College of Medicine, National Cheng Kung University, Tainan, Taiwan.']	United States	24719202	['Comparative Study', 'Journal Article', 'Research Support, N.I.H., Extramural', "Research Support, Non-U.S. Gov't"]	False	2	Cancer[TI] AND (ADH1B[TI] OR ADH2[TI] OR ADH1B[TI] OR All-trans-retinol-dehydrogenase-[NAD+]-ADH1B[TI] OR EC-1.1.1.105[TI] OR Alcohol-dehydrogenase-1B[TI] OR Alcohol-dehydrogenase-subunit-beta[TI])
Functional variants in ADH1B and ALDH2 coupled with alcohol and smoking synergistically enhance esophageal cancer risk.	BACKGROUND & AIMS: Esophageal squamous cell carcinoma (ESCC) is prevalent among Asian populations, with marked regional variations in incidence and mortality. Patients with ESCC have a very poor prognosis, but detection of ESCC at earlier stages could improve clinical outcome. Therefore, identification of epidemiologic factors that influence the development of ESCC would facilitate prevention and…	2009	['Cui R', 'Kamatani Y', 'Takahashi A', 'Usami M', 'Hosono N', 'Kawaguchi T', 'Tsunoda T', 'Kamatani N', 'Kubo M', 'Nakamura Y', 'Matsuda K']	['Laboratory of Molecular Medicine, Human Genome Center, Institute of Medical Science, University of Tokyo, Tokyo, Japan.']	United States	19698717	['Journal Article', "Research Support, Non-U.S. Gov't"]	False	2	Cancer[TI] AND (ADH1B[TI] OR ADH2[TI] OR ADH1B[TI] OR All-trans-retinol-dehydrogenase-[NAD+]-ADH1B[TI] OR EC-1.1.1.105[TI] OR Alcohol-dehydrogenase-1B[TI] OR Alcohol-dehydrogenase-subunit-beta[TI])
Genetic polymorphisms of ADH1B, ADH1C and ALDH2, alcohol consumption, and the risk of gastric cancer: the Japan Public Health Center-based prospective study.	The association between alcohol consumption, genetic polymorphisms of alcohol dehydrogenase (ADH) and aldehyde dehydrogenase (ALDH) and gastric cancer risk is not completely understood. We investigated the association between ADH1B (rs1229984), ADH1C (rs698) and ALDH2 (rs671) polymorphisms, alcohol consumption and the risk of gastric cancer among Japanese subjects in a population-based, nested, c…	2015	['Hidaka A', 'Sasazuki S', 'Matsuo K', 'Ito H', 'Sawada N', 'Shimazu T', 'Yamaji T', 'Iwasaki M', 'Inoue M', 'Tsugane S']	['Epidemiology and Prevention Group, Research Center for Cancer Prevention and Screening, National Cancer Center, Tokyo 104-0045, Japan.', 'Epidemiology and Prevention Group, Research Center for Cancer Prevention and Screening, National Cancer Center, Tokyo 104-0045, Japan, ssasazuk@ncc.go.jp.', 'Department of Preventive Medicine, Kyushu University Faculty of Medical Sciences, Fukuoka 812-8582, J…	England	25524923	['Journal Article', "Research Support, Non-U.S. Gov't"]	False	2	Cancer[TI] AND (ADH1B[TI] OR ADH2[TI] OR ADH1B[TI] OR All-trans-retinol-dehydrogenase-[NAD+]-ADH1B[TI] OR EC-1.1.1.105[TI] OR Alcohol-dehydrogenase-1B[TI] OR Alcohol-dehydrogenase-subunit-beta[TI])
Association of ADH1B Arg47His and ALDH2 Glu487Lys polymorphisms with risk of colorectal cancer and their interaction with environmental factors in a Chinese population.	Human colorectal cancer (CRC) is a major worldwide health concern, and its development has been shown to be associated with alcohol intake. We carried out a study to investigate the effect of the ADH1B Arg47His and ALDH2 Glu487Lys genetic polymorphisms and their interaction with alcohol consumption on development of CRC. Between March 2013 and May 2015, a total of 274 CRC patients and 358 healthy…	2016	['Zhong Q', 'Wu RR', 'Zeng ZM']	["Department of Oncology, People's Hospital of Ganzhou, Ganzhou, China qiongzhong669@163.com.", "Department of Oncology, People's Hospital of Ganzhou, Ganzhou, China.", "Department of Oncology, People's Hospital of Ganzhou, Ganzhou, China."]	Brazil	27706775	['Journal Article']	False	2	Cancer[TI] AND (ADH1B[TI] OR ADH2[TI] OR ADH1B[TI] OR All-trans-retinol-dehydrogenase-[NAD+]-ADH1B[TI] OR EC-1.1.1.105[TI] OR Alcohol-dehydrogenase-1B[TI] OR Alcohol-dehydrogenase-subunit-beta[TI])
Alcohol drinking, ADH1B and ADH1C genotypes and the risk of postmenopausal breast cancer by hormone receptor status: the Netherlands Cohort Study on diet and cancer.	Alcohol consumption has consistently been shown to increase breast cancer (BC) risk. This association may be modified by single nucleotide polymorphisms (SNPs) in alcohol dehydrogenase (ADH) isoenzymes ADH1B and ADH1C. The Netherlands Cohort Study comprises 62 573 women, aged 55-69 years at baseline (1986). Follow-up for postmenopausal BC for 20.3 years was available. Genotyping of six tag SNPs i…	2018	['Hahn M', 'Simons CCJM', 'Weijenberg MP', 'van den Brandt PA']	['Department of Epidemiology, School for Oncology and Developmental Biology (GROW), Faculty of Health, Medicine and Life Sciences, Maastricht University, Maastricht, The Netherlands.', 'Department of Anesthesiology, University Hospital Bern, Switzerland.', 'Department of Epidemiology, School for Oncology and Developmental Biology (GROW), Faculty of Health, Medicine and Life Sciences, Maastricht U…	England	30052783	['Journal Article', "Research Support, Non-U.S. Gov't"]	False	2	Cancer[TI] AND (ADH1B[TI] OR ADH2[TI] OR ADH1B[TI] OR All-trans-retinol-dehydrogenase-[NAD+]-ADH1B[TI] OR EC-1.1.1.105[TI] OR Alcohol-dehydrogenase-1B[TI] OR Alcohol-dehydrogenase-subunit-beta[TI])
ADH1B Arg47His polymorphism is associated with esophageal cancer risk in high-incidence Asian population: evidence from a meta-analysis.	BACKGROUND AND OBJECTIVES: Incidence of Esophageal squamous cell carcinoma (ESCC) is prevalent in Asian populations, especially in the ones from the "Asian esophageal cancer belt" along the Silk Road and the ones from East Asia (including Japan). Silk Road and Eastern Asia population genetics are relevant to the ancient population migration from central China. The Arg47His (rs1229984) polymorphis…	2010	['Zhang G', 'Mai R', 'Huang B']	['Department of Pathology, Shantou University Medical College, Shantou, China. g_ghzhang@yahoo.com.cn']	United States	21048924	['Journal Article', 'Meta-Analysis', "Research Support, Non-U.S. Gov't"]	False	2	Cancer[TI] AND (ADH1B[TI] OR ADH2[TI] OR ADH1B[TI] OR All-trans-retinol-dehydrogenase-[NAD+]-ADH1B[TI] OR EC-1.1.1.105[TI] OR Alcohol-dehydrogenase-1B[TI] OR Alcohol-dehydrogenase-subunit-beta[TI])
Single nucleotide polymorphisms of ADH1B, ADH1C and ALDH2 genes and esophageal cancer: a population-based case-control study in China.	Alcohol drinking is a major risk factor for esophageal cancer (EC) and the metabolism of ethanol has been suggested to play an important role in esophageal carcinogenesis. Epidemiologic studies, including genomewide association studies (GWAS), have identified single nucleotide polymorphisms (SNPs) in alcohol dehydrogenases (ADHs) and aldehyde dehydrogenases (ALDHs) to be associated with EC. Using…	2013	['Wu M', 'Chang SC', 'Kampman E', 'Yang J', 'Wang XS', 'Gu XP', 'Han RQ', 'Liu AM', 'Wallar G', 'Zhou JY', 'Kok FJ', 'Zhao JK', 'Zhang ZF']	['Department of Chronic Disease Control, Jiangsu Provincial Center for Disease Control and Prevention, Nanjing, Jiangsu, China.']	United States	22930414	['Journal Article', 'Research Support, N.I.H., Extramural', "Research Support, Non-U.S. Gov't"]	False	2	Cancer[TI] AND (ADH1B[TI] OR ADH2[TI] OR ADH1B[TI] OR All-trans-retinol-dehydrogenase-[NAD+]-ADH1B[TI] OR EC-1.1.1.105[TI] OR Alcohol-dehydrogenase-1B[TI] OR Alcohol-dehydrogenase-subunit-beta[TI])
Esophageal cancer risk by ALDH2 and ADH2 polymorphisms and alcohol consumption: exploration of gene-environment and gene-gene interactions.	Alcohol drinking is a major risk factor for esophageal cancer in Japan and its impact may be modulated by levels of ALDH2, ADH2 and CYP2E1, three representative alcohol-metabolizing enzymes which display genetic polymorphisms altering individual alcohol-oxidizing capacity and drinking behavior. To assess the actual influence of ADH2 Arg47His, ALDH2 Glu487Lys and CYP2E1 variant c2 allele polymorph…	2005	['Yang CX', 'Matsuo K', 'Ito H', 'Hirose K', 'Wakai K', 'Saito T', 'Shinoda M', 'Hatooka S', 'Mizutani K', 'Tajima K']	['Division of Epidemiology and Prevention, Aichi Cancer Center Research Institute, 1-1 Kanokoden, Chikusa-ku, Nagoya 464-8681, Japan.']	Thailand	16235983	['Journal Article', "Research Support, Non-U.S. Gov't"]	False	2	Cancer[TI] AND (ADH1B[TI] OR ADH2[TI] OR ADH1B[TI] OR All-trans-retinol-dehydrogenase-[NAD+]-ADH1B[TI] OR EC-1.1.1.105[TI] OR Alcohol-dehydrogenase-1B[TI] OR Alcohol-dehydrogenase-subunit-beta[TI])
A gene-gene interaction between ALDH2 Glu487Lys and ADH2 His47Arg polymorphisms regarding the risk of colorectal cancer in Japan.	Alcohol consumption is recognized as a potential risk factor for colorectal cancer (CRC). Genetic polymorphisms, aldehyde dehydrogenase (ALDH2) Glu487Lys and alcohol dehydrogenase 2 (ADH2) His47Arg, which have a strong impact on alcohol metabolism, are common in Japanese population but their significance for CRC carcinogenesis remains to be clarified in detail. We, therefore, conducted a matched …	2006	['Matsuo K', 'Wakai K', 'Hirose K', 'Ito H', 'Saito T', 'Suzuki T', 'Kato T', 'Hirai T', 'Kanemitsu Y', 'Hamajima H', 'Tajima K']	['Division of Epidemiology and Prevention, Aichi Cancer Center, Nagoya, Japan. kmatsuo@aichi-cc.jp']	England	16332725	['Journal Article', "Research Support, Non-U.S. Gov't"]	False	2	Cancer[TI] AND (ADH1B[TI] OR ADH2[TI] OR ADH1B[TI] OR All-trans-retinol-dehydrogenase-[NAD+]-ADH1B[TI] OR EC-1.1.1.105[TI] OR Alcohol-dehydrogenase-1B[TI] OR Alcohol-dehydrogenase-subunit-beta[TI])
Genetic variation in alcohol dehydrogenase (ADH1A, ADH1B, ADH1C, ADH7) and aldehyde dehydrogenase (ALDH2), alcohol consumption and gastric cancer risk in the European Prospective Investigation into Cancer and Nutrition (EPIC) cohort.	Studies that have examined the association between alcohol consumption and gastric cancer (GC) risk have been inconsistent. We conducted an investigation of 29 genetic variants in alcohol metabolism loci (alcohol dehydrogenase, ADH1 gene cluster: ADH1A, ADH1B and ADH1C; ADH7 and aldehyde dehydrogenase, ALDH2), alcohol intake and GC risk. We analyzed data from a nested case-control study (364 case…	2012	['Duell EJ', 'Sala N', 'Travier N', 'Munoz X', 'Boutron-Ruault MC', 'Clavel-Chapelon F', 'Barricarte A', 'Arriola L', 'Navarro C', 'Sanchez-Cantalejo E', 'Quiros JR', 'Krogh V', 'Vineis P', 'Mattiello A', 'Tumino R', 'Khaw KT', 'Wareham N', 'Allen NE', 'Peeters PH', 'Numans ME', 'Bueno-de-Mesquita HB', 'van Oijen MG', 'Bamia C', 'Benetou V', 'Trichopoulos D', 'Canzian F', 'Kaaks R', 'Boeing H', '…	["Unit of Nutrition, Environment and Cancer, Epidemiology Research Program, Catalan Institute of Oncology (ICO-IDIBELL), Avda Gran Via 199-203, 08907 L'Hospitalet de Llobregat, Barcelona, Spain. eduell@iconcologia.net"]	England	22144473	['Journal Article', "Research Support, Non-U.S. Gov't"]	False	2	Cancer[TI] AND (ADH1B[TI] OR ADH2[TI] OR ADH1B[TI] OR All-trans-retinol-dehydrogenase-[NAD+]-ADH1B[TI] OR EC-1.1.1.105[TI] OR Alcohol-dehydrogenase-1B[TI] OR Alcohol-dehydrogenase-subunit-beta[TI])
Laryngeal cancer risk in Caucasians is associated with alcohol and tobacco consumption but not modified by genetic polymorphisms in class I alcohol dehydrogenases ADH1B and ADH1C, and glutathione-S-transferases GSTM1 and GSTT1.	OBJECTIVE: Alcohol and tobacco consumption are recognized risk factors for upper aerodigestive tract tumours, however individual susceptibility to these environmental factors varies. As part of the Rhein-Neckar Larynx-case-control study, this study investigated the potential risk-modifying effect of genetic polymorphisms in enzymes involved in ethanol and tobacco carcinogen metabolism for larynge…	2003	['Risch A', 'Ramroth H', 'Raedts V', 'Rajaee-Behbahani N', 'Schmezer P', 'Bartsch H', 'Becher H', 'Dietz A']	['Division of Toxicology and Cancer Risk Factors German Cancer Research Center (DKFZ), Heidelberg, Germany. a.risch@dkfz.de']	England	12668919	['Journal Article', "Research Support, Non-U.S. Gov't"]	False	2	Cancer[TI] AND (ADH1B[TI] OR ADH2[TI] OR ADH1B[TI] OR All-trans-retinol-dehydrogenase-[NAD+]-ADH1B[TI] OR EC-1.1.1.105[TI] OR Alcohol-dehydrogenase-1B[TI] OR Alcohol-dehydrogenase-subunit-beta[TI])
[Genetic polymorphisms of ADH1B and ALDH-2 associated with risk of esophageal cancer: a meta-analysis].	OBJECTIVE: To investigate the association of genetic polymorphisms of alcohol dehydrogenase-1B (ADH1B) and aldehyde dehydrogenase-2 (ALDH-2) with risk of esophageal cancer (EC) in China. METHODS: A comprehensive search of the database was performed to identify all case-control studies of ADH1B and ALDH-2 polymorphisms associated with esophageal cancer and their interactions with alcohol drinking.…	2012	['Duan F', 'Song C', 'Cui S', 'Wang L', 'Zhen Q', 'Qu H', 'Wang P', 'Wang K', 'Zhang J', 'Dai L']	['College of Public Health, Zhengzhou University, Zhengzhou 450001, China. fjduan@126.com']	China	23213683	['Journal Article', 'Meta-Analysis', "Research Support, Non-U.S. Gov't"]	False	2	Cancer[TI] AND (ADH1B[TI] OR ADH2[TI] OR ADH1B[TI] OR All-trans-retinol-dehydrogenase-[NAD+]-ADH1B[TI] OR EC-1.1.1.105[TI] OR Alcohol-dehydrogenase-1B[TI] OR Alcohol-dehydrogenase-subunit-beta[TI])
HBG2	0	['HBG2', 'HBG2']	['Hemoglobin-subunit-gamma-2', 'Gamma-2-globin', 'Hb-F-Ggamma', 'Hemoglobin-gamma-2-chain', 'Hemoglobin-gamma-G-chain']	3
Titles	Abstracts	Years	Authors	Affiliation	Country	PMID	PTyp	Reviews	Category	SearchedFor
OGN	3	['OGN', 'OIF', 'SLRR3A', 'OGN']	['Mimecan', 'Osteoglycin', 'Osteoinductive-factor', 'OIF']	2
Titles	Abstracts	Years	Authors	Affiliation	Country	PMID	PTyp	Reviews	Category	SearchedFor
Osteoglycin (OGN) reverses epithelial to mesenchymal transition and invasiveness in colorectal cancer via EGFR/Akt pathway.	BACKGROUND: Many types of cancers are devoid of the small leucine-rich proteoglycans: osteoglycin (OGN), but its role in tumorigenesis is poorly studied especially in colorectal cancers (CRC). Here we aim to evaluate the relationship between OGN expression patterns and the clinical course of CRC, and the role of OGN in cancer progression. METHODS: The tissue microarray staining was performed and …	2018	['Hu X', 'Li YQ', 'Li QG', 'Ma YL', 'Peng JJ', 'Cai SJ']	["Department of Colorectal Surgery, Fudan University Shanghai Cancer Center, 270 Dong'an Road, Shanghai, 20032, China.", 'Department of Oncology, Shanghai Medical College, Fudan University, Shanghai, 200032, China.', "Department of Colorectal Surgery, Fudan University Shanghai Cancer Center, 270 Dong'an Road, Shanghai, 20032, China.", 'Department of Oncology, Shanghai Medical College, Fudan Unive…	England	29499765	['Journal Article']	False	2	Cancer[TI] AND (OGN[TI] OR OIF[TI] OR SLRR3A[TI] OR OGN[TI] OR Mimecan[TI] OR Osteoglycin[TI] OR Osteoinductive-factor[TI] OR OIF[TI])
Osteoglycin-induced VEGF Inhibition Enhances T Lymphocytes Infiltrating in Colorectal Cancer.	BACKGROUND: OGN could modify tissue inflammation and immune response via local and circulating innate immune cells, which was suggestive of a reciprocal relationship between OGN and T cell infiltration in cancer. Hence, we aim to measure the OGN expression patterns and immune cells response in colorectal cancer(CRC). METHODS: This study enrolled three independent sets of patients from TCGA and th…	2018	['Hu X', 'Li YQ', 'Li QG', 'Ma YL', 'Peng JJ', 'Cai SJ']	["Department of Colorectal Surgery, Fudan University Shanghai Cancer Center, 270 Dong'an Road, Shanghai 20032, China; Department of Oncology, Shanghai Medical College, Fudan University, Shanghai 200032, China.", "Department of Colorectal Surgery, Fudan University Shanghai Cancer Center, 270 Dong'an Road, Shanghai 20032, China; Department of Oncology, Shanghai Medical College, Fudan University, Sh…	Netherlands	30037719	['Journal Article']	False	2	Cancer[TI] AND (OGN[TI] OR OIF[TI] OR SLRR3A[TI] OR OGN[TI] OR Mimecan[TI] OR Osteoglycin[TI] OR Osteoinductive-factor[TI] OR OIF[TI])
Differential expression of mimecan and thioredoxin domain-containing protein 5 in colorectal adenoma and cancer: a proteomic study.	Adenoma is the major precursor lesion of colorectal cancer, one of the most common cancers worldwide. The elucidation of the molecular mechanism underlying adenoma is essential for early detection, prevention, and intervention of colorectal cancer. Using a combination of two-dimensional gel electrophoresis and mass spectrometry, we identified 27 differentially expressed proteins in adenoma, compa…	2007	['Wang Y', 'Ma Y', 'Lu B', 'Xu E', 'Huang Q', 'Lai M']	['Department of Pathology and Pathophysiology, School of Medicine, Zhejiang University, Hangzhou, 310058, China.']	Switzerland	17895523	['Comparative Study', 'Journal Article', "Research Support, Non-U.S. Gov't"]	False	2	Cancer[TI] AND (OGN[TI] OR OIF[TI] OR SLRR3A[TI] OR OGN[TI] OR Mimecan[TI] OR Osteoglycin[TI] OR Osteoinductive-factor[TI] OR OIF[TI])
SOD3	14	['SOD3', 'SOD3']	['Extracellular-superoxide-dismutase-[Cu-Zn]', 'EC-SOD', 'EC-1.15.1.1']	1
Titles	Abstracts	Years	Authors	Affiliation	Country	PMID	PTyp	Reviews	Category	SearchedFor
Extracellular superoxide dismutase and its role in cancer.	Reactive oxygen species (ROS) are increasingly recognized as critical determinants of cellular signaling and a strict balance of ROS levels must be maintained to ensure proper cellular function and survival. Notably, ROS is increased in cancer cells. The superoxide dismutase family plays an essential physiological role in mitigating deleterious effects of ROS. Due to the compartmentalization of R…	2017	['Griess B', 'Tom E', 'Domann F', 'Teoh-Fitzgerald M']	['Department of Biochemistry and Molecular Biology, Buffett Cancer Center, College of Medicine, University of Nebraska Medical Center, Omaha, NE 68198, United States.', 'Department of Biochemistry and Molecular Biology, Buffett Cancer Center, College of Medicine, University of Nebraska Medical Center, Omaha, NE 68198, United States.', 'Free Radical and Radiation Biology Program, Radiation Oncolog…	United States	28842347	['Journal Article', 'Research Support, N.I.H., Extramural', "Research Support, Non-U.S. Gov't", 'Review']	True	1	Cancer[TI] AND (SOD3[TI] OR SOD3[TI] OR Extracellular-superoxide-dismutase-[Cu-Zn][TI] OR EC-SOD[TI] OR EC-1.15.1.1[TI])
Can Macromolecular Nitroxide Work as Extracellular Superoxide Dismutase Mimetic in Cancer and Stroke Therapy?	nan	2018	['Hsia CJC', 'Miskimins WK']	['Chairman & CEO, AntiRadical Therapeutics LLC, Sioux Falls, South Dakota, USA. chsia@nanorbc.com.', 'Scientist, Cancer Biology and Immunotherapeutics Group, Sanford Research, 2301 E. 60th Street N, Sioux Falls, SD, 57104, USA. keith.miskimins@sanfordresearch.org.']	United States	30191451	['Journal Article']	False	3	Cancer[TI] AND (SOD3[TI] OR SOD3[TI] OR Extracellular-superoxide-dismutase-[Cu-Zn][TI] OR EC-SOD[TI] OR EC-1.15.1.1[TI])
Extracellular superoxide dismutase inhibits hepatocyte growth factor-mediated breast cancer-fibroblast interactions.	We have previously shown tumor suppressive effects of extracellular superoxide dismutase, EcSOD in breast cancer cells. In this study, an RTK signaling array revealed an inhibitory effect of EcSOD on c-Met phosphorylation and its downstream kinase c-Abl in MDA-MB231 cells. Moreover, an extracellular protein array showed that thrombospondin 1 (TSP-1), a scavenger of the c-Met ligand, hepatocyte gr…	2017	['Golden BO', 'Griess B', 'Mir S', 'Fitzgerald M', 'Kuperwasser C', 'Domann F', 'Teoh-Fitzgerald M']	['Department of Biochemistry and Molecular Biology, Fred and Pamela Buffett Cancer Center, College of Medicine, University of Nebraska Medical Center, Omaha, NE 68198, USA.', 'Department of Biochemistry and Molecular Biology, Fred and Pamela Buffett Cancer Center, College of Medicine, University of Nebraska Medical Center, Omaha, NE 68198, USA.', 'Department of Biochemistry and Molecular Biology,…	United States	29296173	['Journal Article']	False	2	Cancer[TI] AND (SOD3[TI] OR SOD3[TI] OR Extracellular-superoxide-dismutase-[Cu-Zn][TI] OR EC-SOD[TI] OR EC-1.15.1.1[TI])
Extracellular superoxide dismutase suppresses hypoxia-inducible factor-1alpha in pancreatic cancer.	Hypoxia-inducible factor-1 (HIF-1) is a heterodimeric transcription factor that governs cellular responses to reduced oxygen availability by mediating crucial homeostatic processes and is a major survival determinant for tumor cells growing in a low-oxygen environment. Clinically, HIF-1alpha seems to be important in pancreatic cancer, as HIF-1alpha correlates with metastatic status of the tumor. …	2014	['Sibenaller ZA', 'Welsh JL', 'Du C', 'Witmer JR', 'Schrock HE', 'Du J', 'Buettner GR', 'Goswami PC', 'Cieslak JA 3rd', 'Cullen JJ']	['Department of Surgery, The University of Iowa College of Medicine, Iowa City, IA 52242, USA.', 'Department of Surgery, The University of Iowa College of Medicine, Iowa City, IA 52242, USA.', 'Department of Radiation Oncology, The University of Iowa College of Medicine, Iowa City, IA 52242, USA.', 'Department of Radiation Oncology, The University of Iowa College of Medicine, Iowa City, IA 52242,…	United States	24509158	['Journal Article', 'Research Support, N.I.H., Extramural', "Research Support, Non-U.S. Gov't", "Research Support, U.S. Gov't, Non-P.H.S."]	False	2	Cancer[TI] AND (SOD3[TI] OR SOD3[TI] OR Extracellular-superoxide-dismutase-[Cu-Zn][TI] OR EC-SOD[TI] OR EC-1.15.1.1[TI])
Ten-eleven translocation 1 functions as a mediator of SOD3 expression in human lung cancer A549 cells.	Superoxide dismutase (SOD) 3, one of the SOD isozymes, plays a pivotal role in extracellular redox homeostasis. The expression of SOD3 is regulated by epigenetics in human lung cancer A549 cells and human monocytic THP-1 cells; however, the molecular mechanisms governing SOD3 expression have not been elucidated in detail. Ten-eleven translocation (TET), a dioxygenase of 5-methylcytosine (5mC), pl…	2017	['Kamiya T', 'Nakahara R', 'Mori N', 'Hara H', 'Adachi T']	['a Laboratory of Clinical Pharmaceutics , Gifu Pharmaceutical University , Gifu , Japan.', 'a Laboratory of Clinical Pharmaceutics , Gifu Pharmaceutical University , Gifu , Japan.', 'a Laboratory of Clinical Pharmaceutics , Gifu Pharmaceutical University , Gifu , Japan.', 'a Laboratory of Clinical Pharmaceutics , Gifu Pharmaceutical University , Gifu , Japan.', 'a Laboratory of Clinical Pharmace…	England	28351182	['Journal Article']	False	2	Cancer[TI] AND (SOD3[TI] OR SOD3[TI] OR Extracellular-superoxide-dismutase-[Cu-Zn][TI] OR EC-SOD[TI] OR EC-1.15.1.1[TI])
SOD3 acts as a tumor suppressor in PC-3 prostate cancer cells via hydrogen peroxide accumulation.	BACKGROUND: The functions of superoxide dismutase-3 (SOD3), which acts on the cell surface and protects cells from oxidative stress, remain uncertain in the progression of prostate cancer. MATERIALS AND METHODS: To verify SOD3 expression in human prostate tissue, immunohistochemistry was performed using tissue microarrays. To investigate the effects of SOD3 on proliferation, migration, and invasi…	2014	['Kim J', 'Mizokami A', 'Shin M', 'Izumi K', 'Konaka H', 'Kadono Y', 'Kitagawa Y', 'Keller ET', 'Zhang J', 'Namiki M']	['Department of Integrative Cancer Therapy and Urology, Kanazawa University Graduate School of Medical Sciences, Kanazawa, Ishikawa, Japan.', 'Department of Integrative Cancer Therapy and Urology, Kanazawa University Graduate School of Medical Sciences, Kanazawa, Ishikawa, Japan mizokami@med.kanazawa-u.ac.jp.', 'Department of Integrative Cancer Therapy and Urology, Kanazawa University Graduate Sc…	Greece	24922645	['Journal Article', "Research Support, Non-U.S. Gov't"]	False	2	Cancer[TI] AND (SOD3[TI] OR SOD3[TI] OR Extracellular-superoxide-dismutase-[Cu-Zn][TI] OR EC-SOD[TI] OR EC-1.15.1.1[TI])
Extracellular Superoxide Dismutase Expression in Papillary Thyroid Cancer Mesenchymal Stem/Stromal Cells Modulates Cancer Cell Growth and Migration.	Tumor stroma-secreted growth factors, cytokines, and reactive oxygen species (ROS) influence tumor development from early stages to the metastasis phase. Previous studies have demonstrated downregulation of ROS-producing extracellular superoxide dismutase (SOD3) in thyroid cancer cell lines although according to recent data, the expression of SOD3 at physiological levels stimulates normal and can…	2017	['Parascandolo A', 'Rappa F', 'Cappello F', 'Kim J', 'Cantu DA', 'Chen H', 'Mazzoccoli G', 'Hematti P', 'Castellone MD', 'Salvatore M', 'Laukkanen MO']	['IRCCS SDN, Naples 80143, Italy.', 'Department of Experimental and Clinical Neurosciences, University of Palermo, 90133, Italy.', 'Euro-Mediterranean Institute of Science and Technology (IEMEST), Palermo, Italy.', 'Department of Experimental and Clinical Neurosciences, University of Palermo, 90133, Italy.', 'Euro-Mediterranean Institute of Science and Technology (IEMEST), Palermo, Italy.', 'Depa…	England	28216675	['Journal Article', "Research Support, Non-U.S. Gov't"]	False	2	Cancer[TI] AND (SOD3[TI] OR SOD3[TI] OR Extracellular-superoxide-dismutase-[Cu-Zn][TI] OR EC-SOD[TI] OR EC-1.15.1.1[TI])
Extracellular superoxide dismutase is a thyroid differentiation marker down-regulated in cancer.	Reactive oxygen species, specifically hydrogen peroxide (H(2)O(2)), have a significant role in hormone production in thyroid tissue. Although recent studies have demonstrated that dual oxidases are responsible for the H(2)O(2) synthesis needed in thyroid hormone production, our data suggest a pivotal role for superoxide dismutase 3 (SOD3) as a major H(2)O(2)-producing enzyme. According to our res…	2010	['Laatikainen LE', 'Castellone MD', 'Hebrant A', 'Hoste C', 'Cantisani MC', 'Laurila JP', 'Salvatore G', 'Salerno P', 'Basolo F', 'Nasman J', 'Dumont JE', 'Santoro M', 'Laukkanen MO']	['Cellular Therapy Group, Medicity Research Laboratory, University of Turku, Tykistokatu 6A, Turku, Finland.']	England	20576801	['Comparative Study', 'Journal Article', "Research Support, Non-U.S. Gov't"]	False	2	Cancer[TI] AND (SOD3[TI] OR SOD3[TI] OR Extracellular-superoxide-dismutase-[Cu-Zn][TI] OR EC-SOD[TI] OR EC-1.15.1.1[TI])
Assessment of Oxidative Stress Genes SOD2 and SOD3 Polymorphisms Role in Human Colorectal Cancer.	PURPOSE: The aim of this study was to ascertain the oxidative stress genes SOD2 and SOD3 polymorphisms in patients with colorectal cancer and to assess the possible involvement of these polymorphisms that might increase the risk for patients to develop malignant intestinal tumors. MATERIAL AND METHODS: A total number of 306 subjects were divided into two groups (109 colorectal cancer patients as …	2016	['Marginean C', 'Streata I', 'Ioana M', 'Marginean OM', 'Padureanu V', 'Saftoiu A', 'Petrescu I', 'Tudorache S', 'Tica OS', 'Petrescu F']	['University of Medicine and Pharmacy of Craiova, Romania.', 'University of Medicine and Pharmacy of Craiova, Romania.', 'University of Medicine and Pharmacy of Craiova, Romania.', 'University of Medicine and Pharmacy of Craiova, Romania.', 'University of Medicine and Pharmacy of Craiova, Romania.', 'University of Medicine and Pharmacy of Craiova, Romania.', 'University of Medicine and Pharmacy o…	Romania	30581589	['Case Reports', 'Journal Article']	False	2	Cancer[TI] AND (SOD3[TI] OR SOD3[TI] OR Extracellular-superoxide-dismutase-[Cu-Zn][TI] OR EC-SOD[TI] OR EC-1.15.1.1[TI])
Genetic and epigenetic inactivation of extracellular superoxide dismutase promotes an invasive phenotype in human lung cancer by disrupting ECM homeostasis.	Extracellular superoxide dismutase (EcSOD) is an important superoxide scavenger in the lung in which its loss, sequence variation, or abnormal expression contributes to lung diseases; however, the role of EcSOD in lung cancer has yet to be studied. We hypothesized that EcSOD loss could affect malignant progression in lung, and could be either genetic or epigenetic in nature. To test this, we anal…	2012	['Teoh-Fitzgerald ML', 'Fitzgerald MP', 'Jensen TJ', 'Futscher BW', 'Domann FE']	['Free Radical and Radiation Biology Program, Department of Radiation Oncology, Carver College of Medicine and The Holden Comprehensive Cancer Center, The University of Iowa, Iowa City, Iowa 52242, USA.']	United States	22064654	['Journal Article', 'Research Support, N.I.H., Extramural', "Research Support, Non-U.S. Gov't"]	False	2	Cancer[TI] AND (SOD3[TI] OR SOD3[TI] OR Extracellular-superoxide-dismutase-[Cu-Zn][TI] OR EC-SOD[TI] OR EC-1.15.1.1[TI])
Alteration of APE1/ref-1 expression in non-small cell lung cancer: the implications of impaired extracellular superoxide dismutase and catalase antioxidant systems.	PURPOSE: Apurinic/apyrimidinic endonuclease1/ref-1(APE1/ref-1) is a key enzyme in the base excision repair and in transcriptional modulation against oxidative stress. We investigated the altered expression of APE1/ref-1 and antioxidant systems in lung cancer. PATIENTS AND METHODS: Tumor specimens from 48 patients with operable non-small cell lung cancer were obtained from 2004 to 2006. Immunohist…	2008	['Yoo DG', 'Song YJ', 'Cho EJ', 'Lee SK', 'Park JB', 'Yu JH', 'Lim SP', 'Kim JM', 'Jeon BH']	['Department of Physiology, College of Medicine, Chungnum National University, Jung-gu, Daejeon 301-131, Republic of Korea.']	Ireland	18061304	['Journal Article', "Research Support, Non-U.S. Gov't"]	False	2	Cancer[TI] AND (SOD3[TI] OR SOD3[TI] OR Extracellular-superoxide-dismutase-[Cu-Zn][TI] OR EC-SOD[TI] OR EC-1.15.1.1[TI])
GCPII modulates oxidative stress and prostate cancer susceptibility through changes in methylation of RASSF1, BNIP3, GSTP1 and Ec-SOD.	Glutamate carboxypeptidase II (GCPII) haplotypes were found to influence susceptibility to prostate cancer. In the current study, we have elucidated the impact of these haplotypes on the expression of PSMA, BNIP3, Ec-SOD, GSTP1 and RASSF1 genes to understand the epigenetic basis of oxidative stress and prostate cancer risk. Expression analysis was carried out by RT-PCR. Bisulphite treated DNA was…	2013	['Divyya S', 'Naushad SM', 'Murthy PV', 'Reddy ChR', 'Kutala VK']	["Departments of Clinical Pharmacology and Therapeutics, Nizam's Institute of Medical Sciences (NIMS), Panjagutta, Hyderabad, 500082, India."]	Netherlands	23979608	['Journal Article', "Research Support, Non-U.S. Gov't"]	False	2	Cancer[TI] AND (SOD3[TI] OR SOD3[TI] OR Extracellular-superoxide-dismutase-[Cu-Zn][TI] OR EC-SOD[TI] OR EC-1.15.1.1[TI])
Correlations between polymorphisms of extracellular superoxide dismutase, aldehyde dehydrogenase-2 genes, as well as drinking behavior and pancreatic cancer.	OBJECTIVE: To investigate the correlation between drinking behavior combined with polymorphisms of extracellular superoxide dismutase (EC-SOD) and aldehyde dehydrogenase-2 (ALDH2) genes and pancreatic cancer. METHODS: The genetic polymorphisms of EC-SOD and ALDH2 were analyzed by polymerase chain reaction restriction fragment length polymorphism in the peripheral blood leukocytes obtained from 68…	2014	['Zhang CX', 'Qin YM', 'Guo LK']	['Department of Stomatology, First Affiliated Hospital of Xinxiang Medical University, Weihui, Henan 453100, China.', 'Department of Stomatology, First Affiliated Hospital of Xinxiang Medical University, Weihui, Henan 453100, China.', '2Department of Stomatology, First Affiliated Hospital of Xinxiang Medical University, Weihui, Henan 453100, China.']	China	25264884	['Journal Article']	False	2	Cancer[TI] AND (SOD3[TI] OR SOD3[TI] OR Extracellular-superoxide-dismutase-[Cu-Zn][TI] OR EC-SOD[TI] OR EC-1.15.1.1[TI])
[Correlation of the polymorphism of EC-SOD and GSTM1 and smoking with oral cancer risk].	OBJECTIVE: To investigate the correlation of the polymorphisms of EC-SOD and GSTM1, as well as smoking, with oral cancer risk. METHODS: A case-control study and polymerase chain reaction (PCR) technique was used to identify the genotype of EC-SOD and GSTM1 in 600 oral cancer cases and 600 controls. Logistic regression was conducted to evaluate the odds ratio of relative gene and the interaction b…	2012	['Zhang C', 'Guo L', 'Guo X']	['Depatment of Gastroenterology, the First Affiliated Hospital of Xinxiang Medical College, Weihui 453100, China. nn21882011@yahoo.com.cn']	China	23057317	['Journal Article']	False	2	Cancer[TI] AND (SOD3[TI] OR SOD3[TI] OR Extracellular-superoxide-dismutase-[Cu-Zn][TI] OR EC-SOD[TI] OR EC-1.15.1.1[TI])
ISLR	0	['ISLR', 'UNQ189/PRO215', 'ISLR']	['Immunoglobulin-superfamily-containing-leucine-rich-repeat-protein']	3
Titles	Abstracts	Years	Authors	Affiliation	Country	PMID	PTyp	Reviews	Category	SearchedFor
HBB	3	['HBB', 'HBB']	['Hemoglobin-subunit-beta', 'Beta-globin', 'Hemoglobin-beta-chain']	2
Titles	Abstracts	Years	Authors	Affiliation	Country	PMID	PTyp	Reviews	Category	SearchedFor
Expression of beta-globin by cancer cells promotes cell survival during blood-borne dissemination.	Metastasis-competent circulating tumour cells (CTCs) experience oxidative stress in the bloodstream, but their survival mechanisms are not well defined. Here, comparing single-cell RNA-Seq profiles of CTCs from breast, prostate and lung cancers, we observe consistent induction of beta-globin (HBB), but not its partner alpha-globin (HBA). The tumour-specific origin of HBB is confirmed by sequence …	2017	['Zheng Y', 'Miyamoto DT', 'Wittner BS', 'Sullivan JP', 'Aceto N', 'Jordan NV', 'Yu M', 'Karabacak NM', 'Comaills V', 'Morris R', 'Desai R', 'Desai N', 'Emmons E', 'Milner JD', 'Lee RJ', 'Wu CL', 'Sequist LV', 'Haas W', 'Ting DT', 'Toner M', 'Ramaswamy S', 'Maheswaran S', 'Haber DA']	['Massachusetts General Cancer Center, Massachusetts General Hospital, Harvard Medical School, Charlestown, Massachusetts 02129, USA.', 'Howard Hughes Medical Institute, Chevy Chase, Maryland 20815, USA.', 'Massachusetts General Cancer Center, Massachusetts General Hospital, Harvard Medical School, Charlestown, Massachusetts 02129, USA.', 'Department of Radiation Oncology, Massachusetts General H…	England	28181495	['Journal Article', 'Research Support, N.I.H., Extramural', "Research Support, Non-U.S. Gov't"]	False	2	Cancer[TI] AND (HBB[TI] OR HBB[TI] OR Hemoglobin-subunit-beta[TI] OR Beta-globin[TI] OR Hemoglobin-beta-chain[TI])
Decreased expression of haemoglobin beta (HBB) gene in anaplastic thyroid cancer and recovery of its expression inhibits cell growth.	Anaplastic thyroid cancer (ATC) is one of the most fulminant and foetal diseases in human malignancies. However, the genetic alterations and carcinogenic mechanisms of ATC are still unclear. Recently, we investigated the gene expression profile of 11 anaplastic thyroid cancer cell lines (ACL) and significant decreased expression of haemoglobin beta (HBB) gene in ACL. Haemoglobin beta is located a…	2005	['Onda M', 'Akaishi J', 'Asaka S', 'Okamoto J', 'Miyamoto S', 'Mizutani K', 'Yoshida A', 'Ito K', 'Emi M']	['Department of Molecular Biology, Institute of Gerontology, Nippon Medical School, Kawasaki, Japan. monda@nms.ac.jp']	England	15956966	['Journal Article', "Research Support, Non-U.S. Gov't"]	False	2	Cancer[TI] AND (HBB[TI] OR HBB[TI] OR Hemoglobin-subunit-beta[TI] OR Beta-globin[TI] OR Hemoglobin-beta-chain[TI])
Characterization of adult alpha- and beta-globin elevated by hydrogen peroxide in cervical cancer cells that play a cytoprotective role against oxidative insults.	OBJECTIVES: Hemoglobin (Hgb) is the main oxygen and carbon dioxide carrier in cells of erythroid lineage and is responsible for oxygen delivery to the respiring tissues of the body. However, Hgb is also expressed in nonerythroid cells. In the present study, the expression of Hgb in human uterine cervix carcinoma cells and its role in cervical cancer were investigated. METHODOLOGY: The expression …	2013	['Li X', 'Wu Z', 'Wang Y', 'Mei Q', 'Fu X', 'Han W']	['Department of Molecular Biology, Institute of Basic Medicine, School of Life Sciences, Chinese PLA General Hospital, Beijing, China.']	United States	23349856	['Journal Article', "Research Support, Non-U.S. Gov't"]	False	2	Cancer[TI] AND (HBB[TI] OR HBB[TI] OR Hemoglobin-subunit-beta[TI] OR Beta-globin[TI] OR Hemoglobin-beta-chain[TI])
S100A4	183	['S100A4', 'CAPL', 'MTS1', 'S100A4']	['Protein-S100-A4', 'Calvasculin', 'Metastasin', 'Placental-calcium-binding-protein', 'Protein-Mts1', 'S100-calcium-binding-protein-A4']	1
Titles	Abstracts	Years	Authors	Affiliation	Country	PMID	PTyp	Reviews	Category	SearchedFor
Serum S100 calcium binding protein A4 (S100A4, metatasin) as a diagnostic and prognostic biomarker in epithelial ovarian cancer.	nan	2018	['Lv Y', 'Niu Z', 'Guo X', 'Yuan F', 'Liu Y']	['a Department of Reproductive Medicine , Qingdao University , Qingdao , China.', 'b Department of Gynaecology , Qingdao University , Qingdao , China.', 'a Department of Reproductive Medicine , Qingdao University , Qingdao , China.', 'b Department of Gynaecology , Qingdao University , Qingdao , China.', 'a Department of Reproductive Medicine , Qingdao University , Qingdao , China.']	Switzerland	29421955	['Journal Article']	False	3	Cancer[TI] AND (S100A4[TI] OR CAPL[TI] OR MTS1[TI] OR S100A4[TI] OR Protein-S100-A4[TI] OR Calvasculin[TI] OR Metastasin[TI] OR Placental-calcium-binding-protein[TI] OR Protein-Mts1[TI] OR S100-calcium-binding-protein-A4[TI])
The Multifaceted S100A4 Protein in Cancer and Inflammation.	The metastasis-promoting S100A4 protein, a member of the S100 family, has recently been discovered as a potent factor implicated in various inflammation-associated diseases. S100A4 is involved in a range of biological functions such as angiogenesis, cell differentiation, apoptosis, motility, and invasion. Moreover, S100A4 is also a potent trigger of inflammatory processes and induces the release …	2019	['Ambartsumian N', 'Klingelhofer J', 'Grigorian M']	['Faculty of Health, Department of Neuroscience, Copenhagen University, Copenhagen, Denmark. ambartsumian@sund.ku.dk.', 'Faculty of Health, Department of Neuroscience, Copenhagen University, Copenhagen, Denmark.', 'Faculty of Health, Department of Neuroscience, Copenhagen University, Copenhagen, Denmark.']	United States	30710284	['Journal Article', 'Review']	True	1	Cancer[TI] AND (S100A4[TI] OR CAPL[TI] OR MTS1[TI] OR S100A4[TI] OR Protein-S100-A4[TI] OR Calvasculin[TI] OR Metastasin[TI] OR Placental-calcium-binding-protein[TI] OR Protein-Mts1[TI] OR S100-calcium-binding-protein-A4[TI])
S100A4 (MTS1) calcium binding protein in cancer growth, invasion and metastasis.	The S100 family of calcium binding proteins has been shown to be involved in a variety of physiological function, such as cell proliferation, extracellular signal transduction, intercellular adhesion, motility as well as cancer metastasis. The role played by a member of the S100 gene family, viz. S100A4 (also referred to as mtsl, 18A2/mtsl, pEL-98, p9Ka, metastasin) in the control of cell prolife…	1998	['Sherbet GV', 'Lakshmi MS']	['Cancer Research Unit, Medical School, University of Newcastle upon Tyne, U.K. Gajanan.Sherbet@ncl.ac.uk']	Greece	9703888	['Journal Article', "Research Support, Non-U.S. Gov't", 'Review']	True	1	Cancer[TI] AND (S100A4[TI] OR CAPL[TI] OR MTS1[TI] OR S100A4[TI] OR Protein-S100-A4[TI] OR Calvasculin[TI] OR Metastasin[TI] OR Placental-calcium-binding-protein[TI] OR Protein-Mts1[TI] OR S100-calcium-binding-protein-A4[TI])
S100A4 in cancer progression and metastasis: A systematic review.	Metastasis is the leading cause of cancer-related death and directly associates with cancer progression, resistance to anticancer therapy, and poor patient survival. Current efforts focusing on the underlying molecular mechanisms of cancer metastasis attract a special attention to cancer researchers. The epithelial-mesenchymal transition is a complex of molecular program during embryogenesis, inf…	2017	['Fei F', 'Qu J', 'Zhang M', 'Li Y', 'Zhang S']	['Nankai University School of Medicine, Nankai University, Tianjin, 300071, P.R.China.', 'Department of Pathology, Tianjin Union Medical Center, Tianjin, 300121, P.R. China.', 'Nankai University School of Medicine, Nankai University, Tianjin, 300071, P.R.China.', 'Department of Pathology, Tianjin Union Medical Center, Tianjin, 300121, P.R. China.', 'Department of Colorectal Surgery, Tianjin Union…	United States	29069865	['Journal Article', 'Review']	True	1	Cancer[TI] AND (S100A4[TI] OR CAPL[TI] OR MTS1[TI] OR S100A4[TI] OR Protein-S100-A4[TI] OR Calvasculin[TI] OR Metastasin[TI] OR Placental-calcium-binding-protein[TI] OR Protein-Mts1[TI] OR S100-calcium-binding-protein-A4[TI])
Retraction Note: Nuclear factor of activated T cells 5 maintained by Hotair suppression of miR-568 upregulates S100 calcium binding protein A4 to promote breast cancer metastasis.	The authors are retracting this article [1] after an investigation by the Ethics Committee of the Fourth Military Medical University (Xi'an, Shaanxi, China) of the following concerns that had been raised with respect to two of the figures.	2018	['Li JT', 'Wang LF', 'Zhao YL', 'Yang T', 'Li W', 'Zhao J', 'Yu F', 'Wang L', 'Meng YL', 'Liu NN', 'Zhu XS', 'Gao CF', 'Jia LT', 'Yang AG']	["State Key Laboratory of Cancer Biology, Department of Immunology, Fourth Military Medical University, Xi'an, 710032, Shaanxi, China.", 'Institute of Anal-Colorectal Surgery, No. 150 Central Hospital of PLA, Luoyang, 471000, Henan, China.', "Department of Biochemistry and Molecular Biology, Fourth Military Medical University, Xi'an, 710032, Shaanxi, China.", 'Institute of Anal-Colorectal Surgery…	England	30045762	['Journal Article', 'Retraction Notice']	False	2	Cancer[TI] AND (S100A4[TI] OR CAPL[TI] OR MTS1[TI] OR S100A4[TI] OR Protein-S100-A4[TI] OR Calvasculin[TI] OR Metastasin[TI] OR Placental-calcium-binding-protein[TI] OR Protein-Mts1[TI] OR S100-calcium-binding-protein-A4[TI])
Clinicopathological and prognostic value of S100A4 expression in gastric cancer: a meta-analysis.	PURPOSES: For several years S100A4 has been implicated in tumor progression and prognosis. However, the prognostic value of S100A4 overexpression in patients with gastric cancer remains unknown. Therefore, we performed a meta-analysis to assess the relationship between S100A4 overexpression and clinical outcome of gastric cancer. METHODS AND RESULTS: Candidate studies were searched from PubMed, E…	2014	['Ling Z', 'Li R']	['Department of Emergency, First Affiliated Hospital of Guangxi Medical University, Nanning, Guangxi Zhuang Autonomous Region - China.']	United States	24242292	['Journal Article', 'Meta-Analysis', 'Review']	True	1	Cancer[TI] AND (S100A4[TI] OR CAPL[TI] OR MTS1[TI] OR S100A4[TI] OR Protein-S100-A4[TI] OR Calvasculin[TI] OR Metastasin[TI] OR Placental-calcium-binding-protein[TI] OR Protein-Mts1[TI] OR S100-calcium-binding-protein-A4[TI])
S100A4 in Cancer Metastasis: Wnt Signaling-Driven Interventions for Metastasis Restriction.	The aberrant activity of Wnt signaling is an early step in the transformation of normal intestinal cells to malignant tissue, leading to more aggressive tumors, and eventually metastases. In colorectal cancer (CRC), metastasis accounts for about 90% of patient deaths, representing the most lethal event during the course of the disease and is directly linked to patient survival, critically limitin…	2016	['Dahlmann M', 'Kobelt D', 'Walther W', 'Mudduluru G', 'Stein U']	['Experimental and Clinical Research Center, Charit&#233; University Medicine, Berlin and Max-Delbr&#252;ck-Center for Molecular Medicine, Robert-R&#246;ssle-Str. 10, 13125 Berlin, Germany. dahlmann@mdc-berlin.de.', 'Experimental and Clinical Research Center, Charit&#233; University Medicine, Berlin and Max-Delbr&#252;ck-Center for Molecular Medicine, Robert-R&#246;ssle-Str. 10, 13125 Berlin, Ger…	Switzerland	27331819	['Journal Article', 'Review']	True	1	Cancer[TI] AND (S100A4[TI] OR CAPL[TI] OR MTS1[TI] OR S100A4[TI] OR Protein-S100-A4[TI] OR Calvasculin[TI] OR Metastasin[TI] OR Placental-calcium-binding-protein[TI] OR Protein-Mts1[TI] OR S100-calcium-binding-protein-A4[TI])
Clinicopathological and prognostic significance of S100A4 overexpression in colorectal cancer: a meta-analysis.	BACKGROUND: Accumulated evidence has indicated a correlation between S100A4 expression and colorectal cancer (CRC) progression. However, its prognostic significance for patients with CRC remains inconclusive. To clarify their relationship, a meta-analysis of the relevant published studies was performed. METHOD: PubMed, Cochrane Library, and Web of Science databases were electronically searched. A…	2013	['Liu Y', 'Tang W', 'Wang J', 'Xie L', 'Li T', 'He Y', 'Qin X', 'Li S']	['Department of Clinical Laboratory, First Affiliated Hospital of Guangxi Medical University, Nanning, Guangxi, China. qinxue919@126.com.']	England	24188373	['Journal Article', 'Meta-Analysis', 'Review']	True	1	Cancer[TI] AND (S100A4[TI] OR CAPL[TI] OR MTS1[TI] OR S100A4[TI] OR Protein-S100-A4[TI] OR Calvasculin[TI] OR Metastasin[TI] OR Placental-calcium-binding-protein[TI] OR Protein-Mts1[TI] OR S100-calcium-binding-protein-A4[TI])
Impact of S100A4 Expression on Clinicopathological Characteristics and Prognosis in Pancreatic Cancer: A Meta-Analysis.	BACKGROUND: The small Ca(2+)-binding protein S100A4 is identified as a metastasis-associated or metastasis-inducing protein in various types of cancer. The goal of this meta-analysis was to evaluate the relationship between S100A4 expression and clinicopathological characteristics and prognosis of patients with pancreatic cancer. METHODS: A comprehensive literature search was carried out in the e…	2016	['Huang S', 'Zheng J', 'Huang Y', 'Song L', 'Yin Y', 'Ou D', 'He S', 'Chen X', 'Ouyang X']	['Department of Medical Oncology, Fuzhou General Hospital of Nanjing Military Command, Fuzong Clinical College of Fujian Medical University, Fujian 350025, China.', 'Department of Medical Oncology, Fuzhou General Hospital of Nanjing Military Command, Fuzong Clinical College of Fujian Medical University, Fujian 350025, China.', 'Department of Medical Oncology, Fuzhou General Hospital of Nanjing Mi…	United States	26903691	['Journal Article', 'Meta-Analysis', "Research Support, Non-U.S. Gov't", 'Review']	True	1	Cancer[TI] AND (S100A4[TI] OR CAPL[TI] OR MTS1[TI] OR S100A4[TI] OR Protein-S100-A4[TI] OR Calvasculin[TI] OR Metastasin[TI] OR Placental-calcium-binding-protein[TI] OR Protein-Mts1[TI] OR S100-calcium-binding-protein-A4[TI])
Embigin Promotes Prostate Cancer Progression by S100A4-Dependent and-Independent Mechanisms.	Embigin, a transmembrane glycoprotein belonging to the immunoglobulin superfamily, is involved in prostate and mammary gland development. As embigin's roles in cancer remain elusive, we studied its biological functions and interaction with extracellular S100A4 in prostate cancer progression. We found by a pull-down assay that embigin is a novel receptor for S100A4, which is one of the vital cance…	2018	['Ruma IMW', 'Kinoshita R', 'Tomonobu N', 'Inoue Y', 'Kondo E', 'Yamauchi A', 'Sato H', 'Sumardika IW', 'Chen Y', 'Yamamoto KI', 'Murata H', 'Toyooka S', 'Nishibori M', 'Sakaguchi M']	['Department of Cell Biology, Okayama University Graduate School of Medicine, Dentistry and Pharmaceutical Sciences, Okayama 700-8558, Japan. ruma_winarsa@yahoo.co.id.', 'Department of Biochemistry, Faculty of Medicine, Udayana University, Denpasar 80232, Bali, Indonesia. ruma_winarsa@yahoo.co.id.', 'Department of Cell Biology, Okayama University Graduate School of Medicine, Dentistry and Pharmac…	Switzerland	30041429	['Journal Article']	False	2	Cancer[TI] AND (S100A4[TI] OR CAPL[TI] OR MTS1[TI] OR S100A4[TI] OR Protein-S100-A4[TI] OR Calvasculin[TI] OR Metastasin[TI] OR Placental-calcium-binding-protein[TI] OR Protein-Mts1[TI] OR S100-calcium-binding-protein-A4[TI])
Genetically modified mouse models to study the role of metastasis-promoting S100A4(mts1) protein in metastatic mammary cancer.	Transgenic and knockout mouse models are extensively used to study the mechanisms of tumour formation. The availability of mouse models to study metastatic spread of tumours is although quite limited. S100A4(mts1), that belongs to the S100 family of Ca-binding proteins, has been shown to function as a metastasis-promoting protein. We generated strains of mice with modified expression of S100A4 in…	2005	['Ambartsumian N', 'Grigorian M', 'Lukanidin E']	['Department of Molecular Cancer Biology, Institute for Cancer Biology, Danish Cancer Society, Strandboulevarden 49, DK-2100, Copenhagen, Denmark. na@cancer.dk']	England	16180718	['Journal Article', 'Review']	True	1	Cancer[TI] AND (S100A4[TI] OR CAPL[TI] OR MTS1[TI] OR S100A4[TI] OR Protein-S100-A4[TI] OR Calvasculin[TI] OR Metastasin[TI] OR Placental-calcium-binding-protein[TI] OR Protein-Mts1[TI] OR S100-calcium-binding-protein-A4[TI])
Prognostic significance of S100A4-expression and subcellular localization in early-stage breast cancer.	PURPOSE: Prognostic factors are useful in order to identify early-stage breast cancer patients who might benefit from adjuvant treatment. The metastasis-promoting protein S100A4 has previously been associated with poor prognosis in breast cancer patients. The protein is expressed in diverse subcellular compartments, including the cytoplasm, extracellular space, and nucleus. Nuclear expression is …	2017	['Egeland EV', 'Boye K', 'Park D', 'Synnestvedt M', 'Sauer T', 'Naume B', 'Borgen E', 'Maelandsmo GM']	['Department of Tumor Biology, Institute for Cancer Research, The Norwegian Radium Hospital, Oslo University Hospital, PO Box 4953, 0424, Nydalen, Oslo, Norway. eivind.valen.egeland@rr-research.no.', 'Department of Tumor Biology, Institute for Cancer Research, The Norwegian Radium Hospital, Oslo University Hospital, PO Box 4953, 0424, Nydalen, Oslo, Norway.', 'Department of Oncology, The Norwegia…	Netherlands	28058579	['Journal Article', "Research Support, Non-U.S. Gov't"]	False	2	Cancer[TI] AND (S100A4[TI] OR CAPL[TI] OR MTS1[TI] OR S100A4[TI] OR Protein-S100-A4[TI] OR Calvasculin[TI] OR Metastasin[TI] OR Placental-calcium-binding-protein[TI] OR Protein-Mts1[TI] OR S100-calcium-binding-protein-A4[TI])
S100A4 May Be a Good Prognostic Marker and a Therapeutic Target for Colon Cancer.	BACKGROUND: Globally, the colorectal cancers rank the third in terms of cancer incidence and rank the fourth in cancer-associated deaths. S100A4, an important member of the S100 protein family, serves to promote tumor progression and metastasis. By conducting this study, we aim to examine the role of S100A4 in the prognosis of colon cancer and to demonstrate its prognostic significance. METHODS: …	2018	['Destek S', 'Gul VO']	['Bezmialem Vakif University School of Medicine, Vatan Street, 34093 Fatih, Istanbul, Turkey.', 'Department of General Surgery, Gulhane Education and Research Hospital, Ankara, Turkey.']	Egypt	30111999	['Journal Article']	False	2	Cancer[TI] AND (S100A4[TI] OR CAPL[TI] OR MTS1[TI] OR S100A4[TI] OR Protein-S100-A4[TI] OR Calvasculin[TI] OR Metastasin[TI] OR Placental-calcium-binding-protein[TI] OR Protein-Mts1[TI] OR S100-calcium-binding-protein-A4[TI])
Overexpression of S100A4 protein may be associated with the development and progression of pancreatic cancer.	AIM: Accumulated evidence has suggested a relationship between S100A4 protein expression and the development and progression of pancreatic cancer (PC) while its role in diagnosis and prognosis of PC still keeps inconsistent. To obtain definitive associations between S100A4 and PC, a meta-analysis was conducted. MATERIALS AND METHODS: The PubMed and Chinese National Knowledge Infrastructure databa…	2018	['Zhou Y', 'Li Z', 'Ding Y', 'Zhang J', 'Yang Q', 'Wu Y']	['Department of General Surgery, The Second Hospital of Shandong University, Jinan 250033, P.R. China.', 'Department of Medical Imaging, The Second Hospital of Shandong University, Jinan 250033, P.R. China.', 'Department of General Surgery, The Second Hospital of Shandong University, Jinan 250033, P.R. China.', 'Department of Traditional Chinese Medicine, The Second Hospital of Shandong Universit…	India	29578167	['Journal Article', 'Meta-Analysis']	False	2	Cancer[TI] AND (S100A4[TI] OR CAPL[TI] OR MTS1[TI] OR S100A4[TI] OR Protein-S100-A4[TI] OR Calvasculin[TI] OR Metastasin[TI] OR Placental-calcium-binding-protein[TI] OR Protein-Mts1[TI] OR S100-calcium-binding-protein-A4[TI])
S100A4 expression and prognosis of gastric cancer: a meta-analysis.	The prognostic role of S100A4 in gastric cancer is still under debate. The present meta-analysis aimed to evaluate the relationship between S10A4 levels and the prognosis of gastric cancer. We performed a meta-analysis of published studies assessing the relationship between S100A4 and gastric cancer prognosis. We used the Revman 5.0 software to perform literature retrieval, article selection, dat…	2014	['Wang Y', 'Zhou LB', 'Li XH']	['Department of General Surgery, Second Affiliated Hospital of Anhui Medical University, Hefei, China.', 'Department of General Surgery, Second Affiliated Hospital of Anhui Medical University, Hefei, China.', "Department of Digestive Medicine, Shanghai Eighth People's Hospital, Shanghai, China lixinghua212@yeah.net."]	Brazil	25511023	['Journal Article', 'Meta-Analysis']	False	2	Cancer[TI] AND (S100A4[TI] OR CAPL[TI] OR MTS1[TI] OR S100A4[TI] OR Protein-S100-A4[TI] OR Calvasculin[TI] OR Metastasin[TI] OR Placental-calcium-binding-protein[TI] OR Protein-Mts1[TI] OR S100-calcium-binding-protein-A4[TI])
S100A4 participates in epithelial-mesenchymal transition in breast cancer via targeting MMP2.	Numerous studies have shown that S100A4 acquires its metastasis-promoting effects via inducing epithelial-mesenchymal transition (EMT). However, its role and mechanism in EMT in breast cancer had not been clearly elucidated. Herein, we showed that the knockdown of S100A4 expression in breast cancer cell lines, MDA-MB-231 and MDA-MB-468, inhibited not only cell invasion ability greatly, but also t…	2016	['Xu H', 'Li M', 'Zhou Y', 'Wang F', 'Li X', 'Wang L', 'Fan Q']	["Department of Breast Disease Surgery, The First Affiliated Hospital of Zhengzhou University, Zhengzhou, Henan, 450052, People's Republic of China.", "Department of Breast Disease Surgery, The First Affiliated Hospital of Zhengzhou University, Zhengzhou, Henan, 450052, People's Republic of China.", "Department of Radiology, The First Affiliated Hospital of Zhengzhou University, Zhengzhou, Henan,…	United States	26409452	['Journal Article']	False	2	Cancer[TI] AND (S100A4[TI] OR CAPL[TI] OR MTS1[TI] OR S100A4[TI] OR Protein-S100-A4[TI] OR Calvasculin[TI] OR Metastasin[TI] OR Placental-calcium-binding-protein[TI] OR Protein-Mts1[TI] OR S100-calcium-binding-protein-A4[TI])
S100A4 influences cancer stem cell-like properties of MGC803 gastric cancer cells by regulating GDF15 expression.	Many studies have revealed that S100A4 is involved in cancer progression by affecting a variety of biological functions. Our previous study showed that S100A4 influences many biological properties of gastric cancer cells; however, the underlying mechanisms are far from clear. In this study, we used cDNA microarray analysis to investigate the global alterations in gene expression in MGC803 gastric…	2016	['Guo J', 'Bian Y', 'Wang Y', 'Chen L', 'Yu A', 'Sun X']	['Department of Medical Genetics, China Medical University, Shenyang, Liaoning 110122, P.R. China.', 'Department of Medical Genetics, China Medical University, Shenyang, Liaoning 110122, P.R. China.', 'Department of Medical Genetics, China Medical University, Shenyang, Liaoning 110122, P.R. China.', 'Department of Medical Genetics, China Medical University, Shenyang, Liaoning 110122, P.R. China.'…	Greece	27278086	['Journal Article']	False	2	Cancer[TI] AND (S100A4[TI] OR CAPL[TI] OR MTS1[TI] OR S100A4[TI] OR Protein-S100-A4[TI] OR Calvasculin[TI] OR Metastasin[TI] OR Placental-calcium-binding-protein[TI] OR Protein-Mts1[TI] OR S100-calcium-binding-protein-A4[TI])
S100A4 promotes endometrial cancer progress through epithelial-mesenchymal transition regulation.	Epithelial-mesenchymal transition (EMT) is a major cause of endometrial cancer (EC) to initiate invasion and metastasis. S100A4, a calcium-binding protein, is implicated in multistage of tumorigenesis and tumor progression. The correlation between S100A4 and EMT in EC is still unclear. This study was aimed to clarify the role of S100A4 in EC and the relationship between S100A4 expression and EMT …	2016	['Hua T', 'Liu S', 'Xin X', 'Cai L', 'Shi R', 'Chi S', 'Feng D', 'Wang H']	['Department of Obstetrics and Gynecology, Union Hospital, Tongji Medical College, Huazhong University of Science and Technology, Wuhan, Hubei 430022, P.R. China.', 'Department of Obstetrics and Gynecology, Union Hospital, Tongji Medical College, Huazhong University of Science and Technology, Wuhan, Hubei 430022, P.R. China.', 'Department of Obstetrics and Gynecology, Union Hospital, Tongji Medic…	Greece	27109209	['Journal Article']	False	2	Cancer[TI] AND (S100A4[TI] OR CAPL[TI] OR MTS1[TI] OR S100A4[TI] OR Protein-S100-A4[TI] OR Calvasculin[TI] OR Metastasin[TI] OR Placental-calcium-binding-protein[TI] OR Protein-Mts1[TI] OR S100-calcium-binding-protein-A4[TI])
S100A4 interacts with mutant p53 and affects gastric cancer MKN1 cell autophagy and differentiation.	The acquired p53 mutations are the most common genetic alterations in human cancers. Mutant p53 proteins tend to accumulate, augmenting their oncogenic potential. However, the mechanisms for mutant p53 accumulation are not known. Previous studies have shown that S100A4 interacts with wild‑type p53. The present study marks the first time the effect of S100A4 on mutant p53 levels in gastric cancer …	2015	['Shen W', 'Chen D', 'Liu S', 'Chen L', 'Yu A', 'Fu H', 'Sun X']	['Department of Medical Genetics, China Medical University, Shenyang North New Area, Shenyang, Liaoning 110122, P.R. China.', 'Department of Medical Genetics, China Medical University, Shenyang North New Area, Shenyang, Liaoning 110122, P.R. China.', 'Department of Medical Genetics, China Medical University, Shenyang North New Area, Shenyang, Liaoning 110122, P.R. China.', 'Department of Medical …	Greece	26497012	['Journal Article', "Research Support, Non-U.S. Gov't"]	False	2	Cancer[TI] AND (S100A4[TI] OR CAPL[TI] OR MTS1[TI] OR S100A4[TI] OR Protein-S100-A4[TI] OR Calvasculin[TI] OR Metastasin[TI] OR Placental-calcium-binding-protein[TI] OR Protein-Mts1[TI] OR S100-calcium-binding-protein-A4[TI])
Osterix promotes the migration and angiogenesis of breast cancer by upregulation of S100A4 expression.	As a key transcription factor required for bone formation, osterix (OSX) has been reported to be overexpressed in various cancers, however, its roles in breast cancer progression remain poorly understood. In this study, we demonstrated that OSX was highly expressed in metastatic breast cancer cells. Moreover, it could upregulate the expression of S100 calcium binding protein A4 (S100A4) and poten…	2019	['Qu S', 'Wu J', 'Bao Q', 'Yao B', 'Duan R', 'Chen X', 'Li L', 'Yuan H', 'Jin Y', 'Ma C']	['Jiangsu Key Laboratory of Xenotransplantation, Nanjing Medical University, Nanjing, China.', 'Department of Medical Genetics, Nanjing Medical University, Nanjing, China.', 'Jiangsu Key Laboratory of Xenotransplantation, Nanjing Medical University, Nanjing, China.', 'Department of Medical Genetics, Nanjing Medical University, Nanjing, China.', 'Jiangsu Key Laboratory of Xenotransplantation, Nanj…	England	30450809	['Journal Article', "Research Support, Non-U.S. Gov't"]	False	2	Cancer[TI] AND (S100A4[TI] OR CAPL[TI] OR MTS1[TI] OR S100A4[TI] OR Protein-S100-A4[TI] OR Calvasculin[TI] OR Metastasin[TI] OR Placental-calcium-binding-protein[TI] OR Protein-Mts1[TI] OR S100-calcium-binding-protein-A4[TI])
Metastasis promoter S100A4 is a potentially valuable molecular target for cancer therapy.	The growth, invasion and metastatic spread of cancer have been identified with the deregulation of cell proliferation, altered intercellular and cell-substratum adhesion and enhanced motility and the deposition of disseminated cancer cells at distant sites. The identification of therapeutic targets for cancer is crucial to human welfare. Drug development, molecular modelling and design of effecti…	2009	['Sherbet GV']	['School of Electrical, Electronic and Computer Engineering, University of Newcastle, Newcastle upon Tyne NE1 7RU, UK. gajanan.sherbet@ncl.ac.uk']	Ireland	19059703	['Journal Article', 'Review']	True	1	Cancer[TI] AND (S100A4[TI] OR CAPL[TI] OR MTS1[TI] OR S100A4[TI] OR Protein-S100-A4[TI] OR Calvasculin[TI] OR Metastasin[TI] OR Placental-calcium-binding-protein[TI] OR Protein-Mts1[TI] OR S100-calcium-binding-protein-A4[TI])
Transcription factor Oct-1 stimulates the release of Mts1/S100A4 protein by the cancer cells.	The effect of the transcription factor Oct-1 (POU2F1) on the expression of the tumor cell marker metastasin (Mts1/S100A4) was studied. Comparative analysis of various tumor lines showed no clear correlation between the expression level of Mts1/S100A4 and the content of Oct-1. However, at stable transfection of tumor cells with Oct-1A, Oct-1L, and Oct-1X isoforms we detected an elevated level of O…	2016	['Portseva TN', 'Brechalov AV', 'Dukhanina EA', 'Stepchenko AG', 'Pankratova EV', 'Georgieva SG']	['Engelhardt Institute of Molecular Biology, Russian Academy of Sciences, ul. Vavilova 32, Moscow, 119991, Russia. tanjnij86@mail.ru.', 'Engelhardt Institute of Molecular Biology, Russian Academy of Sciences, ul. Vavilova 32, Moscow, 119991, Russia.', 'Engelhardt Institute of Molecular Biology, Russian Academy of Sciences, ul. Vavilova 32, Moscow, 119991, Russia.', 'Engelhardt Institute of Molecu…	United States	27193714	['Journal Article']	False	2	Cancer[TI] AND (S100A4[TI] OR CAPL[TI] OR MTS1[TI] OR S100A4[TI] OR Protein-S100-A4[TI] OR Calvasculin[TI] OR Metastasin[TI] OR Placental-calcium-binding-protein[TI] OR Protein-Mts1[TI] OR S100-calcium-binding-protein-A4[TI])
S100A4 protects gastric cancer cells from anoikis through regulation of alphav and alpha5 integrin.	Detachment from the extracellular matrix induces a form of programmed cell death termed anoikis. Resistance to anoikis permits cancer cells to survive in systemic circulation and facilitates their metastasis to distant organs. It is well known that S100A4 is overexpressed in many tumors and involved in tumor metastasis, but the mechanisms of the metastasis-promoting function of S100A4 are not ful…	2011	['Shen W', 'Chen D', 'Fu H', 'Liu S', 'Sun K', 'Sun X']	['Department of Medical Genetics, China Medical University, Shenyang, China.']	England	21352421	['Journal Article', "Research Support, Non-U.S. Gov't"]	False	2	Cancer[TI] AND (S100A4[TI] OR CAPL[TI] OR MTS1[TI] OR S100A4[TI] OR Protein-S100-A4[TI] OR Calvasculin[TI] OR Metastasin[TI] OR Placental-calcium-binding-protein[TI] OR Protein-Mts1[TI] OR S100-calcium-binding-protein-A4[TI])
S100A4 Elevation Empowers Expression of Metastasis Effector Molecules in Human Breast Cancer.	Many human glandular cancers metastasize along nerve tracts, but the mechanisms involved are generally poorly understood. The calcium-binding protein S100A4 is expressed at elevated levels in human cancers, where it has been linked to increased invasion and metastasis. Here we report genetic studies in a Drosophila model to define S100A4 effector functions that mediate metastatic dissemination of…	2017	['Ismail TM', 'Bennett D', 'Platt-Higgins AM', 'Al-Medhity M', 'Barraclough R', 'Rudland PS']	['Department of Biochemistry, Institute of Integrative Biology, University of Liverpool, Liverpool, United Kingdom.', 'Department of Biochemistry, Institute of Integrative Biology, University of Liverpool, Liverpool, United Kingdom.', 'Department of Biochemistry, Institute of Integrative Biology, University of Liverpool, Liverpool, United Kingdom.', 'Department of Biochemistry, Institute of Integ…	United States	27927689	['Journal Article', "Research Support, Non-U.S. Gov't"]	False	2	Cancer[TI] AND (S100A4[TI] OR CAPL[TI] OR MTS1[TI] OR S100A4[TI] OR Protein-S100-A4[TI] OR Calvasculin[TI] OR Metastasin[TI] OR Placental-calcium-binding-protein[TI] OR Protein-Mts1[TI] OR S100-calcium-binding-protein-A4[TI])
Invasion and increased expression of S100A4 and CYR61 in mesenchymal transformed breast cancer cells is downregulated by GnRH.	S100 calcium binding protein A4 (S100A4) and cysteine-rich angiogenic inducer 61 (CYR61) play important roles in epithelial-mesenchymal-transition (EMT), invasion and metastasis by promoting cancer cell motility. Recently we were able to show that invasion of GnRH receptor-positive breast cancer cells is time- and dose-dependently reduced by GnRH analogs. We have now analyzed whether GnRH treatme…	2016	['Grundker C', 'Bauerschmitz G', 'Schubert A', 'Emons G']	['Department of Gynecology and Obstetrics, Georg-August-University, D-37075 Gottingen, Germany.', 'Department of Gynecology and Obstetrics, Georg-August-University, D-37075 Gottingen, Germany.', 'Department of Gynecology and Obstetrics, Georg-August-University, D-37075 Gottingen, Germany.', 'Department of Gynecology and Obstetrics, Georg-August-University, D-37075 Gottingen, Germany.']	Greece	27098123	['Journal Article']	False	2	Cancer[TI] AND (S100A4[TI] OR CAPL[TI] OR MTS1[TI] OR S100A4[TI] OR Protein-S100-A4[TI] OR Calvasculin[TI] OR Metastasin[TI] OR Placental-calcium-binding-protein[TI] OR Protein-Mts1[TI] OR S100-calcium-binding-protein-A4[TI])
Expression of S100A4, ephrin-A1 and osteopontin in non-small cell lung cancer.	BACKGROUND: The metastasis-promoting protein S100A4 induces expression of ephrin-A1 and osteopontin in osteosarcoma cell lines. The aim of this study was to investigate S100A4-mediated stimulation of ephrin-A1 and osteopontin in non-small cell lung cancer (NSCLC) cell lines, and to characterize the expression of these biomarkers in primary tumor tissue from NSCLC patients. METHODS: Four NSCLC cel…	2012	['Kongsgaard A', 'Lund-Iversen M', 'Berge G', 'Brustugun OT', 'Solberg SK', 'Maelandsmo GM', 'Boye K']	['Department of Tumor Biology, Institute for Cancer Research, The Norwegian Radium Hospital, Oslo University Hospital, PO Box 4953, Nydalen, NO-0424, Oslo, Norway.']	England	22853000	['Journal Article', "Research Support, Non-U.S. Gov't"]	False	2	Cancer[TI] AND (S100A4[TI] OR CAPL[TI] OR MTS1[TI] OR S100A4[TI] OR Protein-S100-A4[TI] OR Calvasculin[TI] OR Metastasin[TI] OR Placental-calcium-binding-protein[TI] OR Protein-Mts1[TI] OR S100-calcium-binding-protein-A4[TI])
Prognostic significance of S100A4 mRNA and protein expression in colorectal cancer.	BACKGROUND AND OBJECTIVES: The calcium-binding protein S100A4 promotes tumor progression and metastasis. We investigated the expression of S100A4 in colorectal cancer and its clinicopathologic significance in colorectal cancer. METHODS: A total of 526 colorectal cancer patients were examined for S100A4 protein by immunohistochemistry using tissue microarrays. S100A4 mRNA was subsequently investig…	2012	['Kang YG', 'Jung CK', 'Lee A', 'Kang WK', 'Oh ST', 'Kang CS']	['Department of Hospital Pathology, College of Medicine, The Catholic University of Korea, Seoul, Republic of Korea.']	United States	21837681	['Journal Article']	False	2	Cancer[TI] AND (S100A4[TI] OR CAPL[TI] OR MTS1[TI] OR S100A4[TI] OR Protein-S100-A4[TI] OR Calvasculin[TI] OR Metastasin[TI] OR Placental-calcium-binding-protein[TI] OR Protein-Mts1[TI] OR S100-calcium-binding-protein-A4[TI])
S100A4 promotes pancreatic cancer progression through a dual signaling pathway mediated by Src and focal adhesion kinase.	S100A4 expression is associated with poor clinical outcomes of patients with pancreatic cancer. The effects of loss or gain of S100A4 were examined in pancreatic cancer cell lines. S100A4 downregulation remarkably reduces cell migration and invasion, inhibits proliferation, and induces apoptosis in pancreatic tumor cells. S100A4 downregulation results in significant cell growth inhibition and apo…	2015	['Che P', 'Yang Y', 'Han X', 'Hu M', 'Sellers JC', 'Londono-Joshi AI', 'Cai GQ', 'Buchsbaum DJ', 'Christein JD', 'Tang Q', 'Chen D', 'Li Q', 'Grizzle WE', 'Lu YY', 'Ding Q']	['Department of Medicine, University of Alabama at Birmingham, Birmingham, Alabama, USA.', 'Department of Pathology, University of Alabama at Birmingham, Birmingham, Alabama, USA.', 'Department of Neurology, University of Alabama at Birmingham, Birmingham, Alabama, USA.', 'Department of Medicine, University of Alabama at Birmingham, Birmingham, Alabama, USA.', 'Department of Radiation Oncology, U…	England	25677816	['Journal Article', 'Research Support, N.I.H., Extramural']	False	2	Cancer[TI] AND (S100A4[TI] OR CAPL[TI] OR MTS1[TI] OR S100A4[TI] OR Protein-S100-A4[TI] OR Calvasculin[TI] OR Metastasin[TI] OR Placental-calcium-binding-protein[TI] OR Protein-Mts1[TI] OR S100-calcium-binding-protein-A4[TI])
Epigenetic silencing of miR-520c leads to induced S100A4 expression and its mediated colorectal cancer progression.	The S100 calcium-binding protein A4 (S100A4) induces epithelial mesenchymal transition, migration, invasion, angiogenesis and metastasis. Its induced expression in several cancer types correlates with poor prognosis. Apart from the functional and transcriptional regulatory aspects of S100A4, its post-transcriptional regulation is not yet clearly elucidated. In this study, we show that microRNAs (…	2017	['Mudduluru G', 'Ilm K', 'Fuchs S', 'Stein U']	['Experimental and Clinical Research Center, Charite University Medicine Berlin and Max Delbruck Center for Molecular Medicine in the Helmholtz Association, Berlin, Germany.', 'German Cancer Consortium (DKTK), Heidelberg, Germany.', 'Experimental and Clinical Research Center, Charite University Medicine Berlin and Max Delbruck Center for Molecular Medicine in the Helmholtz Association, Berlin, Ge…	United States	28423501	['Journal Article']	False	2	Cancer[TI] AND (S100A4[TI] OR CAPL[TI] OR MTS1[TI] OR S100A4[TI] OR Protein-S100-A4[TI] OR Calvasculin[TI] OR Metastasin[TI] OR Placental-calcium-binding-protein[TI] OR Protein-Mts1[TI] OR S100-calcium-binding-protein-A4[TI])
S100A4 mediates endometrial cancer invasion and is a target of TGF-beta1 signaling.	The molecular mechanisms of endometrial cancer invasion are poorly understood. S100A4, also known as FSP1 (fibroblast-specific protein 1), has long been known to be a molecular marker of fibrosis in a variety of different fibrotic diseases of the lungs, liver, kidney, and heart. We demonstrate here that increased expression of S100A4 is associated with advanced stage endometrial cancer and decrea…	2009	['Xie R', 'Schlumbrecht MP', 'Shipley GL', 'Xie S', 'Bassett RL Jr', 'Broaddus RR']	['Department of Pathology, University of Texas M.D. Anderson Cancer Center, Houston, TX, USA.']	United States	19506550	['Journal Article', 'Research Support, N.I.H., Extramural', "Research Support, Non-U.S. Gov't"]	False	2	Cancer[TI] AND (S100A4[TI] OR CAPL[TI] OR MTS1[TI] OR S100A4[TI] OR Protein-S100-A4[TI] OR Calvasculin[TI] OR Metastasin[TI] OR Placental-calcium-binding-protein[TI] OR Protein-Mts1[TI] OR S100-calcium-binding-protein-A4[TI])
S100A4 drives non-small cell lung cancer invasion, associates with poor prognosis, and is effectively targeted by the FDA-approved anti-helminthic agent niclosamide.	S100A4 (metastasin-1), a metastasis-associated protein and marker of the epithelial to mesenchymal transition, contributes to several hallmarks of cancer and has been implicated in the progression of several types of cancer. However, the impacts of S100A4 signaling in lung cancer progression and its potential use as a target for therapy in lung cancer have not been properly explored. Using establ…	2016	['Stewart RL', 'Carpenter BL', 'West DS', 'Knifley T', 'Liu L', 'Wang C', 'Weiss HL', 'Gal TS', 'Durbin EB', 'Arnold SM', "O'Connor KL", 'Chen M']	['Markey Cancer Center, University of Kentucky, Lexington, KY 40506, USA.', 'Department of Pathology and Laboratory Medicine, University of Kentucky, Lexington, KY 40506, USA.', 'Markey Cancer Center, University of Kentucky, Lexington, KY 40506, USA.', 'Department of Molecular and Cellular Biochemistry, University of Kentucky, Lexington, KY 40506, USA.', 'Department of Pathology and Laboratory Me…	United States	27127879	['Journal Article']	False	2	Cancer[TI] AND (S100A4[TI] OR CAPL[TI] OR MTS1[TI] OR S100A4[TI] OR Protein-S100-A4[TI] OR Calvasculin[TI] OR Metastasin[TI] OR Placental-calcium-binding-protein[TI] OR Protein-Mts1[TI] OR S100-calcium-binding-protein-A4[TI])
S100A4 is upregulated via the binding of c-Myb in methylation-free laryngeal cancer cells.	DNA hypomethylation is correlated with the overexpression of the S100A4 gene in several types of cancers including laryngeal cancer, but the molecular mechanism is unknown. We speculated that the methylation status of the promoter affects its binding to the corresponding transcription factors. In the present study, luciferase reporter assay results indicated that the sequences -485 - +73 and -486…	2014	['Liu J', 'Xu ZM', 'Qiu GB', 'Zheng ZH', 'Sun KL', 'Fu WN']	['Department of Medical Genetics, China Medical University, Shenyang 110001, P.R. China.']	Greece	24174222	['Journal Article', "Research Support, Non-U.S. Gov't"]	False	2	Cancer[TI] AND (S100A4[TI] OR CAPL[TI] OR MTS1[TI] OR S100A4[TI] OR Protein-S100-A4[TI] OR Calvasculin[TI] OR Metastasin[TI] OR Placental-calcium-binding-protein[TI] OR Protein-Mts1[TI] OR S100-calcium-binding-protein-A4[TI])
S100A4 over-expression underlies lymph node metastasis and poor prognosis in colorectal cancer.	AIM: To develop lymph node metastasis (LNM)-associated biomarkers for colorectal cancer (CRC) using quantitative proteome analysis. METHODS: Differences in protein expression between primary CRC with LNM (LNM CRC) and without LNM (non-LNM CRC) were assessed using methyl esterification stable isotope labeling coupled with 2D liquid chromatography followed by tandem mass spectrometry (2D-LC-MS/MS).…	2011	['Huang LY', 'Xu Y', 'Cai GX', 'Guan ZQ', 'Sheng WQ', 'Lu HF', 'Xie LQ', 'Lu HJ', 'Cai SJ']	['Department of Colorectal Surgery, Fudan University Shanghai Cancer Center, Shanghai 200032, China.']	United States	21218086	['Journal Article', "Research Support, Non-U.S. Gov't"]	False	2	Cancer[TI] AND (S100A4[TI] OR CAPL[TI] OR MTS1[TI] OR S100A4[TI] OR Protein-S100-A4[TI] OR Calvasculin[TI] OR Metastasin[TI] OR Placental-calcium-binding-protein[TI] OR Protein-Mts1[TI] OR S100-calcium-binding-protein-A4[TI])
Effect of mts1 (S100A4) expression on the progression of human breast cancer cells.	The mts1 (S100A4) gene, encoding a Ca(2+)-binding protein of the S-100 subfamily, is involved in the control of tumor metastasis in some murine tumor cell lines. To further analyze its role, we transfected hormone-responsive human breast cancer MCF-7 cells with the mts1 gene under the control of a strong constitutive promoter. All of the 3 tested clones (MCF-7/mts1) producing Mts1 protein acquire…	1996	['Grigorian M', 'Ambartsumian N', 'Lykkesfeldt AE', 'Bastholm L', 'Elling F', 'Georgiev G', 'Lukanidin E']	['Danish Cancer Society, Copenhagen.']	United States	8824556	['Journal Article', "Research Support, Non-U.S. Gov't"]	False	2	Cancer[TI] AND (S100A4[TI] OR CAPL[TI] OR MTS1[TI] OR S100A4[TI] OR Protein-S100-A4[TI] OR Calvasculin[TI] OR Metastasin[TI] OR Placental-calcium-binding-protein[TI] OR Protein-Mts1[TI] OR S100-calcium-binding-protein-A4[TI])
Correlation between the expression of S100A4 and the efficacy of TAC neoadjuvant chemotherapy in breast cancer.	The aim of this study was to investigate the correlation between the expression of S100A4 and the efficacy of neoadjuvant chemotherapy in breast cancer. A total of 65 patients with invasive breast cancer were treated with neoadjuvant chemotherapy using the TAC regimen. The expression of S100A4 was detected by an immunohistochemical two-step method prior to treatment, after 2 cycles of chemotherap…	2015	['Li WL', 'Zhang Y', 'Liu BG', 'DU Q', 'Zhou CX', 'Tian XS']	["Department of Breast and Thyroid Surgery, Shandong Provincial Hospital, Shandong University, Jinan, Shandong 250021, P.R. China ; Department of Breast and Thyroid Surgery, People's Hospital of Liaocheng, Liaocheng, Shandong 252000, P.R. China.", "Department of Breast and Thyroid Surgery, People's Hospital of Liaocheng, Liaocheng, Shandong 252000, P.R. China.", "Department of Breast and Thyroid …	Greece	26640584	['Journal Article']	False	2	Cancer[TI] AND (S100A4[TI] OR CAPL[TI] OR MTS1[TI] OR S100A4[TI] OR Protein-S100-A4[TI] OR Calvasculin[TI] OR Metastasin[TI] OR Placental-calcium-binding-protein[TI] OR Protein-Mts1[TI] OR S100-calcium-binding-protein-A4[TI])
S100A4-MYH9 Axis Promote Migration and Invasion of Gastric Cancer Cells by Inducing TGF-beta-Mediated Epithelial-Mesenchymal Transition.	Driver genes conducing to peritoneal metastasis in advanced gastric cancer remain to be clarified. S100A4 is suggested to evolve in metastasis of gastrointestinal cancer, we aim to explore the role of S100A4 plays in metastasis of advanced gastric cancer and the potential mechanism. Transfection of siRNA or cDNA was applied to alter the expression of protein S100A4 and MYH9, investigation of the …	2018	['Li F', 'Shi J', 'Xu Z', 'Yao X', 'Mou T', 'Yu J', 'Liu H', 'Li G']	['Department of General Surgery, Nanfang Hospital, Southern Medical University, Guangdong Provincial Engineering Technology Research Center of Minimally Invasive Surgery, Guangzhou, China.', 'Department of General Surgery, Nanfang Hospital, Southern Medical University, Guangdong Provincial Engineering Technology Research Center of Minimally Invasive Surgery, Guangzhou, China.', 'Department of Gen…	Australia	30410586	['Journal Article']	False	2	Cancer[TI] AND (S100A4[TI] OR CAPL[TI] OR MTS1[TI] OR S100A4[TI] OR Protein-S100-A4[TI] OR Calvasculin[TI] OR Metastasin[TI] OR Placental-calcium-binding-protein[TI] OR Protein-Mts1[TI] OR S100-calcium-binding-protein-A4[TI])
The epithelial-mesenchymal transition mediator S100A4 maintains cancer-initiating cells in head and neck cancers.	Cancer-initiating cells (CIC) comprise a rare subpopulation of cells in tumors that are proposed to be responsible for tumor growth. Starting from CICs identified in head and neck squamous cell carcinomas (HNSCC), termed head and neck cancer-initiating cells (HN-CIC), we determined as a candidate stemness-maintaining molecule for HN-CICs the proinflammatory mediator S100A4, which is also known to…	2011	['Lo JF', 'Yu CC', 'Chiou SH', 'Huang CY', 'Jan CI', 'Lin SC', 'Liu CJ', 'Hu WY', 'Yu YH']	['Institute of Oral Biology, National Yang-Ming University, Taipei, Taiwan, ROC. jflo@ym.edu.tw']	United States	21169409	['Journal Article', "Research Support, Non-U.S. Gov't"]	False	2	Cancer[TI] AND (S100A4[TI] OR CAPL[TI] OR MTS1[TI] OR S100A4[TI] OR Protein-S100-A4[TI] OR Calvasculin[TI] OR Metastasin[TI] OR Placental-calcium-binding-protein[TI] OR Protein-Mts1[TI] OR S100-calcium-binding-protein-A4[TI])
miR-296 inhibits the metastasis and epithelial-mesenchymal transition of colorectal cancer by targeting S100A4.	BACKGROUND: Dysregulation of microRNAs (miRNAs) is actively involved in the pathogenesis and tumorigenicity of colorectal cancer (CRC). miR-296 was found to play either oncogenic or tumor suppressive role in human cancers. However, the status of miR-296 and its function in CRC remain unknown. METHODS: The expression of miR-296 was confirmed by qRT-PCR in CRC tissues and cells, and its level was a…	2017	['He Z', 'Yu L', 'Luo S', 'Li M', 'Li J', 'Li Q', 'Sun Y', 'Wang C']	['Department of Clinical Laboratory, Chinese PLA General Hospital, No. 28 Fuxing Road, Beijing, 100853, China.', 'Department of Laboratory Medicine, Taizhou Municipal Hospital, Taizhou, 318000, China.', 'State Key Laboratory of Physical Chemistry of Solid Surfaces and College of Chemistry and Chemical Engineering, Xiamen University, Xiamen, 361005, China.', 'Beijing Center for Physical and Chemic…	England	28209128	['Journal Article', "Research Support, Non-U.S. Gov't"]	False	2	Cancer[TI] AND (S100A4[TI] OR CAPL[TI] OR MTS1[TI] OR S100A4[TI] OR Protein-S100-A4[TI] OR Calvasculin[TI] OR Metastasin[TI] OR Placental-calcium-binding-protein[TI] OR Protein-Mts1[TI] OR S100-calcium-binding-protein-A4[TI])
The expression of S100A4 in human pancreatic cancer is associated with invasion.	OBJECTIVES: Pancreatic cancer is one of the most lethal malignancies; its poor prognosis is strongly associated with invasion and metastasis. Expression of S100A4 has been reported to correlate with poor prognosis in various cancers. We have investigated the role of S100A4 in pancreatic cancer tumorigenesis and its clinicopathologic significance. METHODS: Protein expression of S100A4 was examined…	2013	['Tsukamoto N', 'Egawa S', 'Akada M', 'Abe K', 'Saiki Y', 'Kaneko N', 'Yokoyama S', 'Shima K', 'Yamamura A', 'Motoi F', 'Abe H', 'Hayashi H', 'Ishida K', 'Moriya T', 'Tabata T', 'Kondo E', 'Kanai N', 'Gu Z', 'Sunamura M', 'Unno M', 'Horii A']	['Department of Pathology, Tohoku University School of Medicine, Aoba-ku, Sendai, Japan.']	United States	23851436	['Journal Article', "Research Support, Non-U.S. Gov't"]	False	2	Cancer[TI] AND (S100A4[TI] OR CAPL[TI] OR MTS1[TI] OR S100A4[TI] OR Protein-S100-A4[TI] OR Calvasculin[TI] OR Metastasin[TI] OR Placental-calcium-binding-protein[TI] OR Protein-Mts1[TI] OR S100-calcium-binding-protein-A4[TI])
Restoration of S100A4 expression enhances invasive and metastatic potentials of COLO16 cutaneous squamous cancer cells.	BACKGROUND: S100A4 promotes cancer metastasis but is frequently silenced in human cutaneous squamous cell carcinomas/c-SCCs due to DNA methylation, which may explain the less metastasized property of c-SCCs. OBJECTIVE: This study aims to check 1) whether the metastatic potential of S100A4-negative human c-SCC cells could be enhanced when S100A4 expression is restored in COLO16 c-SCC cells with S1…	2014	['Yu LJ', 'Li Y', 'Li C', 'Li H', 'Wu ML', 'Liu ZL', 'Kong QY', 'Chen XY', 'Liu XY', 'An LJ', 'Liu J']	['Liaoning Laboratory of Cancer Genetics and Epigenetics, Department of Cell Biology, Dalian Medical University, Dalian, Liaoning, China.', 'Liaoning Laboratory of Cancer Genetics and Epigenetics, Department of Cell Biology, Dalian Medical University, Dalian, Liaoning, China.', 'Liaoning Laboratory of Cancer Genetics and Epigenetics, Department of Cell Biology, Dalian Medical University, Dalian, …	United States	25171474	['Journal Article', "Research Support, Non-U.S. Gov't"]	False	2	Cancer[TI] AND (S100A4[TI] OR CAPL[TI] OR MTS1[TI] OR S100A4[TI] OR Protein-S100-A4[TI] OR Calvasculin[TI] OR Metastasin[TI] OR Placental-calcium-binding-protein[TI] OR Protein-Mts1[TI] OR S100-calcium-binding-protein-A4[TI])
FAM107B is regulated by S100A4 and mediates the effect of S100A4 on the proliferation and migration of MGC803 gastric cancer cells.	FAM107B expression was decreased in stomach cancer and many other kinds of cancer. The forced expression of FAM107B in HeLa cells diminished proliferation in response to growth factors, suggesting that FAM107B might play important roles in many types of cancers. But the mechanisms underlying the decreased expression of FAM107B in cancers are not clear, the functional significance needs to be furt…	2017	['Guo J', 'Bian Y', 'Wang Y', 'Chen L', 'Yu A', 'Sun X']	['Department of Medical Genetics, China Medical University, Shenyang, Liaoning, 110122, China.', 'Teaching and Experiment Center, Liaoning University of Traditional Chinese Medicine, Shenyang, Liaoning, 110847, China.', 'Department of Medical Genetics, China Medical University, Shenyang, Liaoning, 110122, China.', 'Department of Medical Genetics, China Medical University, Shenyang, Liaoning, 1101…	England	28675500	['Journal Article']	False	2	Cancer[TI] AND (S100A4[TI] OR CAPL[TI] OR MTS1[TI] OR S100A4[TI] OR Protein-S100-A4[TI] OR Calvasculin[TI] OR Metastasin[TI] OR Placental-calcium-binding-protein[TI] OR Protein-Mts1[TI] OR S100-calcium-binding-protein-A4[TI])
Cancer predisposition in mice deficient for the metastasis-associated Mts1(S100A4) gene.	Metastasis-promoting Mts1(S100A4) protein belongs to the S100 family of Ca(2+)-binding proteins. A mouse strain with a germ-line inactivation of the S100A4 gene was generated. The mice were viable and did not display developmental abnormalities in the postnatal period. However, an abnormal sex ratio was observed in the litters with the S100A4-/- genotype, raising the possibility of a certain leve…	2004	['EL Naaman C', 'Grum-Schwensen B', 'Mansouri A', 'Grigorian M', 'Santoni-Rugiu E', 'Hansen T', 'Kriajevska M', 'Schafer BW', 'Heizmann CW', 'Lukanidin E', 'Ambartsumian N']	['Department of Molecular Cancer Biology, Danish Cancer Society, Strandboulevarden 49, DK2100 Copenhagen, Denmark.']	England	15116098	['Journal Article', "Research Support, Non-U.S. Gov't"]	False	2	Cancer[TI] AND (S100A4[TI] OR CAPL[TI] OR MTS1[TI] OR S100A4[TI] OR Protein-S100-A4[TI] OR Calvasculin[TI] OR Metastasin[TI] OR Placental-calcium-binding-protein[TI] OR Protein-Mts1[TI] OR S100-calcium-binding-protein-A4[TI])
Estrogen‑related receptor gamma promotes the migration and metastasis of endometrial cancer cells by targeting S100A4.	S100 calcium binding protein A4 (S100A4) is a well‑established tumor metastasis mediator in various malignancies, including endometrial cancer (EC). However, the regulatory mechanism underlying S100A4 expression remains elusive. In the present study, by analyzing public datasets and clinical samples, we found that estrogen‑related receptor gamma (ERRgamma) was upregulated and positively correlate…	2018	['Hua T', 'Wang X', 'Chi S', 'Liu Y', 'Feng D', 'Zhao Y', 'Wang H']	['Department of Obstetrics and Gynecology, Union Hospital, Tongji Medical College, Huazhong University of Science and Technology, Wuhan, Hubei 430023, P.R. China.', 'Department of Obstetrics and Gynecology, Union Hospital, Tongji Medical College, Huazhong University of Science and Technology, Wuhan, Hubei 430023, P.R. China.', 'Department of Obstetrics and Gynecology, Union Hospital, Tongji Medic…	Greece	29901152	['Journal Article']	False	2	Cancer[TI] AND (S100A4[TI] OR CAPL[TI] OR MTS1[TI] OR S100A4[TI] OR Protein-S100-A4[TI] OR Calvasculin[TI] OR Metastasin[TI] OR Placental-calcium-binding-protein[TI] OR Protein-Mts1[TI] OR S100-calcium-binding-protein-A4[TI])
Enhanced S100A4 protein expression is clinicopathologically significant to metastatic potential and p53 dysfunction in colorectal cancer.	To investigate the expression levels of S100A4 in human colorectal carcinoma (CC) and its relationship with clinicopathological parameters and metastatic potential, 73 pathological specimens from patients with CC were examined for S100A4 expression by RT-PCR and immunohistochemistry. An increase of S100A4 mRNA was observed in 19/23 (82.6%) CC specimens, and S100A4 was up-regulated in 40/73 (54.7%…	2009	['Kim JH', 'Kim CN', 'Kim SY', 'Lee JS', 'Cho D', 'Kim JW', 'Yoon SY']	['Department of Pathology, Eulji University School of Medicine, Daejeon, Korea.']	Greece	19513503	['Journal Article', "Research Support, Non-U.S. Gov't"]	False	2	Cancer[TI] AND (S100A4[TI] OR CAPL[TI] OR MTS1[TI] OR S100A4[TI] OR Protein-S100-A4[TI] OR Calvasculin[TI] OR Metastasin[TI] OR Placental-calcium-binding-protein[TI] OR Protein-Mts1[TI] OR S100-calcium-binding-protein-A4[TI])
Basal-like breast cancer engages tumor-supportive macrophages via secreted factors induced by extracellular S100A4.	The tumor microenvironment (TME) may influence both cancer progression and therapeutic response. In breast cancer, particularly in the aggressive triple-negative/basal-like subgroup, patient outcome is strongly associated with the tumor's inflammatory profile. Tumor-associated macrophages (TAMs) are among the most abundant immune cells in the TME, shown to be linked to poor prognosis and therapeu…	2018	['Prasmickaite L', 'Tenstad EM', 'Pettersen S', 'Jabeen S', 'Egeland EV', 'Nord S', 'Pandya A', 'Haugen MH', 'Kristensen VN', 'Borresen-Dale AL', 'Engebraten O', 'Maelandsmo GM']	['Department of Tumor Biology, Institute of Cancer Research, Oslo University Hospital, Norway.', 'Department of Tumor Biology, Institute of Cancer Research, Oslo University Hospital, Norway.', 'Department of Tumor Biology, Institute of Cancer Research, Oslo University Hospital, Norway.', 'Department of Clinical Molecular Biology (EpiGen), Akershus University Hospital, Oslo, Norway.', 'Institute o…	United States	29741811	['Journal Article', "Research Support, Non-U.S. Gov't"]	False	2	Cancer[TI] AND (S100A4[TI] OR CAPL[TI] OR MTS1[TI] OR S100A4[TI] OR Protein-S100-A4[TI] OR Calvasculin[TI] OR Metastasin[TI] OR Placental-calcium-binding-protein[TI] OR Protein-Mts1[TI] OR S100-calcium-binding-protein-A4[TI])
Coupling S100A4 to Rhotekin alters Rho signaling output in breast cancer cells.	Rho signaling is increasingly recognized to contribute to invasion and metastasis. In this study, we discovered that metastasis-associated protein S100A4 interacts with the Rho-binding domain (RBD) of Rhotekin, thus connecting S100A4 to the Rho pathway. Glutathione S-transferase pull-down and immunoprecipitation assays demonstrated that S100A4 specifically and directly binds to Rhotekin RBD, but …	2013	['Chen M', 'Bresnick AR', "O'Connor KL"]	['Markey Cancer Center, University of Kentucky, Lexington, KY, USA.']	England	22964635	['Journal Article', 'Research Support, N.I.H., Extramural']	False	2	Cancer[TI] AND (S100A4[TI] OR CAPL[TI] OR MTS1[TI] OR S100A4[TI] OR Protein-S100-A4[TI] OR Calvasculin[TI] OR Metastasin[TI] OR Placental-calcium-binding-protein[TI] OR Protein-Mts1[TI] OR S100-calcium-binding-protein-A4[TI])
S100A4 silencing suppresses proliferation, angiogenesis and invasion of thyroid cancer cells through downregulation of MMP-9 and VEGF.	BACKGROUND AND AIM: It is well documented that S100A4 is upregulated in many cancers and plays a pivotal role in tumor proliferation, invasion, metastasis and angiogenesis. However, the precise role and mechanism S100A4 exerts in the thyroid cancer have not been fully elucidated to date. In the present study, we investigated the effect of S100A4 on proliferation, invasion, metastasis and angiogen…	2013	['Jia W', 'Gao XJ', 'Zhang ZD', 'Yang ZX', 'Zhang G']	['Department of Hepatobiliary and Pancreatic Surgery, Huaxi Hispital Sichuan University, Chengdu, Sichuan, China.']	Italy	23771538	['Journal Article', 'Research Support, N.I.H., Extramural']	False	2	Cancer[TI] AND (S100A4[TI] OR CAPL[TI] OR MTS1[TI] OR S100A4[TI] OR Protein-S100-A4[TI] OR Calvasculin[TI] OR Metastasin[TI] OR Placental-calcium-binding-protein[TI] OR Protein-Mts1[TI] OR S100-calcium-binding-protein-A4[TI])
Expression of protein S100A4 is a predictor of recurrence in colorectal cancer.	AIM: To investigate the prognostic significance of S100A4 expression in colorectal cancer and its correlation with expression of E-cadherin and p53. METHODS: A cohort of archival formalin-fixed paraffin-embedded specimens was selected from 127 patients with colorectal cancer who underwent surgical resection between April 2000 and March 2004 at the Department of Surgery, Korea University Guro Hosp…	2010	['Kwak JM', 'Lee HJ', 'Kim SH', 'Kim HK', 'Mok YJ', 'Park YT', 'Choi JS', 'Moon HY']	['Department of Surgery, Korea University Guro Hospital, 80 Guro-Dong, Guro-Gu, Seoul, South Korea.']	United States	20712050	['Journal Article']	False	2	Cancer[TI] AND (S100A4[TI] OR CAPL[TI] OR MTS1[TI] OR S100A4[TI] OR Protein-S100-A4[TI] OR Calvasculin[TI] OR Metastasin[TI] OR Placental-calcium-binding-protein[TI] OR Protein-Mts1[TI] OR S100-calcium-binding-protein-A4[TI])
Downregulation of AKT3 Increases Migration and Metastasis in Triple Negative Breast Cancer Cells by Upregulating S100A4.	BACKGROUND: Treatment of breast cancer patients with distant metastases represents one of the biggest challenges in today's gynecological oncology. Therefore, a better understanding of mechanisms promoting the development of metastases is of paramount importance. The serine/threonine kinase AKT was shown to drive cancer progression and metastasis. However, there is emerging data that single AKT i…	2016	['Grottke A', 'Ewald F', 'Lange T', 'Norz D', 'Herzberger C', 'Bach J', 'Grabinski N', 'Graser L', 'Hoppner F', 'Nashan B', 'Schumacher U', 'Jucker M']	['Center for Experimental Medicine, Institute of Biochemistry and Signal Transduction, University Medical Center Hamburg-Eppendorf, Martinistrasse 52, 20246 Hamburg, Germany.', 'Department of Hepatobiliary and Transplant Surgery, University Medical Center Hamburg-Eppendorf, Martinistrasse 52, 20246 Hamburg, Germany.', 'Center for Experimental Medicine, Department of Anatomy and Experimental Morph…	United States	26741489	['Journal Article', "Research Support, Non-U.S. Gov't"]	False	2	Cancer[TI] AND (S100A4[TI] OR CAPL[TI] OR MTS1[TI] OR S100A4[TI] OR Protein-S100-A4[TI] OR Calvasculin[TI] OR Metastasin[TI] OR Placental-calcium-binding-protein[TI] OR Protein-Mts1[TI] OR S100-calcium-binding-protein-A4[TI])
Expression of S100A4 and Met: potential predictors for metastasis and survival in early-stage breast cancer.	BACKGROUND: To formulate individually tailored therapy for patients with early-stage breast cancer, it is necessary to identify biomarkers for predicting metastasis and survival. METHODS: A homogeneous cohort of 92 T1-2N0M0 breast carcinoma patients with a long-term follow-up were divided into two groups: the metastasis group (n = 41) and the disease-free group (n = 51). We evaluated the ability …	2004	['Lee WY', 'Su WC', 'Lin PW', 'Guo HR', 'Chang TW', 'Chen HH']	['Department of Pathology, National Cheng Kung University Hospital, Tainan, Taiwan.']	Switzerland	15452371	['Journal Article', "Research Support, Non-U.S. Gov't"]	False	2	Cancer[TI] AND (S100A4[TI] OR CAPL[TI] OR MTS1[TI] OR S100A4[TI] OR Protein-S100-A4[TI] OR Calvasculin[TI] OR Metastasin[TI] OR Placental-calcium-binding-protein[TI] OR Protein-Mts1[TI] OR S100-calcium-binding-protein-A4[TI])
[S100A4, a potential therapeutic target on bladder cancer stem cells].	OBJECTIVE: To observe the effect of S100A4 gene silencing mediated by small interfering RNA (siRNA) on the proliferation of bladder cancer stem cells (CSCs) and their capacity of xenograft tumor formation. METHODS: MB49 bladder cancer stem cells (MCSCs) were isolated and identified. The differentially expressed protein S100A4 was identified in MCSCs using isobaric tags for relative and absolute q…	2017	['Wang CY', 'Nie QW', 'Zhou X', 'Huang DX', 'Xiao WQ', 'Zhu YT']	['Department of Neurology, Integrated Hospital of Traditional Chinese Medicine, Southern Medical University, Guangzhou 510315, China.E-mail: 362142518@qq.com.']	China	28736360	['English Abstract', 'Journal Article']	False	2	Cancer[TI] AND (S100A4[TI] OR CAPL[TI] OR MTS1[TI] OR S100A4[TI] OR Protein-S100-A4[TI] OR Calvasculin[TI] OR Metastasin[TI] OR Placental-calcium-binding-protein[TI] OR Protein-Mts1[TI] OR S100-calcium-binding-protein-A4[TI])
Extracellular ATP drives breast cancer cell migration and metastasis via S100A4 production by cancer cells and fibroblasts.	Our previous work has demonstrated that extracellular ATP is an important pro-invasive factor, and in this study, we tapped into a possible mechanism involved. We discovered that ATP could upregulate both the intracellular expression and secretion of S100A4 in breast cancer cells and fibroblasts. Apart from stimulating breast cancer cell motility via intracellular S100A4, ATP enhanced the ability…	2018	['Liu Y', 'Geng YH', 'Yang H', 'Yang H', 'Zhou YT', 'Zhang HQ', 'Tian XX', 'Fang WG']	['Department of Pathology, Key Laboratory of Carcinogenesis and Translational Research (Ministry of Education), School of Basic Medical Sciences, Peking University Health Science Center, Beijing, 100191, China; Department of Pathology, Peking University Third Hospital, Beijing, 100191, China.', 'Department of Pathology, Key Laboratory of Carcinogenesis and Translational Research (Ministry of Educ…	Ireland	29733962	['Journal Article', "Research Support, Non-U.S. Gov't"]	False	2	Cancer[TI] AND (S100A4[TI] OR CAPL[TI] OR MTS1[TI] OR S100A4[TI] OR Protein-S100-A4[TI] OR Calvasculin[TI] OR Metastasin[TI] OR Placental-calcium-binding-protein[TI] OR Protein-Mts1[TI] OR S100-calcium-binding-protein-A4[TI])
S100A4 accelerates tumorigenesis and invasion of human prostate cancer through the transcriptional regulation of matrix metalloproteinase 9.	We previously showed that the calcium-binding protein S100A4 is overexpressed during the progression of prostate cancer (CaP) in humans and in the TRAMP (transgenic adenocarcinoma of the mouse prostate) mouse model. We tested a hypothesis that the S100A4 gene plays a role in the invasiveness of human CaP and may be associated with its metastatic spread. We observed that siRNA-mediated suppression…	2006	['Saleem M', 'Kweon MH', 'Johnson JJ', 'Adhami VM', 'Elcheva I', 'Khan N', 'Bin Hafeez B', 'Bhat KM', 'Sarfaraz S', 'Reagan-Shaw S', 'Spiegelman VS', 'Setaluri V', 'Mukhtar H']	['Department of Dermatology, University of Wisconsin, Madison, WI 53706, USA.']	United States	16990429	['Journal Article', 'Research Support, N.I.H., Extramural']	False	2	Cancer[TI] AND (S100A4[TI] OR CAPL[TI] OR MTS1[TI] OR S100A4[TI] OR Protein-S100-A4[TI] OR Calvasculin[TI] OR Metastasin[TI] OR Placental-calcium-binding-protein[TI] OR Protein-Mts1[TI] OR S100-calcium-binding-protein-A4[TI])
Expression of S100A2 and S100A4 predicts for disease progression and patient survival in bladder cancer.	OBJECTIVES: To determine the expression patterns and prognostic value of S100A2 and S100A4 in surgical specimens from radical cystectomy for transitional cell carcinoma of the urinary bladder. METHODS: Immunohistochemical staining for S100A2 and S100A4 was performed in 92 archived radical cystectomy and 38 normal specimens. The immunoreactivity of these proteins was stratified on a 0 to 6 scale a…	2007	['Matsumoto K', 'Irie A', 'Satoh T', 'Ishii J', 'Iwabuchi K', 'Iwamura M', 'Egawa S', 'Baba S']	['Department of Urology, Kitasato University School of Medicine, Sagamihara, Kanagawa, Japan. kazumasa@cd5.so-net.ne.jp <kazumasa@cd5.so-net.ne.jp>']	United States	17688917	['Journal Article']	False	2	Cancer[TI] AND (S100A4[TI] OR CAPL[TI] OR MTS1[TI] OR S100A4[TI] OR Protein-S100-A4[TI] OR Calvasculin[TI] OR Metastasin[TI] OR Placental-calcium-binding-protein[TI] OR Protein-Mts1[TI] OR S100-calcium-binding-protein-A4[TI])
EMMPRIN is associated with S100A4 and predicts patient outcome in colorectal cancer.	BACKGROUND: Proteolytic enzymes and their regulators have important biological roles in colorectal cancer by stimulating invasion and metastasis, which makes these factors attractive as potential prognostic biomarkers. METHODS: The expression of extracellular matrix metalloproteinase inducer (EMMPRIN) was characterised using immunohistochemistry in primary tumours from a cohort of 277 prospective…	2012	['Boye K', 'Nesland JM', 'Sandstad B', 'Haugland Haugen M', 'Maelandsmo GM', 'Flatmark K']	['Department of Tumour Biology, Institute for Cancer Research, The Norwegian Radium Hospital, Oslo University Hospital, PO Box 4953 Nydalen, NO-0424 Oslo, Norway. kjetil.boye@rr-research.no']	England	22782346	['Journal Article', "Research Support, Non-U.S. Gov't"]	False	2	Cancer[TI] AND (S100A4[TI] OR CAPL[TI] OR MTS1[TI] OR S100A4[TI] OR Protein-S100-A4[TI] OR Calvasculin[TI] OR Metastasin[TI] OR Placental-calcium-binding-protein[TI] OR Protein-Mts1[TI] OR S100-calcium-binding-protein-A4[TI])
Expression of miR-149-3p inhibits proliferation, migration, and invasion of bladder cancer by targeting S100A4.	MicroRNAs play key roles during various crucial cell processes, such as proliferation, migration, and invasion. In addition, microRNAs have been shown to possess oncogenic and tumor suppressive functions in human cancers. Increasing evidence has clarified that miR-149-3p, a novel cancer-related microRNA, plays an important role in suppression of proliferation, migration, and invasion; however, th…	2017	['Yang D', 'Du G', 'Xu A', 'Xi X', 'Li D']	['Department of Urinary Surgery, Tongren Hospital, Shanghai Jiaotong University School of MedicineShanghai, PR China.', 'Department of Urinary Surgery, Tongren Hospital, Shanghai Jiaotong University School of MedicineShanghai, PR China.', 'Department of Urinary Surgery, Tongren Hospital, Shanghai Jiaotong University School of MedicineShanghai, PR China.', 'Department of Urinary Surgery, Tongren H…	United States	29218245	['Journal Article']	False	2	Cancer[TI] AND (S100A4[TI] OR CAPL[TI] OR MTS1[TI] OR S100A4[TI] OR Protein-S100-A4[TI] OR Calvasculin[TI] OR Metastasin[TI] OR Placental-calcium-binding-protein[TI] OR Protein-Mts1[TI] OR S100-calcium-binding-protein-A4[TI])
S100A4 suppresses cancer stem cell proliferation via interaction with the IKK/NF-kappaB signaling pathway.	BACKGROUND: Bladder cancer often recurs due to incomplete elimination of the cancer stem cells (CSCs). Therefore, new strategies targeting bladder CSCs are needed and the aim of this study was to investigate the effect of S100A4 on the proliferation capacity of MB49 bladder cancer stem cells (MCSCs). METHODS: MCSCs were established and validated. The expression level of S100A4 in MCSCs and MB49 c…	2018	['Zhu Y', 'Zhou Y', 'Zhou X', 'Guo Y', 'Huang D', 'Zhang J', 'Wang C', 'Cai L']	['Reproductive Medicine Center, Department of Obstetrics and Gynecology, Nanfang Hospital/The First School of Clinical Medicine, Southern Medical University, Guangzhou, 510515, China.', 'Reproductive Medicine Center, Department of Obstetrics and Gynecology, Nanfang Hospital/The First School of Clinical Medicine, Southern Medical University, Guangzhou, 510515, China.', 'Reproductive Medicine Cente…	England	30045697	['Journal Article']	False	2	Cancer[TI] AND (S100A4[TI] OR CAPL[TI] OR MTS1[TI] OR S100A4[TI] OR Protein-S100-A4[TI] OR Calvasculin[TI] OR Metastasin[TI] OR Placental-calcium-binding-protein[TI] OR Protein-Mts1[TI] OR S100-calcium-binding-protein-A4[TI])
S100A4 siRNA inhibits human pancreatic cancer cell invasion in vitro.	OBJECTIVE: Pancreatic cancer is one of the most deadly cancers, which is characterized by its high metastatic potential. S100A4 is a major prometastatic protein involved in tumor invasion and metastasis which precise role in pancreatic cancer has not been fully investigated. We knocked down the S100A4 gene in the Bxpc-3 pancreatic cancer cell line via RNA interference to study the changes in cell…	2012	['Li N', 'Song MM', 'Chen XH', 'Liu LH', 'Li FS']	['Department of General Surgery, Beijing Tiantan Hospital, Capital Medical University, Beijing 100050, China. lina2755@sohu.com']	China	23026527	['Journal Article']	False	2	Cancer[TI] AND (S100A4[TI] OR CAPL[TI] OR MTS1[TI] OR S100A4[TI] OR Protein-S100-A4[TI] OR Calvasculin[TI] OR Metastasin[TI] OR Placental-calcium-binding-protein[TI] OR Protein-Mts1[TI] OR S100-calcium-binding-protein-A4[TI])
Reduction in Migratory Phenotype in a Metastasized Breast Cancer Cell Line via Downregulation of S100A4 and GRM3.	To investigate phenotypic and genotypic alterations before and after bone metastasis, we conducted genome-wide mRNA profiling and DNA exon sequencing of two cell lines (TMD and BMD) derived from a mouse xenograft model. TMD cells were harvested from the mammary fat pad after transfecting MDA-MB-231 breast cancer cells, while BMD cells were isolated from the metastasized bone. Compared to BMD cell…	2017	['Chen A', 'Wang L', 'Li BY', 'Sherman J', 'Ryu JE', 'Hamamura K', 'Liu Y', 'Nakshatri H', 'Yokota H']	['Weldon School of Biomedical Engineering, Purdue University, West Lafayette, IN, 47907, USA.', 'Department of Biomedical Engineering, Indiana University Purdue University Indianapolis, Indianapolis, IN, 46202, USA.', 'Department of Pharmacology, School of Pharmacy, Harbin Medical University, Harbin, 150081, China.', 'Department of Pharmacology, School of Pharmacy, Harbin Medical University, Harb…	England	28615627	['Journal Article', 'Research Support, N.I.H., Extramural', "Research Support, Non-U.S. Gov't"]	False	2	Cancer[TI] AND (S100A4[TI] OR CAPL[TI] OR MTS1[TI] OR S100A4[TI] OR Protein-S100-A4[TI] OR Calvasculin[TI] OR Metastasin[TI] OR Placental-calcium-binding-protein[TI] OR Protein-Mts1[TI] OR S100-calcium-binding-protein-A4[TI])
Relationship of SNCG, S100A4, S100A9 and LCN2 gene expression and DNA methylation in bladder cancer.	Microarray analysis of paired cultures of normal and cancerous urothelial cells revealed differences in cytokeratin and adhesion gene expression. Normal cells expressed autocrine growth factor genes more strongly whereas carcinoma cells were distinguished by concomitant expression of urothelial and epidermal differentiation markers. Expression of SNCG, S100A9 and LCN2 was also enhanced. In other …	2008	['Dokun OY', 'Florl AR', 'Seifert HH', 'Wolff I', 'Schulz WA']	['Department of Urology, Heinrich Heine University, Duesseldorf, Germany.']	United States	18803290	['Journal Article', "Research Support, Non-U.S. Gov't"]	False	2	Cancer[TI] AND (S100A4[TI] OR CAPL[TI] OR MTS1[TI] OR S100A4[TI] OR Protein-S100-A4[TI] OR Calvasculin[TI] OR Metastasin[TI] OR Placental-calcium-binding-protein[TI] OR Protein-Mts1[TI] OR S100-calcium-binding-protein-A4[TI])
Wnt up your mind - intervention strategies for S100A4-induced metastasis in colon cancer.	Colon cancer is still a burden mainly due to metastasis formation. The latter is often associated with a constitutive activation of the Wnt/beta-catenin signaling pathway and high expression of the metastasis-inducing gene S100A4. We previously identified S100A4 as a transcriptional target of beta-catenin. Intervention strategies targeting Wnt/beta-catenin signaling might therefore represent prom…	2009	['Sack U', 'Stein U']	['Max-Delbruck-Center for Molecular Medicine, 13125 Berlin, Germany.']	Slovakia	20093727	['Journal Article', 'Review']	True	1	Cancer[TI] AND (S100A4[TI] OR CAPL[TI] OR MTS1[TI] OR S100A4[TI] OR Protein-S100-A4[TI] OR Calvasculin[TI] OR Metastasin[TI] OR Placental-calcium-binding-protein[TI] OR Protein-Mts1[TI] OR S100-calcium-binding-protein-A4[TI])
Enrichment of nuclear S100A4 during G2/M in colorectal cancer cells: possible association with cyclin B1 and centrosomes.	S100A4 promotes metastasis in several types of cancer, but the involved molecular mechanisms are still incompletely described. The protein is associated with a wide variety of biological functions and it locates to different subcellular compartments, including nuclei, cytoplasm and extracellular space. Nuclear expression of S100A4 has been associated with more advanced disease stage as well as po…	2015	['Egeland EV', 'Boye K', 'Pettersen SJ', 'Haugen MH', 'Oyjord T', 'Malerod L', 'Flatmark K', 'Maelandsmo GM']	['Department of Tumor Biology, Institute for Cancer Research, The Norwegian Radium Hospital, Oslo University Hospital, Montebello, 0310, Oslo, Norway. eivind.valen.egeland@rr-research.no.', 'Department of Tumor Biology, Institute for Cancer Research, The Norwegian Radium Hospital, Oslo University Hospital, Montebello, 0310, Oslo, Norway.', 'Department of Oncology, The Norwegian Radium Hospital, O…	Netherlands	26349943	['Journal Article', "Research Support, Non-U.S. Gov't"]	False	2	Cancer[TI] AND (S100A4[TI] OR CAPL[TI] OR MTS1[TI] OR S100A4[TI] OR Protein-S100-A4[TI] OR Calvasculin[TI] OR Metastasin[TI] OR Placental-calcium-binding-protein[TI] OR Protein-Mts1[TI] OR S100-calcium-binding-protein-A4[TI])
S100A4 contributes to the suppression of BNIP3 expression, chemoresistance, and inhibition of apoptosis in pancreatic cancer.	Pancreatic ductal adenocarcinoma (PDAC) is a devastating disease that is characterized by a particularly marked resistance to chemotherapy. We previously showed an association between decreased expression of BNIP3 and chemoresistance in PDAC cell lines. To further explore the molecular basis of chemoresistance in PDAC, we analyzed microarray data obtained from normal pancreas and PDAC tumor sampl…	2007	['Mahon PC', 'Baril P', 'Bhakta V', 'Chelala C', 'Caulee K', 'Harada T', 'Lemoine NR']	['Centre for Molecular Oncology, Institute of Cancer and the Cancer Research UK Clinical Centre, Barts and The London School of Medicine, London, United Kingdom.']	United States	17638890	['Journal Article', "Research Support, Non-U.S. Gov't"]	False	2	Cancer[TI] AND (S100A4[TI] OR CAPL[TI] OR MTS1[TI] OR S100A4[TI] OR Protein-S100-A4[TI] OR Calvasculin[TI] OR Metastasin[TI] OR Placental-calcium-binding-protein[TI] OR Protein-Mts1[TI] OR S100-calcium-binding-protein-A4[TI])
S100A4, frequently overexpressed in various human cancers, accelerates cell motility in pancreatic cancer cells.	S100A4, a member of the Ca(2+) dependent S100 protein family, is reported to associate with metastasis through regulation of the motility and invasiveness of cancer cells. A high level of S100A4 protein has been reported in a variety of cancers, including pancreatic cancer. However, its biological role in pancreatic carcinogenesis is largely unknown. We previously reported that S100A4 is frequent…	2012	['Sekine H', 'Chen N', 'Sato K', 'Saiki Y', 'Yoshino Y', 'Umetsu Y', 'Jin G', 'Nagase H', 'Gu Z', 'Fukushige S', 'Sunamura M', 'Horii A']	['Department of Molecular Pathology, Tohoku University School of Medicine, Sendai, Miyagi 980-8575, Japan.']	United States	23085231	['Journal Article', "Research Support, Non-U.S. Gov't"]	False	2	Cancer[TI] AND (S100A4[TI] OR CAPL[TI] OR MTS1[TI] OR S100A4[TI] OR Protein-S100-A4[TI] OR Calvasculin[TI] OR Metastasin[TI] OR Placental-calcium-binding-protein[TI] OR Protein-Mts1[TI] OR S100-calcium-binding-protein-A4[TI])
Knockdown of S100A4 blocks growth and metastasis of anaplastic thyroid cancer cells in vitro and in vivo.	Anaplastic thyroid cancer (ATC) is a locally aggressive type of thyroid tumor with high rate of distant metastases. It is often incurable because it does not respond to radioiodine, radiotherapy, or chemotherapy. With conventional treatment, the median survival is about 6 months; therefore, new treatment options are needed. S100A4 is a calcium-binding protein related to the metastatic potential o…	2016	['Zhang K', 'Yu M', 'Hao F', 'Dong A', 'Chen D']	['Department of Thyroid Surgery, the Affiliated Hospital of Qingdao University, Qingdao, Shandong, China.', 'Department of Thyroid Surgery, the Affiliated Hospital of Qingdao University, Qingdao, Shandong, China.', "Department of Clinical Laboratory, the Women and Children's Hospital of Qingdao, Qingdao, Shandong, China.", 'Department of Thyroid Surgery, the Affiliated Hospital of Qingdao Univers…	United States	27802204	['Journal Article']	False	2	Cancer[TI] AND (S100A4[TI] OR CAPL[TI] OR MTS1[TI] OR S100A4[TI] OR Protein-S100-A4[TI] OR Calvasculin[TI] OR Metastasin[TI] OR Placental-calcium-binding-protein[TI] OR Protein-Mts1[TI] OR S100-calcium-binding-protein-A4[TI])
Functional interaction between Smad3 and S100A4 (metastatin-1) for TGF-beta-mediated cancer cell invasiveness.	TGF-beta (transforming growth factor-beta) induces a cytostatic response in most normal cell types. In cancer cells, however, it often promotes metastasis, and its high expression is correlated with poor prognosis. In the present study, we show that S100A4, a metastasis-associated protein, also called metastatin-1, can physically and functionally interact with Smad3, an important mediator of TGF-…	2010	['Matsuura I', 'Lai CY', 'Chiang KN']	['Division of Molecular and Genomic Medicine, National Health Research Institutes, 35 Keyan Road, Zhunan, Miaoli County 35053, Taiwan. imatsuura@nhri.org.tw']	England	20070253	['Journal Article', "Research Support, Non-U.S. Gov't"]	False	2	Cancer[TI] AND (S100A4[TI] OR CAPL[TI] OR MTS1[TI] OR S100A4[TI] OR Protein-S100-A4[TI] OR Calvasculin[TI] OR Metastasin[TI] OR Placental-calcium-binding-protein[TI] OR Protein-Mts1[TI] OR S100-calcium-binding-protein-A4[TI])
Prognostic significance of calcium-binding protein S100A4 in colorectal cancer.	BACKGROUND & AIMS: Prognostication in colon cancer almost exclusively still rests on the tumor stage. Furthermore, tumor-derived markers to improve discrimination of low- and high-risk subtypes generally are not in use. S100A4 has been reported to be associated with invasion and metastasis; however, no data are available on its prognostic value in colorectal carcinoma. Therefore, we investigated …	2002	['Gongoll S', 'Peters G', 'Mengel M', 'Piso P', 'Klempnauer J', 'Kreipe H', 'von Wasielewski R']	['Department of Pathology, Hannover Medical School, Hannover, Germany.']	United States	12404222	['Journal Article']	False	2	Cancer[TI] AND (S100A4[TI] OR CAPL[TI] OR MTS1[TI] OR S100A4[TI] OR Protein-S100-A4[TI] OR Calvasculin[TI] OR Metastasin[TI] OR Placental-calcium-binding-protein[TI] OR Protein-Mts1[TI] OR S100-calcium-binding-protein-A4[TI])
Nuclear S100A4 is a novel prognostic marker in colorectal cancer.	Current staging classifications in colorectal cancer are not able to accurately predict patient outcome, and the need for novel prognostic markers is evident. S100A4 is a Ca(2+)-binding protein which promotes metastasis in several tumour types, and the aim of the present study was to investigate the prognostic impact of S100A4 expression in colorectal cancer. Two hundred and forty two patients wi…	2010	['Boye K', 'Nesland JM', 'Sandstad B', 'Maelandsmo GM', 'Flatmark K']	['Department of Tumor Biology, Institute for Cancer Research, The Norwegian Radium Hospital, Oslo University Hospital, Oslo, Norway. kjetil.boye@rr-research.no']	England	20719498	['Journal Article', 'Multicenter Study', "Research Support, Non-U.S. Gov't"]	False	2	Cancer[TI] AND (S100A4[TI] OR CAPL[TI] OR MTS1[TI] OR S100A4[TI] OR Protein-S100-A4[TI] OR Calvasculin[TI] OR Metastasin[TI] OR Placental-calcium-binding-protein[TI] OR Protein-Mts1[TI] OR S100-calcium-binding-protein-A4[TI])
The level of the Phf10 protein, a PBAF chromatin-remodeling complex subunit, correlates with the Mts1/S100A4 expression in human cancer cell lines.	Mts1 (S100A4) protein is a marker of metastatic tumor cells, which is associated with a poor diagnostic prognosis for cancer progression. Therefore, it is important to study the S100A4 gene expression. According to our preliminary data, PHF10, a PBAF remodeling complex component, can play an important role in the transcription regulation of the S100A4 gene. We studied the expression of S100A4 and…	2016	['Soshnikova NV', 'Simonov YP', 'Brechalov AV', 'Portseva TN', 'Pankratova EV', 'Georgieva SG']	['Engelhardt Institute of Molecular Biology, Russian Academy of Sciences, ul. Vavilova 32, Moscow, 119991, Russia. so2615nat@gmail.com.', 'Engelhardt Institute of Molecular Biology, Russian Academy of Sciences, ul. Vavilova 32, Moscow, 119991, Russia.', 'Engelhardt Institute of Molecular Biology, Russian Academy of Sciences, ul. Vavilova 32, Moscow, 119991, Russia.', 'Engelhardt Institute of Mole…	United States	27193724	['Journal Article']	False	2	Cancer[TI] AND (S100A4[TI] OR CAPL[TI] OR MTS1[TI] OR S100A4[TI] OR Protein-S100-A4[TI] OR Calvasculin[TI] OR Metastasin[TI] OR Placental-calcium-binding-protein[TI] OR Protein-Mts1[TI] OR S100-calcium-binding-protein-A4[TI])
Unexpected deeds of familiar proteins: Interplay of Hsp70, PGRP-S/Tag7 and S100A4/Mts1 in host vs. cancer combat.	We consider the novel means of attack and defense in the host versus cancer combat that involve interactions between widespread multifunctional proteins, focusing on the aspects that may seem paradoxical in the framework of established notions. Particularly, we show that a protein broadly known for its protective functions such as Hsp70 can make a tumoricidal "binary weapon" with another nontoxic…	2010	['Dukhanina EA', 'Yashin DV', 'Galkin AV', 'Sashchenko LP']	['Laboratory of Molecular Immunogenetics of Cancer, Institute of Gene Biology, Russian Academy of Sciences, Moscow, Russia.']	United States	20107319	['Journal Article', "Research Support, Non-U.S. Gov't"]	False	2	Cancer[TI] AND (S100A4[TI] OR CAPL[TI] OR MTS1[TI] OR S100A4[TI] OR Protein-S100-A4[TI] OR Calvasculin[TI] OR Metastasin[TI] OR Placental-calcium-binding-protein[TI] OR Protein-Mts1[TI] OR S100-calcium-binding-protein-A4[TI])
Blocking TGF-beta inhibits breast cancer cell invasiveness via ERK/S100A4 signal.	OBJECTIVE: Targeted down-regulation of TGF-beta expression inhibits invasion and metastasis in breast cancer cells. However, the mechanism that TGF-beta functions by remains largely unknown. In the present study we report the mechanism of ERK1/2 dependant S100A4 regulation by TGF-beta and its possible role in TGF-beta-mediated tumour invasion in vitro. MATERIALS AND METHODS: Small interfering RNA…	2014	['Wang XG', 'Meng Q', 'Qi FM', 'Yang QF']	['Breast Surgery, Qilu Hospital, Shandong University, Jinan, China. yangqifeng7@163.com.']	Italy	25555875	['Journal Article']	False	2	Cancer[TI] AND (S100A4[TI] OR CAPL[TI] OR MTS1[TI] OR S100A4[TI] OR Protein-S100-A4[TI] OR Calvasculin[TI] OR Metastasin[TI] OR Placental-calcium-binding-protein[TI] OR Protein-Mts1[TI] OR S100-calcium-binding-protein-A4[TI])
Nuclear localization of the metastasis-related protein S100A4 correlates with tumour stage in colorectal cancer.	A large number of experimental studies have linked the S100A4 gene product to the metastatic phenotype of cancer cells and clinical evidence indicates a correlation between S100A4 expression and poor prognosis in several cancer types. The aim of the present study was to analyse the expression of the S100A4 protein in colorectal cancer. Paraffin-embedded samples from 277 colorectal cancer patients…	2003	['Flatmark K', 'Pedersen KB', 'Nesland JM', 'Rasmussen H', 'Aamodt G', 'Mikalsen SO', 'Bjornland K', 'Fodstad O', 'Maelandsmo GM']	['Department of Tumor Biology and Institute for Cancer Research, The Norwegian Radium Hospital, 0310 Oslo, Norway.']	England	12898594	['Journal Article', 'Multicenter Study', "Research Support, Non-U.S. Gov't"]	False	2	Cancer[TI] AND (S100A4[TI] OR CAPL[TI] OR MTS1[TI] OR S100A4[TI] OR Protein-S100-A4[TI] OR Calvasculin[TI] OR Metastasin[TI] OR Placental-calcium-binding-protein[TI] OR Protein-Mts1[TI] OR S100-calcium-binding-protein-A4[TI])
S100A4 mRNA expression level is a predictor of radioresistance of pancreatic cancer cells.	Improving poor outcomes in patients with pancreatic cancer requires a greater understanding of the biological mechanisms contributing to radioresistance. We, therefore, sought to identify genes involved in the radioresistance of pancreatic cancer cells. Two pancreatic cancer cell lines, CFPAC-1 and Capan-1, were repeatedly exposed to radiation, establishing two radioresistant cell lines. Gene exp…	2013	['Kozono S', 'Ohuchida K', 'Ohtsuka T', 'Cui L', 'Eguchi D', 'Fujiwara K', 'Zhao M', 'Mizumoto K', 'Tanaka M']	['Department of Surgery and Oncology, Graduate School of Medical Sciences, Kyushu University, Fukuoka, Japan.']	Greece	23900547	['Journal Article', "Research Support, Non-U.S. Gov't"]	False	2	Cancer[TI] AND (S100A4[TI] OR CAPL[TI] OR MTS1[TI] OR S100A4[TI] OR Protein-S100-A4[TI] OR Calvasculin[TI] OR Metastasin[TI] OR Placental-calcium-binding-protein[TI] OR Protein-Mts1[TI] OR S100-calcium-binding-protein-A4[TI])
S100A4 in esophageal cancer: is this the one to blame?	Metastasis is the main reason for cancer-related death. S100A4 is one of the key molecules involved in this event. Several studies have shown that overexpression of S100A4 in non-metastatic cancer cells can make them become metastatic, and knockdown of S100A4 in metastatic cancer cells can curtail their invasive nature. A study by Chen et al([2]) published in the World J Gastroenterol 18(9): 915-…	2012	['Chai J', 'Jamal MM']	['Laboratory of GI Injury and Cancer, VA Long Beach Healthcare System, Long Beach, CA 90822, United States. jianyuan.chai@va.gov']	United States	22912541	['Journal Article', "Research Support, U.S. Gov't, Non-P.H.S."]	False	2	Cancer[TI] AND (S100A4[TI] OR CAPL[TI] OR MTS1[TI] OR S100A4[TI] OR Protein-S100-A4[TI] OR Calvasculin[TI] OR Metastasin[TI] OR Placental-calcium-binding-protein[TI] OR Protein-Mts1[TI] OR S100-calcium-binding-protein-A4[TI])
Expression status of S100A14 and S100A4 correlates with metastatic potential and clinical outcome in colorectal cancer after surgery.	To investigate whether S100A14 and S100A4 expression correlates with metastatic potential and prognosis in colorectal cancer (CRC), we firstly used RT-PCR analysis to detect mRNA expression of S100A14 and S100A4 in 40 pairs of fresh tumor samples matched with adjacent normal tissues. We then evaluated the clinical significance of our findings with immunohistochemistry on 115 samples of formalin-f…	2010	['Wang HY', 'Zhang JY', 'Cui JT', 'Tan XH', 'Li WM', 'Gu J', 'Lu YY']	['Department of Surgery, Key Laboratory of Carcinogenesis and Translational Research, Peking University School of Oncology, Beijing Cancer Hospital and Institute, Beijing, P.R. China.']	Greece	19956863	['Journal Article', "Research Support, Non-U.S. Gov't"]	False	2	Cancer[TI] AND (S100A4[TI] OR CAPL[TI] OR MTS1[TI] OR S100A4[TI] OR Protein-S100-A4[TI] OR Calvasculin[TI] OR Metastasin[TI] OR Placental-calcium-binding-protein[TI] OR Protein-Mts1[TI] OR S100-calcium-binding-protein-A4[TI])
Clinical significance and prognostic value of S100A4 and matrix metalloproteinase-14 in patients with organ-confined bladder cancer.	Various therapeutic modalities are available for treatment of bladder cancer, and their effectiveness and patient outcome often depend on cancer cell invasiveness. However, the mechanisms underlying the early steps of bladder cancer cell invasion remain unknown. This study aimed to clarify the relationships between S100A4 expression and bladder cancer invasion of surrounding muscles, prognosis an…	2010	['Sagara Y', 'Miyata Y', 'Iwata T', 'Kanda S', 'Hayashi T', 'Sakai H', 'Kanetake H']	['Department of Urology, Nagasaki University School of Medicine;']	Greece	23136588	['Journal Article']	False	2	Cancer[TI] AND (S100A4[TI] OR CAPL[TI] OR MTS1[TI] OR S100A4[TI] OR Protein-S100-A4[TI] OR Calvasculin[TI] OR Metastasin[TI] OR Placental-calcium-binding-protein[TI] OR Protein-Mts1[TI] OR S100-calcium-binding-protein-A4[TI])
Vascular Invasion and Stromal S100A4 Expression at the Invasive Front of Colorectal Cancer are Novel Determinants and Tumor Prognostic Markers.	Object: The aim of the present study was to investigate the clinicopathological characteristics and prognostic factors associated with sporadic colorectal cancer (CRC). We examined the clinicopathological findings and immunohistochemical expression of tumor prognostic markers at tumor budding sites to determine their predictive value for patient prognosis. Materials and Methods: Immunohistochemic…	2017	['Sugai T', 'Yamada N', 'Eizuka M', 'Sugimoto R', 'Uesugi N', 'Osakabe M', 'Ishida K', 'Otsuka K', 'Sasaki A', 'Matsumoto T']	['Department of Molecular Diagnostic Pathology, School of Medicine, Iwate Medical University, 19-1, Morioka 020-8505, Japan.', 'Department of Molecular Diagnostic Pathology, School of Medicine, Iwate Medical University, 19-1, Morioka 020-8505, Japan.', 'Department of Molecular Diagnostic Pathology, School of Medicine, Iwate Medical University, 19-1, Morioka 020-8505, Japan.', 'Department of Molec…	Australia	28775774	['Journal Article']	False	2	Cancer[TI] AND (S100A4[TI] OR CAPL[TI] OR MTS1[TI] OR S100A4[TI] OR Protein-S100-A4[TI] OR Calvasculin[TI] OR Metastasin[TI] OR Placental-calcium-binding-protein[TI] OR Protein-Mts1[TI] OR S100-calcium-binding-protein-A4[TI])
Expression of S100A4, E-cadherin, alpha- and beta-catenin in breast cancer biopsies.	In 66 breast cancer biopsies, the expression of the Ca(2+)-binding protein S100A4, E-cadherin, alpha- and beta-catenin was examined by immunohistochemistry, and the results were related to clinical and pathological parameters. High levels of S100A4 were found to significantly correlate with histological grade (P=0.030) and loss of oestrogen receptor (P=0.046), but not to the time interval between…	2002	['Pedersen KB', 'Nesland JM', 'Fodstad O', 'Maelandsmo GM']	['Department of Tumour Biology, The Norwegian Radium Hospital, Montebello, N-0310 Oslo, Norway.']	England	12439718	['Journal Article', "Research Support, Non-U.S. Gov't"]	False	2	Cancer[TI] AND (S100A4[TI] OR CAPL[TI] OR MTS1[TI] OR S100A4[TI] OR Protein-S100-A4[TI] OR Calvasculin[TI] OR Metastasin[TI] OR Placental-calcium-binding-protein[TI] OR Protein-Mts1[TI] OR S100-calcium-binding-protein-A4[TI])
Expression of S100A4 protein is associated with metastasis and reduced survival in human bladder cancer.	The calcium-binding protein S100A4 induces the metastatic phenotype in rodent models of breast cancer and its expression correlates strongly with reduced survival in human breast cancer. The expression of S100A4 in normal bladders and 101 bladder tumours has been studied using immunocytochemistry. Moderate or strong expression of S100A4 was found in 28% of the tumours, whilst the remaining tumour…	2002	['Davies BR', "O'Donnell M", 'Durkan GC', 'Rudland PS', 'Barraclough R', 'Neal DE', 'Mellon JK']	['Department of Surgery, The Medical School, University of Newcastle, Newcastle-Upon-Tyne NE2 4HH, UK. B.R.Davies@ncl.ac.uk']	England	11857492	['Journal Article', "Research Support, Non-U.S. Gov't"]	False	2	Cancer[TI] AND (S100A4[TI] OR CAPL[TI] OR MTS1[TI] OR S100A4[TI] OR Protein-S100-A4[TI] OR Calvasculin[TI] OR Metastasin[TI] OR Placental-calcium-binding-protein[TI] OR Protein-Mts1[TI] OR S100-calcium-binding-protein-A4[TI])
S100A4 is frequently overexpressed in lung cancer cells and promotes cell growth and cell motility.	S100A4, a small calcium-binding protein belonging to the S100 protein family, is commonly overexpressed in a variety of tumor types and is widely accepted to associate with metastasis by regulating the motility and invasiveness of cancer cells. However, its biological role in lung carcinogenesis is largely unknown. In this study, we found that S100A4 was frequently overexpressed in lung cancer ce…	2014	['Chen N', 'Sato D', 'Saiki Y', 'Sunamura M', 'Fukushige S', 'Horii A']	['Department of Molecular Pathology, Tohoku University School of Medicine, 2-1 Seiryo-machi, Aoba-ku, Sendai 980-8575, Japan.', 'Department of Molecular Pathology, Tohoku University School of Medicine, 2-1 Seiryo-machi, Aoba-ku, Sendai 980-8575, Japan.', 'Department of Molecular Pathology, Tohoku University School of Medicine, 2-1 Seiryo-machi, Aoba-ku, Sendai 980-8575, Japan.', 'Department of Mo…	United States	24732359	['Journal Article', "Research Support, Non-U.S. Gov't"]	False	2	Cancer[TI] AND (S100A4[TI] OR CAPL[TI] OR MTS1[TI] OR S100A4[TI] OR Protein-S100-A4[TI] OR Calvasculin[TI] OR Metastasin[TI] OR Placental-calcium-binding-protein[TI] OR Protein-Mts1[TI] OR S100-calcium-binding-protein-A4[TI])
Overexpression of S100A4 in human cancer cell lines resistant to methotrexate.	BACKGROUND: Methotrexate is a chemotherapeutic drug that is used in therapy of a wide variety of cancers. The efficiency of treatment with this drug is compromised by the appearance of resistance. Combination treatments of MTX with other drugs that could modulate the expression of genes involved in MTX resistance would be an adequate strategy to prevent the development of this resistance. METHODS…	2010	['Mencia N', 'Selga E', 'Rico I', 'de Almagro MC', 'Villalobos X', 'Ramirez S', 'Adan J', 'Hernandez JL', 'Noe V', 'Ciudad CJ']	['Department of Biochemistry and Molecular Biology, School of Pharmacy, University of Barcelona, Barcelona, Spain.']	England	20515499	['Journal Article', "Research Support, Non-U.S. Gov't"]	False	2	Cancer[TI] AND (S100A4[TI] OR CAPL[TI] OR MTS1[TI] OR S100A4[TI] OR Protein-S100-A4[TI] OR Calvasculin[TI] OR Metastasin[TI] OR Placental-calcium-binding-protein[TI] OR Protein-Mts1[TI] OR S100-calcium-binding-protein-A4[TI])
S100A4 promotes invasion and angiogenesis in breast cancer MDA-MB-231 cells by upregulating matrix metalloproteinase-13.	S100A4 is a member of the S100 family of calcium-binding proteins that is directly involved in tumor metastasis. In the present study, we examined the potential role of S100A4 in metastasis in breast cancer and its relation with matrix metalloproteinase-13 (MMP-13). Analysis of 100 breast cancer specimens including 50 with and 50 without lymph node metastasis showed a significant upregulation of …	2012	['Wang L', 'Wang X', 'Liang Y', 'Diao X', 'Chen Q']	['Department of Breast and Thyroid Diseases, Tianjin Union Medicine Centre, Tianjin, China.']	Switzerland	23162804	['Journal Article']	False	2	Cancer[TI] AND (S100A4[TI] OR CAPL[TI] OR MTS1[TI] OR S100A4[TI] OR Protein-S100-A4[TI] OR Calvasculin[TI] OR Metastasin[TI] OR Placental-calcium-binding-protein[TI] OR Protein-Mts1[TI] OR S100-calcium-binding-protein-A4[TI])
Sulfiredoxin redox-sensitive interaction with S100A4 and non-muscle myosin IIA regulates cancer cell motility.	Sulfiredoxin (Srx) is a redox active protein that participates in the reduction of oxidized cysteine residues. Here we identify a novel function of Srx through its specific binding to S-glutathionylated S100A4 affecting its interaction with non-muscle myosin (NMIIA), thereby modulating the effect of S100A4 on NMIIA function and impacting cell adhesion and migration. Srx forms a complex with S100A…	2012	['Bowers RR', 'Manevich Y', 'Townsend DM', 'Tew KD']	['Department of Cell and Molecular Pharmacology and Experimental Therapeutics, Medical University of South Carolina, Charleston, South Carolina 29425, United States.']	United States	22934964	['Journal Article', 'Research Support, N.I.H., Extramural', "Research Support, Non-U.S. Gov't"]	False	2	Cancer[TI] AND (S100A4[TI] OR CAPL[TI] OR MTS1[TI] OR S100A4[TI] OR Protein-S100-A4[TI] OR Calvasculin[TI] OR Metastasin[TI] OR Placental-calcium-binding-protein[TI] OR Protein-Mts1[TI] OR S100-calcium-binding-protein-A4[TI])
RAGE Mediates the Pro-Migratory Response of Extracellular S100A4 in Human Thyroid Cancer Cells.	BACKGROUND: Expression of the small calcium-binding protein S100A4 is associated with poor prognosis in patients with thyroid cancer (TC). The authors have previously shown that S100A4 is a target for relaxin and insulin-like peptide 3 signaling in TC cells and that S100A4 is secreted from human TC cells. Although the pro-migratory role of intracellular S100A4 in binding to non-muscle myosin is w…	2015	['Medapati MR', 'Dahlmann M', 'Ghavami S', 'Pathak KA', 'Lucman L', 'Klonisch T', 'Hoang-Vu C', 'Stein U', 'Hombach-Klonisch S']	['1 Department of Human Anatomy and Cell Science, University of Manitoba , Winnipeg, Canada .']	United States	25744544	['Journal Article', "Research Support, Non-U.S. Gov't"]	False	2	Cancer[TI] AND (S100A4[TI] OR CAPL[TI] OR MTS1[TI] OR S100A4[TI] OR Protein-S100-A4[TI] OR Calvasculin[TI] OR Metastasin[TI] OR Placental-calcium-binding-protein[TI] OR Protein-Mts1[TI] OR S100-calcium-binding-protein-A4[TI])
Podoplanin, alpha-smooth muscle actin or S100A4 expressing cancer-associated fibroblasts are associated with different prognosis in colorectal cancers.	The interactions between the tumor microenvironment and tumor cells determine the behavior of the primary tumors. Whether cancer-associated fibroblasts (CAF) have a tumor progressive or a protective role likely depends on the type of tumor cells and the CAF subpopulation. In the present study, we analyzed the prognostic significance of CAF subpopulations in colorectal cancer (CRC). CAF phenotypes…	2013	['Choi SY', 'Sung R', 'Lee SJ', 'Lee TG', 'Kim N', 'Yoon SM', 'Lee EJ', 'Chae HB', 'Youn SJ', 'Park SM']	['Department of Pathology, Chungbuk National University College of Medicine, Cheongju, Korea.']	Korea (South)	24015033	['Journal Article', "Research Support, Non-U.S. Gov't"]	False	2	Cancer[TI] AND (S100A4[TI] OR CAPL[TI] OR MTS1[TI] OR S100A4[TI] OR Protein-S100-A4[TI] OR Calvasculin[TI] OR Metastasin[TI] OR Placental-calcium-binding-protein[TI] OR Protein-Mts1[TI] OR S100-calcium-binding-protein-A4[TI])
Prognostic significance of heme oxygenase-1, S100 calcium-binding protein A4, and syndecan-1 expression in primary non-muscle-invasive bladder cancer.	We investigated the prognostic significance of heme oxygenase-1 (HO-1), S100 calcium-binding protein A4 (S100A4), and syndecan-1 (SYND1) expression in patients with primary non-muscle-invasive bladder cancer (NMIBC). Immunohistochemical studies were performed on tissue specimens from 109 patients diagnosed with primary NMIBC following complete transurethral resection, with the expression dichotom…	2014	['Kim JH', 'Park J']	['Department of Pathology, Eulji University Hospital, Eulji University College of Medicine, Daejeon, 302-799 Korea.', 'Department of Urology, Eulji University Hospital, Eulji University College of Medicine, Daejeon, 302-799 Korea. Electronic address: jspark.uro@gmail.com.']	United States	24957789	['Journal Article', "Research Support, Non-U.S. Gov't"]	False	2	Cancer[TI] AND (S100A4[TI] OR CAPL[TI] OR MTS1[TI] OR S100A4[TI] OR Protein-S100-A4[TI] OR Calvasculin[TI] OR Metastasin[TI] OR Placental-calcium-binding-protein[TI] OR Protein-Mts1[TI] OR S100-calcium-binding-protein-A4[TI])
Metastasis-associated protein S100A4--a potential prognostic marker for colorectal cancer.	BACKGROUND AND OBJECTIVES: Expression of S100A4, a small calcium-binding protein, in breast, oesophagus and gall bladder cancers is shown to be associated with adverse clinical outcome. We retrospectively examined the correlation of S100A4 expression and outcome in patients with colorectal cancer. METHODS: Tissue sections from 54 patients with Dukes B, C and D cancers operated on between 1995 and…	2006	['Hemandas AK', 'Salto-Tellez M', 'Maricar SH', 'Leong AF', 'Leow CK']	['National University Hospital, Singapore.']	United States	16615153	['Journal Article', "Research Support, Non-U.S. Gov't"]	False	2	Cancer[TI] AND (S100A4[TI] OR CAPL[TI] OR MTS1[TI] OR S100A4[TI] OR Protein-S100-A4[TI] OR Calvasculin[TI] OR Metastasin[TI] OR Placental-calcium-binding-protein[TI] OR Protein-Mts1[TI] OR S100-calcium-binding-protein-A4[TI])
The metastasis promoting protein S100A4 levels associate with disease activity rather than cancer development in patients with idiopathic inflammatory myopathies.	INTRODUCTION: The aim was to evaluate S100A4 protein as a biomarker of disease activity and potential cancer development in patients with myositis. METHODS: Serum levels of S100A4 were determined in 43 dermatomyositis (DM), 39 polymyositis (PM) and 22 cancer associated myositis (CAM) patients as well as in 77 healthy controls. The associations between S100A4 levels, inflammation, disease activity…	2014	['Plestilova L', 'Mann H', 'Andres Cerezo L', 'Pecha O', 'Vencovsky J', 'Senolt L']	nan	England	25359220	['Journal Article', "Research Support, Non-U.S. Gov't"]	False	2	Cancer[TI] AND (S100A4[TI] OR CAPL[TI] OR MTS1[TI] OR S100A4[TI] OR Protein-S100-A4[TI] OR Calvasculin[TI] OR Metastasin[TI] OR Placental-calcium-binding-protein[TI] OR Protein-Mts1[TI] OR S100-calcium-binding-protein-A4[TI])
Activation of the PI3K/Akt/mTOR/p70S6K pathway is involved in S100A4-induced viability and migration in colorectal cancer cells.	The S100 protein family member S100A4 regulates various cellular functions. Previous studies have shown that elevated expression of S100A4 is associated with progression and metastasis of colorectal cancer (CRC). However, little is known about whether and how S100A4 contributes to CRC development. In our present study, the elevated expression of S100A4 in CRC tissues compared to matched adjacent …	2014	['Wang H', 'Duan L', 'Zou Z', 'Li H', 'Yuan S', 'Chen X', 'Zhang Y', 'Li X', 'Sun H', 'Zha H', 'Zhang Y', 'Zhou L']	['1. Key Laboratory of Laboratory Medical Diagnostics, Ministry of Education, Department of Laboratory Medicine, Chongqing Medical University, Chongqing 400016, China;', '1. Key Laboratory of Laboratory Medical Diagnostics, Ministry of Education, Department of Laboratory Medicine, Chongqing Medical University, Chongqing 400016, China;', "2. Department of Laboratory, the First People's Hospital of…	Australia	24936148	['Journal Article', "Research Support, Non-U.S. Gov't"]	False	2	Cancer[TI] AND (S100A4[TI] OR CAPL[TI] OR MTS1[TI] OR S100A4[TI] OR Protein-S100-A4[TI] OR Calvasculin[TI] OR Metastasin[TI] OR Placental-calcium-binding-protein[TI] OR Protein-Mts1[TI] OR S100-calcium-binding-protein-A4[TI])
Interplay between Trx-1 and S100P promotes colorectal cancer cell epithelial-mesenchymal transition by up-regulating S100A4 through AKT activation.	We previously reported a novel positive feedback loop between thioredoxin-1 (Trx-1) and S100P, which promotes the invasion and metastasis of colorectal cancer (CRC). However, the underlying molecular mechanisms remain poorly understood. In this study, we examined the roles of Trx-1 and S100P in CRC epithelial-to-mesenchymal transition (EMT) and their underlying mechanisms. We observed that knockd…	2018	['Zuo Z', 'Zhang P', 'Lin F', 'Shang W', 'Bi R', 'Lu F', 'Wu J', 'Jiang L']	['Department of Colorectal Surgery, the First Affiliated Hospital of Wenzhou Medical University, Wenzhou, China.', 'Central Laboratory, the First Affiliated Hospital of Wenzhou Medical University, Wenzhou, China.', 'Central Laboratory, the First Affiliated Hospital of Wenzhou Medical University, Wenzhou, China.', 'Central Laboratory, the First Affiliated Hospital of Wenzhou Medical University, We…	England	29383839	['Journal Article', "Research Support, Non-U.S. Gov't"]	False	2	Cancer[TI] AND (S100A4[TI] OR CAPL[TI] OR MTS1[TI] OR S100A4[TI] OR Protein-S100-A4[TI] OR Calvasculin[TI] OR Metastasin[TI] OR Placental-calcium-binding-protein[TI] OR Protein-Mts1[TI] OR S100-calcium-binding-protein-A4[TI])
Prognostic significance of S100A4 and vascular endothelial growth factor expression in pancreatic cancer.	AIM: To investigate the expression of vascular endothelial growth factor (VEGF) and calcium-binding protein S100A4 in pancreatic cancer and their relationship to the clinicopathological parameters and prognosis of pancreatic cancer. METHODS: Expression status of VEGF and S100A4 was examined in 62 surgical specimens of primary pancreatic cancer by immunohistochemistry. Correlation between the expr…	2008	['Ai KX', 'Lu LY', 'Huang XY', 'Chen W', 'Zhang HZ']	['Department of General Surgery, 6th Affiliated Hospital of Shanghai Jiaotong University, Shanghai 200233, China. akxing8258@sina.com']	United States	18350635	['Journal Article']	False	2	Cancer[TI] AND (S100A4[TI] OR CAPL[TI] OR MTS1[TI] OR S100A4[TI] OR Protein-S100-A4[TI] OR Calvasculin[TI] OR Metastasin[TI] OR Placental-calcium-binding-protein[TI] OR Protein-Mts1[TI] OR S100-calcium-binding-protein-A4[TI])
IL-1beta promotes the nuclear translocaiton of S100A4 protein in gastric cancer cells MGC803 and the cell's stem-like properties through PI3K pathway.	It has been shown that nuclear expression of S100A4 is significantly correlated with increased metastasis and reduced survival in patients with gastric cancer and many other cancers. However, the factors which could influence the nuclear contents of S100A4 in cancer cells are not clear. It has also been reported that Interleukin-1beta (IL-1beta) promotes the nuclear translocation of S100A4 in cho…	2018	['Yu A', 'Wang Y', 'Bian Y', 'Chen L', 'Guo J', 'Shen W', 'Chen D', 'Liu S', 'Sun X']	['Department of Medical Genetics, China Medical University, Shenyang, Liaoning, China.', 'Department of Rehabilitation, The First Affiliated Hospital of China Medical University, Shenyang, Liaoning, China.', 'Department of Medical Genetics, China Medical University, Shenyang, Liaoning, China.', 'Department of Medical Genetics, China Medical University, Shenyang, Liaoning, China.', 'Department of …	United States	29932233	['Journal Article', "Research Support, Non-U.S. Gov't"]	False	2	Cancer[TI] AND (S100A4[TI] OR CAPL[TI] OR MTS1[TI] OR S100A4[TI] OR Protein-S100-A4[TI] OR Calvasculin[TI] OR Metastasin[TI] OR Placental-calcium-binding-protein[TI] OR Protein-Mts1[TI] OR S100-calcium-binding-protein-A4[TI])
Subcellular distribution of S100A4 and its transcriptional regulation under hypoxic conditions in gastric cancer cell line BGC823.	It is well known that S100A4 is overexpressed in many tumors and involved in tumor invasion and metastasis. But the regulation of it is ill understood. We previously found that hypoxia mimicking cobalt chloride (CoCl(2)) enhanced the mRNA and protein expressions of the S100A4 gene in the gastric cancer cell line BGC823. In this study we found that S100A4 also displayed increased expression in BGC…	2010	['Zhang R', 'Fu H', 'Chen D', 'Hua J', 'Hu Y', 'Sun K', 'Sun X']	['Department of Medical Genetics, China Medical University, Shenyang, China.']	England	20367639	['Journal Article', "Research Support, Non-U.S. Gov't"]	False	2	Cancer[TI] AND (S100A4[TI] OR CAPL[TI] OR MTS1[TI] OR S100A4[TI] OR Protein-S100-A4[TI] OR Calvasculin[TI] OR Metastasin[TI] OR Placental-calcium-binding-protein[TI] OR Protein-Mts1[TI] OR S100-calcium-binding-protein-A4[TI])
Increased expression levels of S100A4 associated with hypoxia-induced invasion and metastasis in esophageal squamous cell cancer.	Here, we explored the expression of S100A4 in esophageal squamous cell cancer (ESCC) tissues and investigated its role in hypoxia-induced invasion and metastasis in ESCC cell lines EC-1 and EC-9706. Immunohistochemistry analysis demonstrated that S100A4 was overexpressed in human ESCC tissues especially in ESCC tissues with deep invasion and lymph node metastasis. Hypoxia-induced S100A4 overexpre…	2014	['Xuan X', 'Li Q', 'Zhang Z', 'Du Y', 'Liu P']	['Department of Microbiology and Immunology, Zhengzhou University, Zhengzhou, 450001, Henan Province, China.']	United States	25217321	['Journal Article', "Research Support, Non-U.S. Gov't"]	False	2	Cancer[TI] AND (S100A4[TI] OR CAPL[TI] OR MTS1[TI] OR S100A4[TI] OR Protein-S100-A4[TI] OR Calvasculin[TI] OR Metastasin[TI] OR Placental-calcium-binding-protein[TI] OR Protein-Mts1[TI] OR S100-calcium-binding-protein-A4[TI])
Prognostic significance of S100A4 expression in gallbladder cancer.	The calcium-binding protein S100A4 has been characterized as a metastasis-inducing molecule, and regulates cell motility and invasiveness of cancer cells. In order to clarify the significance of the expression of S100A4 as a prognostic factor in gallbladder cancer, S100A4 expression in resected gallbladder cancers were examined using an immunohistochemical staining technique. The relationship bet…	2002	['Nakamura T', 'Ajiki T', 'Murao S', 'Kamigaki T', 'Maeda S', 'Ku Y', 'Kuroda Y']	['Department of Biomedical Informatics, Kobe University Graduate School of Medicine, Kobe 650-0017, Japan. tetsun@med.kobe-u.ac.jp']	Greece	11956586	['Journal Article']	False	2	Cancer[TI] AND (S100A4[TI] OR CAPL[TI] OR MTS1[TI] OR S100A4[TI] OR Protein-S100-A4[TI] OR Calvasculin[TI] OR Metastasin[TI] OR Placental-calcium-binding-protein[TI] OR Protein-Mts1[TI] OR S100-calcium-binding-protein-A4[TI])
LIM and SH3 protein 1 induces TGFbeta-mediated epithelial-mesenchymal transition in human colorectal cancer by regulating S100A4 expression.	PURPOSE: The expression of LIM and SH3 protein 1 (LASP1) was upregulated in colorectal cancer cases, thereby contributing to the aggressive phenotypes of colorectal cancer cells. However, we still cannot decipher the underlying molecular mechanism associated with colorectal cancer metastasis. EXPERIMENTAL DESIGN: In this study, IHC was performed to investigate the expression of proteins in human …	2014	['Wang H', 'Shi J', 'Luo Y', 'Liao Q', 'Niu Y', 'Zhang F', 'Shao Z', 'Ding Y', 'Zhao L']	['Department of Medical Oncology, Affiliated Tumor Hospital of Guangzhou Medical University, Guangzhou, China.', 'Department of Pathology, Nanfang Hospital, Southern Medical University, Guangzhou, China.', 'Department of Pathology, Nanfang Hospital, Southern Medical University, Guangzhou, China.', 'Department of Pathology, School of Basic Medical Sciences, Southern Medical University, Guangzhou, …	United States	25252758	['Journal Article']	False	2	Cancer[TI] AND (S100A4[TI] OR CAPL[TI] OR MTS1[TI] OR S100A4[TI] OR Protein-S100-A4[TI] OR Calvasculin[TI] OR Metastasin[TI] OR Placental-calcium-binding-protein[TI] OR Protein-Mts1[TI] OR S100-calcium-binding-protein-A4[TI])
DNA methylation and immunohistochemical analysis of the S100A4 calcium binding protein in human prostate cancer.	BACKGROUND: The role of DNA methylation in the transcriptional regulation of S100A4 is unknown in human prostate cancer. METHODS: Critical CpG sites within intron 1 of S100A4 were sequenced in DNA obtained from prostatic adenocarcinoma, non-malignant epithelium, and prostate cancer cell lines. S100A4 protein expression was assessed by immunohistochemistry and Western blotting. RESULTS: Methylatio…	2007	['Rehman I', 'Goodarzi A', 'Cross SS', 'Leiblich A', 'Catto JW', 'Phillips JT', 'Hamdy FC']	['Academic Urology Unit, Division of Clinical Sciences South, University of Sheffield, Sheffield, UK. i.rehman@sheffield.ac.uk']	United States	17219414	['Journal Article', "Research Support, Non-U.S. Gov't"]	False	2	Cancer[TI] AND (S100A4[TI] OR CAPL[TI] OR MTS1[TI] OR S100A4[TI] OR Protein-S100-A4[TI] OR Calvasculin[TI] OR Metastasin[TI] OR Placental-calcium-binding-protein[TI] OR Protein-Mts1[TI] OR S100-calcium-binding-protein-A4[TI])
The oncoprotein HBXIP uses two pathways to up-regulate S100A4 in promotion of growth and migration of breast cancer cells.	We have reported that hepatitis B X-interacting protein (HBXIP) promotes the proliferation and migration of breast cancer cells. However, the underlying mechanism is poorly understood. In this study, we report that HBXIP works in the event through up-regulating S100A4. We observed that HBXIP expression was positively correlated to that of S100A4 in 87 clinical breast cancer tissue samples. Then, …	2012	['Liu S', 'Li L', 'Zhang Y', 'Zhang Y', 'Zhao Y', 'You X', 'Lin Z', 'Zhang X', 'Ye L']	['Department of Biochemistry, College of Life Sciences, State Key Laboratory of Medicinal Chemical Biology, Nankai University, Tianjin 300071, China.']	United States	22740693	['Journal Article', "Research Support, Non-U.S. Gov't"]	False	2	Cancer[TI] AND (S100A4[TI] OR CAPL[TI] OR MTS1[TI] OR S100A4[TI] OR Protein-S100-A4[TI] OR Calvasculin[TI] OR Metastasin[TI] OR Placental-calcium-binding-protein[TI] OR Protein-Mts1[TI] OR S100-calcium-binding-protein-A4[TI])
Inverse expression of S100A4 and E-cadherin is associated with metastatic potential in gastric cancer.	S100A4 is known to be involved in cancer cell motility by virtue of its ability to activate nonmuscle myosin. E-cadherin has an important role in the homophilic cell-cell adhesion and is called an invasion suppressor gene. In the current study, we investigate the histological type and metastatic potential of gastric cancer from the aspect of the interrelationship of E-cadherin and S100A4 expressi…	2000	['Yonemura Y', 'Endou Y', 'Kimura K', 'Fushida S', 'Bandou E', 'Taniguchi K', 'Kinoshita K', 'Ninomiya I', 'Sugiyama K', 'Heizmann CW', 'Schafer BW', 'Sasaki T']	['Second Department of Surgery, School of Medicine, Kanazawa University, Japan. yonemu@med.kanazawa-u.ac.jp']	United States	11106237	['Journal Article']	False	2	Cancer[TI] AND (S100A4[TI] OR CAPL[TI] OR MTS1[TI] OR S100A4[TI] OR Protein-S100-A4[TI] OR Calvasculin[TI] OR Metastasin[TI] OR Placental-calcium-binding-protein[TI] OR Protein-Mts1[TI] OR S100-calcium-binding-protein-A4[TI])
Diagnostic and prognostic value of metastasis inducer S100A4 transcripts in plasma of colon, rectal, and gastric cancer patients.	Early detection of tumors and metastases is critical for improving treatment strategies and patient outcomes. The development of molecular markers and simple tests that are clinically applicable for detection, prognostication, and therapy monitoring is strongly needed. The gene S100A4 has long been known to act as a metastasis inducer. High S100A4 levels in the primary tumor are prognostic for me…	2011	['Stein U', 'Burock S', 'Herrmann P', 'Wendler I', 'Niederstrasser M', 'Wernecke KD', 'Schlag PM']	['Experimental and Clinical Research Center, Charite, at the Max Delbruck Center for Molecular Medicine, University Medicine Berlin, Berlin, Germany. ustein@mdc-berlin.de']	United States	21354054	['Journal Article']	False	2	Cancer[TI] AND (S100A4[TI] OR CAPL[TI] OR MTS1[TI] OR S100A4[TI] OR Protein-S100-A4[TI] OR Calvasculin[TI] OR Metastasin[TI] OR Placental-calcium-binding-protein[TI] OR Protein-Mts1[TI] OR S100-calcium-binding-protein-A4[TI])
S100A4 promotes squamous cell laryngeal cancer Hep-2 cell invasion via NF-kB/MMP-9 signal.	OBJECTIVE: S100A4 is a member of the S100 family of calcium-binding proteins, which possesses a wide range of biological functions, such as regulation of angiogenesis, cell survival, motility, and invasion. Here, we demonstrate for the first time a major role of S100A4 in the cell invasion properties of the human laryngeal squamous carcinoma cells (LSCC) and evaluated the mechanism. MATERIALS AND…	2014	['Zhang W', 'Liu Y', 'Wang CW']	['Department of Head and Neck Tumor Surgery, Department of Radiotherapy, Linyi Cancer Institute Hospital, Linyi, China. cancerhly@126.com.']	Italy	24867514	['Journal Article']	False	2	Cancer[TI] AND (S100A4[TI] OR CAPL[TI] OR MTS1[TI] OR S100A4[TI] OR Protein-S100-A4[TI] OR Calvasculin[TI] OR Metastasin[TI] OR Placental-calcium-binding-protein[TI] OR Protein-Mts1[TI] OR S100-calcium-binding-protein-A4[TI])
Doxycycline-Regulated p16(MTS1) Expression Suppresses the Anchorage-Independence and Tumorigenicity of Breast Cancer Cell Lines that Lack Endogenous p16.	The RB pathway controls the critical transition from G1 into S phase of the mammalian cell cycle. Deregulation of the RB pathway by means of RB or p16 inactivation has been implicated in the development of virtually all human cancers. Such findings have led to the view that the loss of RB-mediated regulation at the G1/S checkpoint is a precondition for human malignancy. Our analysis of the RB-pos…	2017	['Todd MC', 'Langan TA', 'Sclafani RA']	['Biology Department, Southwestern University, Georgetown, TX USA.', 'Department of Pharmacology, University of Colorado School of Medicine, Aurora, CO 80045 USA.', 'Department of Biochemistry and Molecular Genetics, University of Colorado School of Medicine, Aurora, CO 80045 USA.']	Australia	28243323	['Journal Article']	False	2	Cancer[TI] AND (S100A4[TI] OR CAPL[TI] OR MTS1[TI] OR S100A4[TI] OR Protein-S100-A4[TI] OR Calvasculin[TI] OR Metastasin[TI] OR Placental-calcium-binding-protein[TI] OR Protein-Mts1[TI] OR S100-calcium-binding-protein-A4[TI])
Role of p16/MTS1, cyclin D1 and RB in primary oral cancer and oral cancer cell lines.	One of the most important components of G1 checkpoint is the retinoblastoma protein (pRB110). The activity of pRB is regulated by its phosphorylation, which is mediated by genes such as cyclin D1 and p16/MTS1. All three genes have been shown to be commonly altered in human malignancies. We have screened a panel of 26 oral squamous cell carcinomas (OSCC), nine premalignant and three normal oral ti…	1999	['Sartor M', 'Steingrimsdottir H', 'Elamin F', 'Gaken J', 'Warnakulasuriya S', 'Partridge M', 'Thakker N', 'Johnson NW', 'Tavassoli M']	["Department of Oral Medicine and Pathology, The Rayne Institute, King's College School of Medicine and Dentistry, London, UK."]	England	10389982	['Journal Article', "Research Support, Non-U.S. Gov't"]	False	2	Cancer[TI] AND (S100A4[TI] OR CAPL[TI] OR MTS1[TI] OR S100A4[TI] OR Protein-S100-A4[TI] OR Calvasculin[TI] OR Metastasin[TI] OR Placental-calcium-binding-protein[TI] OR Protein-Mts1[TI] OR S100-calcium-binding-protein-A4[TI])
Downregulation of S100A4 expression by RNA interference suppresses cell growth and invasion in human colorectal cancer cells.	S100A4 protein, a member of the S100 superfamily of calcium-binding proteins, is frequently observed in various types of human cancers, including colorectal cancer (CRC). Our previous investigations have demonstrated that the overexpression of S100A4 is associated with lymph node metastasis and poor prognosis in CRC; however, its biological roles in CRC remain unclear. In the present study, we co…	2012	['Huang L', 'Xu Y', 'Cai G', 'Guan Z', 'Cai S']	['Department of Colorectal Surgery, Fudan University Shanghai Cancer Center, Shanghai 200032, PR China.']	Greece	22200787	['Journal Article', "Research Support, Non-U.S. Gov't"]	False	2	Cancer[TI] AND (S100A4[TI] OR CAPL[TI] OR MTS1[TI] OR S100A4[TI] OR Protein-S100-A4[TI] OR Calvasculin[TI] OR Metastasin[TI] OR Placental-calcium-binding-protein[TI] OR Protein-Mts1[TI] OR S100-calcium-binding-protein-A4[TI])
RNA interference targeting against S100A4 suppresses cell growth and motility and induces apoptosis in human pancreatic cancer cells.	S100A4 protein belongs to the S100 subfamily, which has grown to be one of the large subfamilies of the EF-hand Ca(2+)-binding proteins, and overexpression of S100A4 is suggested to associate with cell proliferation, invasion, and metastasis. We observed frequent overexpression of S100A4 in pancreatic cancer cell lines and further analyzed RNAi-mediated knockdown to address the possibility of its…	2009	['Tabata T', 'Tsukamoto N', 'Fooladi AA', 'Yamanaka S', 'Furukawa T', 'Ishida M', 'Sato D', 'Gu Z', 'Nagase H', 'Egawa S', 'Sunamura M', 'Horii A']	['Department of Molecular Pathology, Tohoku University School of Medicine, Sendai, Miyagi 980-8575, Japan.']	United States	19799859	['Journal Article', "Research Support, Non-U.S. Gov't"]	False	2	Cancer[TI] AND (S100A4[TI] OR CAPL[TI] OR MTS1[TI] OR S100A4[TI] OR Protein-S100-A4[TI] OR Calvasculin[TI] OR Metastasin[TI] OR Placental-calcium-binding-protein[TI] OR Protein-Mts1[TI] OR S100-calcium-binding-protein-A4[TI])
Intervening in beta-catenin signaling by sulindac inhibits S100A4-dependent colon cancer metastasis.	Colon cancer metastasis is often associated with activation of the Wnt/beta-catenin signaling pathway and high expression of the metastasis mediator S100A4. We previously demonstrated the transcriptional regulation of S100A4 by beta-catenin and the importance of the interconnection of these cellular programs for metastasis. Here we probe the hypothesis that the nonsteroidal anti-inflammatory drug…	2011	['Stein U', 'Arlt F', 'Smith J', 'Sack U', 'Herrmann P', 'Walther W', 'Lemm M', 'Fichtner I', 'Shoemaker RH', 'Schlag PM']	['Experimental and Clinical Research Center, Charite University Medicine, at the Max-Delbruck-Center for Molecular Medicine, Berlin, Germany. ustein@mdc-berlin.de']	United States	21403839	['Journal Article', "Research Support, Non-U.S. Gov't"]	False	2	Cancer[TI] AND (S100A4[TI] OR CAPL[TI] OR MTS1[TI] OR S100A4[TI] OR Protein-S100-A4[TI] OR Calvasculin[TI] OR Metastasin[TI] OR Placental-calcium-binding-protein[TI] OR Protein-Mts1[TI] OR S100-calcium-binding-protein-A4[TI])
S100A4 regulates cell motility and invasion in an in vitro model for breast cancer metastasis.	Elevated levels of the calcium-binding protein S100A4 are associated with poor patient survival in breast cancer patients and induce metastasis in rodent models. To investigate the effects of S100A4 on different components of the metastatic process, epithelial cells lines have been isolated from nonmalignant tumours in neu transgenic mice and from malignant tumours in neu/S100A4 double transgenic…	2004	['Jenkinson SR', 'Barraclough R', 'West CR', 'Rudland PS']	['Molecular Medicine Group, School of Biological Sciences, University of Liverpool, Liverpool L69 7ZB, UK.']	England	14710237	['Journal Article', "Research Support, Non-U.S. Gov't"]	False	2	Cancer[TI] AND (S100A4[TI] OR CAPL[TI] OR MTS1[TI] OR S100A4[TI] OR Protein-S100-A4[TI] OR Calvasculin[TI] OR Metastasin[TI] OR Placental-calcium-binding-protein[TI] OR Protein-Mts1[TI] OR S100-calcium-binding-protein-A4[TI])
Extracellular matrix 1 (ECM1) regulates the actin cytoskeletal architecture of aggressive breast cancer cells in part via S100A4 and Rho-family GTPases.	ECM1 overexpression is an independent predictor of poor prognosis in primary breast carcinomas, however the mechanisms by which ECM1 affects tumor progression have not been completely elucidated. ECM1 was silenced in the triple-negative breast cancer cell lines Hs578T and MDAMB231 using siRNA and the cells were evaluated for changes in morphology, migration, invasion and adhesion. Actin cytoskele…	2017	['Gomez-Contreras P', 'Ramiro-Diaz JM', 'Sierra A', 'Stipp C', 'Domann FE', 'Weigel RJ', 'Lal G']	['Division of Surgical Oncology and Endocrine Surgery, Department of Surgery, University of Iowa, 200 Hawkins Drive, 4641 JCP, Iowa City, IA, 52242, USA.', 'Department of Physiology, Georgia Regents University, Augusta, GA, USA.', 'Department of Internal Medicine, University of Iowa, Iowa City, IA, USA.', 'Department of Biology, University of Iowa, Iowa City, IA, USA.', 'Free Radical and Radiatio…	Netherlands	27770373	['Journal Article', 'Research Support, N.I.H., Extramural']	False	2	Cancer[TI] AND (S100A4[TI] OR CAPL[TI] OR MTS1[TI] OR S100A4[TI] OR Protein-S100-A4[TI] OR Calvasculin[TI] OR Metastasin[TI] OR Placental-calcium-binding-protein[TI] OR Protein-Mts1[TI] OR S100-calcium-binding-protein-A4[TI])
Relaxin downregulates the calcium binding protein S100A4 in MDA-MB-231 human breast cancer cells.	Expressed in the human breast and in human breast cancer tissues, the heterodimeric peptide hormone relaxin is involved in extracellular matrix turnover. To investigate the role of relaxin in estrogen receptor-alpha negative human breast cancer cells, we established transfectants of the human MDA-MB-231 breast cancer cell line stably overexpressing H2-relaxin (MDA-MB-231/pIRES-EGFP-H2). These tra…	2005	['Radestock Y', 'Hoang-Vu C', 'Hombach-Klonisch S']	['Department of Human Anatomy and Cell Sciences, University of Manitoba, Faculty of Medicine, 130 Basic Medical Sciences, Winnipeg, MB, R3E 0W3, Canada.']	United States	15956747	['Journal Article', "Research Support, Non-U.S. Gov't"]	False	2	Cancer[TI] AND (S100A4[TI] OR CAPL[TI] OR MTS1[TI] OR S100A4[TI] OR Protein-S100-A4[TI] OR Calvasculin[TI] OR Metastasin[TI] OR Placental-calcium-binding-protein[TI] OR Protein-Mts1[TI] OR S100-calcium-binding-protein-A4[TI])
Prognostic significance of the metastasis-inducing protein S100A4 (p9Ka) in human breast cancer.	The calcium-binding protein S100A4 is capable of inducing metastasis in rodent models for breast cancer. We now show that rabbit antibodies to recombinant rat S100A4 recognize specifically human S100A4 using Western blotting techniques and use them to assess the prognostic significance of S100A4 in primary tumors from a group of 349 patients treated between 1976 and 1982 for stage I and stage II …	2000	['Rudland PS', 'Platt-Higgins A', 'Renshaw C', 'West CR', 'Winstanley JH', 'Robertson L', 'Barraclough R']	['School of Biological Sciences, Cancer Tissue Bank Research Center, University of Liverpool, United Kingdom.']	United States	10749128	['Journal Article', "Research Support, Non-U.S. Gov't"]	False	2	Cancer[TI] AND (S100A4[TI] OR CAPL[TI] OR MTS1[TI] OR S100A4[TI] OR Protein-S100-A4[TI] OR Calvasculin[TI] OR Metastasin[TI] OR Placental-calcium-binding-protein[TI] OR Protein-Mts1[TI] OR S100-calcium-binding-protein-A4[TI])
Overexpression of S100A4 is closely associated with the progression and prognosis of gastric cancer in young patients.	The aim of this study was to determine the correlation of S100A4 expression with the progression, prognosis and clinical pathology of gastric cancer (GC) in young pateints. A total of 85 tumor tissues with corresponding adjacent normal tissues and 62 non-metastatic lymph nodes (LNs) with corresponding metastatic LNs were obtained from young GC patients (<40 years old) who underwent surgery betwee…	2013	['Li H', 'Liu Z', 'Xu C', 'Chen Y', 'Zhang J', 'Cui B', 'Chen X', 'An G', 'She X', 'Liu H', 'Jiang Z', 'Wang T']	['Endoscopy Division, Tianjin Medical University Cancer Hospital and City Key Laboratory of Tianjin Cancer Center, Tianjin 300060;']	Greece	23760193	['Journal Article']	False	2	Cancer[TI] AND (S100A4[TI] OR CAPL[TI] OR MTS1[TI] OR S100A4[TI] OR Protein-S100-A4[TI] OR Calvasculin[TI] OR Metastasin[TI] OR Placental-calcium-binding-protein[TI] OR Protein-Mts1[TI] OR S100-calcium-binding-protein-A4[TI])
RAGE mediates S100A4-induced cell motility via MAPK/ERK and hypoxia signaling and is a prognostic biomarker for human colorectal cancer metastasis.	Survival of colorectal cancer patients is strongly dependent on development of distant metastases. S100A4 is a prognostic biomarker and inducer for colorectal cancer metastasis. Besides exerting intracellular functions, S100A4 is secreted extracellularly. The receptor for advanced glycation end products (RAGE) is one of its interaction partners. The impact of the S100A4-RAGE interaction for cell …	2014	['Dahlmann M', 'Okhrimenko A', 'Marcinkowski P', 'Osterland M', 'Herrmann P', 'Smith J', 'Heizmann CW', 'Schlag PM', 'Stein U']	['Experimental and Clinical Research Center, Charite University Medicine Berlin and Max-Delbruck-Center for Molecular Medicine, Robert-Rossle-Strasse 10, 13125 Berlin, Germany.']	United States	24952599	['Journal Article', "Research Support, Non-U.S. Gov't"]	False	2	Cancer[TI] AND (S100A4[TI] OR CAPL[TI] OR MTS1[TI] OR S100A4[TI] OR Protein-S100-A4[TI] OR Calvasculin[TI] OR Metastasin[TI] OR Placental-calcium-binding-protein[TI] OR Protein-Mts1[TI] OR S100-calcium-binding-protein-A4[TI])
Novel effect of antihelminthic Niclosamide on S100A4-mediated metastatic progression in colon cancer.	BACKGROUND: Metastasis formation in colon cancer severely reduces the survival rate in patients. S100A4, a calcium-binding protein, is implicated in promoting metastasis formation in colon cancer. METHODS: To identify a transcription inhibitor of S100A4, high-throughput screening of 1280 pharmacologically active compounds was performed using a human colon cancer cell line expressing a S100A4 prom…	2011	['Sack U', 'Walther W', 'Scudiero D', 'Selby M', 'Kobelt D', 'Lemm M', 'Fichtner I', 'Schlag PM', 'Shoemaker RH', 'Stein U']	['Max-Delbruck-Center for Molecular Medicine, Berlin, Germany.']	United States	21685359	['Journal Article', "Research Support, Non-U.S. Gov't"]	False	2	Cancer[TI] AND (S100A4[TI] OR CAPL[TI] OR MTS1[TI] OR S100A4[TI] OR Protein-S100-A4[TI] OR Calvasculin[TI] OR Metastasin[TI] OR Placental-calcium-binding-protein[TI] OR Protein-Mts1[TI] OR S100-calcium-binding-protein-A4[TI])
Long Noncoding RNA HOXA-AS2 Promotes Papillary Thyroid Cancer Progression by Regulating miR-520c-3p/S100A4 Pathway.	BACKGROUND/AIMS: Thyroid cancer is one of the most prevalent endocrine tumors. The present study examined the effects of lncRNA HOXA cluster antisense RNA2 (HOXA-AS2) on the progression of papillary thyroid cancer (PTC), and explored the underlying molecular mechanisms. METHODS: Quantitative real-time PCR was used to detect HOXA-AS2, miR-520c-3p and S100 calcium-binding protein A4 (S100A4) expres…	2018	['Xia F', 'Chen Y', 'Jiang B', 'Du X', 'Peng Y', 'Wang W', 'Huang W', 'Feng T', 'Li X']	nan	Germany	30384358	['Journal Article']	False	2	Cancer[TI] AND (S100A4[TI] OR CAPL[TI] OR MTS1[TI] OR S100A4[TI] OR Protein-S100-A4[TI] OR Calvasculin[TI] OR Metastasin[TI] OR Placental-calcium-binding-protein[TI] OR Protein-Mts1[TI] OR S100-calcium-binding-protein-A4[TI])
Attenuation of cancer-initiating cells stemness properties by abrogating S100A4 calcium binding ability in head and neck cancers.	S100A4 is a calcium-binding protein capable of promoting epithelial-mesenchymal transition. Previously, we have demonstrated that S100A4 is required to sustain the head and neck cancer-initiating cells (HN-CICs) subpopulation. In this study, to further investigate the molecular mechanism, we established the head and neck squamous cell carcinoma (HNSCC) cell lines stably expressing mutant S100A4 p…	2016	['Cheng LH', 'Hung KF', 'Huang TF', 'Hsieh HP', 'Wang SY', 'Huang CY', 'Lo JF']	['Institute of Oral Biology, National Yang-Ming University, Taipei, Taiwan.', 'Department of Dentistry, School of Dentistry, National Yang-Ming University, Taipei, Taiwan.', 'School of Medicine, National Yang-Ming University, Taipei, Taiwan.', 'Department of Orthopedics and Traumatology, Taipei Veterans General Hospital, Taipei, Taiwan.', 'Department of Microbiology and Immunology, Medical Colleg…	United States	27793047	['Journal Article']	False	2	Cancer[TI] AND (S100A4[TI] OR CAPL[TI] OR MTS1[TI] OR S100A4[TI] OR Protein-S100-A4[TI] OR Calvasculin[TI] OR Metastasin[TI] OR Placental-calcium-binding-protein[TI] OR Protein-Mts1[TI] OR S100-calcium-binding-protein-A4[TI])
Serum metastasin mRNA is an important survival predictor in breast cancer.	This study investigates the possible prognostic role of serum metastasin messenger RNA (mRNA) in breast carcinoma as a non-invasive screening tool, and determines metastasin mRNA in the serum of breast cancer patients with high sensitivity (85%) and specificity (100%). A significant difference (P = 0.05) was observed between serum metastasin mRNA and the number of involved lymph nodes. Patients w…	2008	['El-Abd E', 'El-Tahan R', 'Fahmy L', 'Zaki S', 'Faid W', 'Sobhi A', 'Kandil K', 'El-Kwisky F']	['Molecular Biology Department, Medical Technology Centre, Alexandria University, Egypt. elabde@netscape.net']	Switzerland	19055112	['Comparative Study', 'Journal Article']	False	2	Cancer[TI] AND (S100A4[TI] OR CAPL[TI] OR MTS1[TI] OR S100A4[TI] OR Protein-S100-A4[TI] OR Calvasculin[TI] OR Metastasin[TI] OR Placental-calcium-binding-protein[TI] OR Protein-Mts1[TI] OR S100-calcium-binding-protein-A4[TI])
S100A4 overexpression proves to be independent marker for breast cancer progression.	BACKGROUND: Breast cancer is the most common cancer and cause of deaths in women around the world. Oncogene amplification usually occurs late in tumor progression and correlates well with aggressiveness of tumor. In fact the function of the S100A4 protein and its role in metastasis is unclear at present. The purpose of the study was to determine the expression of S100A4 protein in the invasion st…	2008	['Ismail NI', 'Kaur G', 'Hashim H', 'Hassan MS']	['Advanced Medical and Dental Institute (AMDI), Universiti Sains Malaysia (USM), Penang, Malaysia. nofal_ishahad@yahoo.com']	England	18771601	['Journal Article']	False	2	Cancer[TI] AND (S100A4[TI] OR CAPL[TI] OR MTS1[TI] OR S100A4[TI] OR Protein-S100-A4[TI] OR Calvasculin[TI] OR Metastasin[TI] OR Placental-calcium-binding-protein[TI] OR Protein-Mts1[TI] OR S100-calcium-binding-protein-A4[TI])
Systemic shRNA mediated knock down of S100A4 in colorectal cancer xenografted mice reduces metastasis formation.	The metastasis-inducing protein S100A4 was found to be a prognostic indicator for the development of metachronous metastases. S100A4 expression levels correlate with the formation of human colorectal cancer metastases and shorter patients' survival. Inhibition of S100A4 expression in patients might therefore result in decreased metastasis formation and prolonged survival. In the present study, we…	2012	['Dahlmann M', 'Sack U', 'Herrmann P', 'Lemm M', 'Fichtner I', 'Schlag PM', 'Stein U']	['Experimental and Clinical Research Center, joint cooperation between Charite, Medical Faculty and Max-Delbruck-Center for Molecular Medicine, Berlin, Germany.']	United States	22878175	['Journal Article', "Research Support, Non-U.S. Gov't"]	False	2	Cancer[TI] AND (S100A4[TI] OR CAPL[TI] OR MTS1[TI] OR S100A4[TI] OR Protein-S100-A4[TI] OR Calvasculin[TI] OR Metastasin[TI] OR Placental-calcium-binding-protein[TI] OR Protein-Mts1[TI] OR S100-calcium-binding-protein-A4[TI])
Combined aberrant expression of E-cadherin and S100A4, but not beta-catenin is associated with disease-free survival and overall survival in colorectal cancer patients.	BACKGROUND/AIMS: Epithelial-to-mesenchymal transition (EMT) in cancers is related to metastasis, recurrence, and poor prognosis. We evaluated whether EMT-related proteins can act as prognostic biomarkers in colorectal cancer (CRC) patients. METHODS: We evaluated the expression of E-cadherin, beta-catenin, and S100A4 by immunohistochemistry (IHC) in 333 CRC tissues from the tumor center and invasi…	2013	['Lee SJ', 'Choi SY', 'Kim WJ', 'Ji M', 'Lee TG', 'Son BR', 'Yoon SM', 'Sung R', 'Lee EJ', 'Youn SJ', 'Park SM']	['Department of Surgery, Chungbuk National University College of Medicine and Medical Research Institute, Cheongju, Chungbuk 361-763, Republic of Korea.']	England	23783026	['Journal Article', "Research Support, Non-U.S. Gov't"]	False	2	Cancer[TI] AND (S100A4[TI] OR CAPL[TI] OR MTS1[TI] OR S100A4[TI] OR Protein-S100-A4[TI] OR Calvasculin[TI] OR Metastasin[TI] OR Placental-calcium-binding-protein[TI] OR Protein-Mts1[TI] OR S100-calcium-binding-protein-A4[TI])
miR-3189-3p Mimics Enhance the Effects of S100A4 siRNA on the Inhibition of Proliferation and Migration of Gastric Cancer Cells by Targeting CFL2.	GDF15 is a downstream gene of S100A4. miR-3189 is embedded in the intron of GDF15-and coexpressed with it. miR-3189-3p functions to inhibit the proliferation and migration of glioblastoma cells. We speculated that S100A4 might regulate miR-3189-3p to affect its function in gastric cancer cells. Quantitative reverse transcription polymerase chain reaction (qRT-PCR) showed that miR-3189-3p expressi…	2018	['Bian Y', 'Guo J', 'Qiao L', 'Sun X']	['Department of Medical Genetics, China Medical University, Shenyang 110122, China. bianyue@cmu.edu.cn.', 'Department of Medical Genetics, China Medical University, Shenyang 110122, China. guojunfu@aliyun.com.', 'Teaching and Experiment Center, Liaoning University of Traditional Chinese Medicine, Shenyang110847, China. guojunfu@aliyun.com.', 'Department of Medical Genetics, China Medical Universi…	Switzerland	29342841	['Journal Article']	False	2	Cancer[TI] AND (S100A4[TI] OR CAPL[TI] OR MTS1[TI] OR S100A4[TI] OR Protein-S100-A4[TI] OR Calvasculin[TI] OR Metastasin[TI] OR Placental-calcium-binding-protein[TI] OR Protein-Mts1[TI] OR S100-calcium-binding-protein-A4[TI])
Nuclear factor of activated T cells 5 maintained by Hotair suppression of miR-568 upregulates S100 calcium binding protein A4 to promote breast cancer metastasis.	INTRODUCTION: The onset of distal metastasis, which underlies the high mortality of breast cancers, warrants substantial studies to depict its molecular basis. Nuclear factor of activated T cells 5 (NFAT5) is upregulated in various malignancies and is critically involved in migration and invasion of neoplastic cells. Nevertheless, the metastasis-related events potentiated by this transcriptional …	2014	['Li JT', 'Wang LF', 'Zhao YL', 'Yang T', 'Li W', 'Zhao J', 'Yu F', 'Wang L', 'Meng YL', 'Liu NN', 'Zhu XS', 'Gao CF', 'Jia LT', 'Yang AG']	nan	England	25311085	['Journal Article', "Research Support, Non-U.S. Gov't", 'Retracted Publication']	False	2	Cancer[TI] AND (S100A4[TI] OR CAPL[TI] OR MTS1[TI] OR S100A4[TI] OR Protein-S100-A4[TI] OR Calvasculin[TI] OR Metastasin[TI] OR Placental-calcium-binding-protein[TI] OR Protein-Mts1[TI] OR S100-calcium-binding-protein-A4[TI])
Relaxin enhances in-vitro invasiveness of breast cancer cell lines by upregulation of S100A4/MMPs signaling.	OBJECTIVES: Relaxin (RLX or RLN) levels are increased in cases of human breast cancer and has been shown to promote cancer cell migration in carcinoma cells of the breast; however, the cellular mechanisms of relaxin exposure in breast cancer cells are not fully understood. In human breast cancer cells, relaxin was shown to downregulate the metastasis-promoting protein S100A4, a highly significant…	2013	['Cao WH', 'Liu HM', 'Liu X', 'Li JG', 'Liang J', 'Liu M', 'Niu ZH']	['Department of Breast Surgery, and Oncology, Qingdao University, Qingdao, China.']	Italy	23543443	['Journal Article']	False	2	Cancer[TI] AND (S100A4[TI] OR CAPL[TI] OR MTS1[TI] OR S100A4[TI] OR Protein-S100-A4[TI] OR Calvasculin[TI] OR Metastasin[TI] OR Placental-calcium-binding-protein[TI] OR Protein-Mts1[TI] OR S100-calcium-binding-protein-A4[TI])
Overexpression of S100A4 is closely associated with progression of colorectal cancer.	AIM: To investigate whether S100A4 played an important role in the development or progression of colorectal cancer. METHODS: A total of 124 colorectal adenocarcinoma tissue specimens were analyzed by immunohistochemistry for the expression of S100A4 protein and subsequently investigated for the gene mutations in the coding region of S100A4 gene. The specimens were collected over a 3-year period i…	2005	['Cho YG', 'Kim CJ', 'Nam SW', 'Yoon SH', 'Lee SH', 'Yoo NJ', 'Lee JY', 'Park WS']	['Department of Pathology, College of Medicine, The Catholic University of Korea, 505 Banpo-dong, Seocho-gu, Seoul 137-701, South Korea.']	United States	16097057	['Journal Article', "Research Support, Non-U.S. Gov't"]	False	2	Cancer[TI] AND (S100A4[TI] OR CAPL[TI] OR MTS1[TI] OR S100A4[TI] OR Protein-S100-A4[TI] OR Calvasculin[TI] OR Metastasin[TI] OR Placental-calcium-binding-protein[TI] OR Protein-Mts1[TI] OR S100-calcium-binding-protein-A4[TI])
EZH2 Mediates the Regulation of S100A4 on E-cadherin Expression and the Proliferation, Migration of Gastric Cancer Cells.	BACKGROUND/AIMS: Several reports have showed the inverse correlation between S100A4 and E-cadherin expression, but the exact molecular mechanism remained unclear. It has been reported that EZH2 mediates transcriptional silencing of E-cadherin by trimethylating lysine 27 of histone H3 (H3K27me3). Therefore, we hypothesized that EZH2 might mediate the inhibition of S100A4 on E-cadherin and further …	2015	['Liu S', 'Chen D', 'Shen W', 'Chen L', 'Yu A', 'Fu H', 'Sun K', 'Sun X']	nan	Greece	26897964	['Journal Article', "Research Support, Non-U.S. Gov't"]	False	2	Cancer[TI] AND (S100A4[TI] OR CAPL[TI] OR MTS1[TI] OR S100A4[TI] OR Protein-S100-A4[TI] OR Calvasculin[TI] OR Metastasin[TI] OR Placental-calcium-binding-protein[TI] OR Protein-Mts1[TI] OR S100-calcium-binding-protein-A4[TI])
Hypoxia upregulates ovarian cancer invasiveness via the binding of HIF-1alpha to a hypoxia-induced, methylation-free hypoxia response element of S100A4 gene.	Hypoxia is known to play important roles in the development and progression of tumors. We previously demonstrated that S100A4, a critical molecule for metastasis, was upregulated in ovarian cancer cells. Therefore, we examined the mechanisms of the upregulation of S100A4 expression in ovarian carcinoma cells, with particular attention paid to the effects of hypoxia. The expression levels of S100A…	2012	['Horiuchi A', 'Hayashi T', 'Kikuchi N', 'Hayashi A', 'Fuseya C', 'Shiozawa T', 'Konishi I']	['Department of Obstetrics and Gynecology, Shinshu University Graduate School of Medicine, Matsumoto, Japan. aki9hori@shinshu-u.ac.jp']	United States	22287060	['Comparative Study', 'Journal Article', "Research Support, Non-U.S. Gov't"]	False	2	Cancer[TI] AND (S100A4[TI] OR CAPL[TI] OR MTS1[TI] OR S100A4[TI] OR Protein-S100-A4[TI] OR Calvasculin[TI] OR Metastasin[TI] OR Placental-calcium-binding-protein[TI] OR Protein-Mts1[TI] OR S100-calcium-binding-protein-A4[TI])
The MUC4 membrane-bound mucin regulates esophageal cancer cell proliferation and migration properties: Implication for S100A4 protein.	MUC4 is a membrane-bound mucin known to participate in tumor progression. It has been shown that MUC4 pattern of expression is modified during esophageal carcinogenesis, with a progressive increase from metaplastic lesions to adenocarcinoma. The principal cause of development of esophageal adenocarcinoma is the gastro-esophageal reflux, and MUC4 was previously shown to be upregulated by several b…	2011	['Bruyere E', 'Jonckheere N', 'Frenois F', 'Mariette C', 'Van Seuningen I']	['Inserm, UMR837, Jean-Pierre Aubert Research Center, Team 5 Mucins, Epithelial Differentiation and Carcinogenesis, rue Polonovski, 59045 Lille Cedex, France.']	United States	21889495	['Journal Article', "Research Support, Non-U.S. Gov't"]	False	2	Cancer[TI] AND (S100A4[TI] OR CAPL[TI] OR MTS1[TI] OR S100A4[TI] OR Protein-S100-A4[TI] OR Calvasculin[TI] OR Metastasin[TI] OR Placental-calcium-binding-protein[TI] OR Protein-Mts1[TI] OR S100-calcium-binding-protein-A4[TI])
Prognostic significance of S100A4 expression in stage II and III colorectal cancer: results from a population-based series and a randomized phase III study on adjuvant chemotherapy.	Current clinical algorithms are unable to precisely predict which colorectal cancer patients would benefit from adjuvant chemotherapy, and there is a need for novel biomarkers to improve the selection of patients. The metastasis-promoting protein S100A4 predicts poor outcome in colorectal cancer, but whether it could be used to guide clinical decision making remains to be resolved. S100A4 express…	2016	['Boye K', 'Jacob H', 'Frikstad KA', 'Nesland JM', 'Maelandsmo GM', 'Dahl O', 'Nesbakken A', 'Flatmark K']	['Department of Tumor Biology, Institute for Cancer Research, Norwegian Radium Hospital, Oslo University Hospital, Oslo, Norway.', 'Department of Oncology, Norwegian Radium Hospital, Oslo University Hospital, Oslo, Norway.', 'Section for Oncology, Department of Clinical Science, Faculty of Medicine and Dentistry, University of Bergen, Bergen, Norway.', 'Department of Tumor Biology, Institute for …	United States	27273130	['Clinical Trial, Phase III', 'Journal Article', 'Randomized Controlled Trial', "Research Support, Non-U.S. Gov't"]	False	2	Cancer[TI] AND (S100A4[TI] OR CAPL[TI] OR MTS1[TI] OR S100A4[TI] OR Protein-S100-A4[TI] OR Calvasculin[TI] OR Metastasin[TI] OR Placental-calcium-binding-protein[TI] OR Protein-Mts1[TI] OR S100-calcium-binding-protein-A4[TI])
p16/MTS1/INK4A suppresses prostate cancer by both pRb dependent and independent pathways.	Tumor suppressor gene p16 is a cyclin-dependent kinase inhibitor and an important negative cell cycle regulator. The inactivation of p16 appears to be a common event in prostate cancer. Replacement of p16 inhibits prostate tumor cell growth, but the mechanism is not known. Human prostate cancer cell lines PPC-1, which has an inactivated p16, and DU145, which has a nonfunctional retinoblastoma Rb …	2000	['Steiner MS', 'Wang Y', 'Zhang Y', 'Zhang X', 'Lu Y']	['University of Tennessee Urologic Research Laboratories, Department of Urology, University of Tennessee-Memphis, Memphis, Tennessee 38163, USA.']	England	10713671	['Journal Article', "Research Support, Non-U.S. Gov't"]	False	2	Cancer[TI] AND (S100A4[TI] OR CAPL[TI] OR MTS1[TI] OR S100A4[TI] OR Protein-S100-A4[TI] OR Calvasculin[TI] OR Metastasin[TI] OR Placental-calcium-binding-protein[TI] OR Protein-Mts1[TI] OR S100-calcium-binding-protein-A4[TI])
Src kinase pathway is involved in NFAT5-mediated S100A4 induction by hyperosmotic stress in colon cancer cells.	S100A4 is associated with the progression of many types of cancers as well as several nonmalignant conditions. However, how it is regulated by intracellular signaling and/or at the transcriptional level has not been extensively studied. We recently demonstrated that S100A4 is partially regulated by nuclear factor in activated T cell 5 (NFAT5) downstream of integrin alpha6beta4. NFAT5 is a mammali…	2011	['Chen M', 'Sastry SK', "O'Connor KL"]	['Markey Cancer Center, University of Kentucky, 741 S. Limestone St., Lexington, KY 40506-0509, USA.']	United States	21289293	['Journal Article']	False	2	Cancer[TI] AND (S100A4[TI] OR CAPL[TI] OR MTS1[TI] OR S100A4[TI] OR Protein-S100-A4[TI] OR Calvasculin[TI] OR Metastasin[TI] OR Placental-calcium-binding-protein[TI] OR Protein-Mts1[TI] OR S100-calcium-binding-protein-A4[TI])
RPS12-specific shRNA inhibits the proliferation, migration of BGC823 gastric cancer cells with S100A4 as a downstream effector.	Our previous study using suppression subtractive hybridization (SSH), cDNA microarray and semi-quantitative RT-PCR showed that RPS12 was overexpressed in gastric cancer and it was closely related to metastasis. However, the role of RPS12 in gastric cancer is not clear, which led us to conduct the current study to further investigate the effects of RPS12 on the proliferation and migration of gastr…	2013	['Chen D', 'Zhang R', 'Shen W', 'Fu H', 'Liu S', 'Sun K', 'Sun X']	['Department of Medical Genetics, China Medical University, Shenyang 110001, PR China.']	Greece	23546393	['Journal Article', "Research Support, Non-U.S. Gov't"]	False	2	Cancer[TI] AND (S100A4[TI] OR CAPL[TI] OR MTS1[TI] OR S100A4[TI] OR Protein-S100-A4[TI] OR Calvasculin[TI] OR Metastasin[TI] OR Placental-calcium-binding-protein[TI] OR Protein-Mts1[TI] OR S100-calcium-binding-protein-A4[TI])
Overexpression of protein S100A4 is independently associated with overall survival in stage C colonic cancer but only in cytoplasm at the advancing tumour front.	PURPOSE: S100A4, a multifunctional protein, has been linked to the invasive growth and metastases of several human cancers. This study investigated the association between S100A4 and overall survival and other clinicopathological features in patients with stage C colonic cancer. METHODS: Clinical and pathological data were obtained from a prospective hospital registry of 409 patients who had a re…	2012	['Kho PS', 'Jankova L', 'Fung CL', 'Chan C', 'Clarke C', 'Lin BP', 'Robertson G', 'Molloy M', 'Chapuis PH', 'Bokey EL', 'Dent OF', 'Clarke S']	['Department of Medicine, Concord Hospital, Sydney, New South Wales, Australia.']	Germany	22569556	['Journal Article', "Research Support, Non-U.S. Gov't"]	False	2	Cancer[TI] AND (S100A4[TI] OR CAPL[TI] OR MTS1[TI] OR S100A4[TI] OR Protein-S100-A4[TI] OR Calvasculin[TI] OR Metastasin[TI] OR Placental-calcium-binding-protein[TI] OR Protein-Mts1[TI] OR S100-calcium-binding-protein-A4[TI])
Overexpression of S100A4 is closely related to the aggressiveness of gastric cancer.	Elevated levels of the calcium-binding protein S100A4 cause metastasis of benign rat mammary tumor cells. To investigate whether S100A4 plays an important role in the invasion and metastasis of gastric cancers, we examined the gene mutations in the coding regions and expression patterns of the S100A4 in gastric adenocarcinoma in Korea. Moderate to strong expression of S100A4 was found in 53 (68.8…	2003	['Cho YG', 'Nam SW', 'Kim TY', 'Kim YS', 'Kim CJ', 'Park JY', 'Lee JH', 'Kim HS', 'Lee JW', 'Park CH', 'Song YH', 'Lee SH', 'Yoo NJ', 'Lee JY', 'Park WS']	['Department of Pathology, Cancer Research Institute, College of Medicine, The Catholic University of Korea, Seoul, Korea.']	Denmark	12887505	['Journal Article', "Research Support, Non-U.S. Gov't"]	False	2	Cancer[TI] AND (S100A4[TI] OR CAPL[TI] OR MTS1[TI] OR S100A4[TI] OR Protein-S100-A4[TI] OR Calvasculin[TI] OR Metastasin[TI] OR Placental-calcium-binding-protein[TI] OR Protein-Mts1[TI] OR S100-calcium-binding-protein-A4[TI])
Identification of Wnt pathway, uPA, PAI-1, MT1-MMP, S100A4 and CXCR4 associated with enhanced metastasis of human large cell lung cancer by DNA microarray.	AIM: The aim of this paper was to investigate the differentially expressed genes in large cell lung cancer cell lines with different metastatic potential, and to screen out new candidate genes related to metastasis of lung cancer. METHODS: The total RNAs of low and high metastatic large cell lung cancer cell lines (NL9980 and L9981) were extracted and processed, then hybridized to Affymetrix HG U…	2012	['Qiu X', 'Guo S', 'Wu H', 'Chen J', 'Zhou Q']	['Tianjin Medical University General Hospital, Heping District, Tianjin, China. zhouqh1016@yahoo.com.cn']	Italy	22653095	['Journal Article']	False	2	Cancer[TI] AND (S100A4[TI] OR CAPL[TI] OR MTS1[TI] OR S100A4[TI] OR Protein-S100-A4[TI] OR Calvasculin[TI] OR Metastasin[TI] OR Placental-calcium-binding-protein[TI] OR Protein-Mts1[TI] OR S100-calcium-binding-protein-A4[TI])
Association of S100A4 and osteopontin with specific prognostic factors and survival of patients with minimally invasive breast cancer.	PURPOSE: S100A4 and the estrogen-inducible osteopontin are alone capable of inducing angiogenesis and metastasis in rodent models for breast cancer. The present study assesses the relationship of S100A4 and osteopontin with vessel density and estrogen receptor alpha (ERalpha) in primary tumors and with survival of patients to ascertain their involvement in metastatic breast cancer. EXPERIMENTAL D…	2006	['de Silva Rudland S', 'Martin L', 'Roshanlall C', 'Winstanley J', 'Leinster S', 'Platt-Higgins A', 'Carroll J', 'West C', 'Barraclough R', 'Rudland P']	['Cancer and Polio Research Fund Laboratories, School of Biological Sciences, Royal Liverpool University Hospital, UK.']	United States	16489073	['Journal Article', "Research Support, Non-U.S. Gov't"]	False	2	Cancer[TI] AND (S100A4[TI] OR CAPL[TI] OR MTS1[TI] OR S100A4[TI] OR Protein-S100-A4[TI] OR Calvasculin[TI] OR Metastasin[TI] OR Placental-calcium-binding-protein[TI] OR Protein-Mts1[TI] OR S100-calcium-binding-protein-A4[TI])
Deregulated miR-296/S100A4 axis promotes tumor invasion by inducing epithelial-mesenchymal transition in human ovarian cancer.	S100A4 represents an important member of the S100 family of small calcium-binding proteins. Increased expression of S100A4 has been observed in chronic inflammatory and autoimmune diseases, such as idiopathic inflammatory myopathies. The majority of studies of S100A4 are focused on cancer research; however, the oncogenic roles of S100A4 in epithelial ovarian cancer (EOC) remain largely unexplored…	2016	['Yan W', 'Chen J', 'Chen Z', 'Chen H']	['Department of Neurology, Internal Medicine Ningbo No. 2 Hospital Ningbo 315000, Zhejiang Province, P. R. China.', 'Department of Neurology, Internal Medicine Ningbo No. 2 Hospital Ningbo 315000, Zhejiang Province, P. R. China.', 'Department of Neurology, Internal Medicine Ningbo No. 2 Hospital Ningbo 315000, Zhejiang Province, P. R. China.', 'Department of Neurology, Internal Medicine Ningbo No…	United States	27186401	['Journal Article']	False	2	Cancer[TI] AND (S100A4[TI] OR CAPL[TI] OR MTS1[TI] OR S100A4[TI] OR Protein-S100-A4[TI] OR Calvasculin[TI] OR Metastasin[TI] OR Placental-calcium-binding-protein[TI] OR Protein-Mts1[TI] OR S100-calcium-binding-protein-A4[TI])
Small interfering RNA targeting S100A4 sensitizes non-small-cell lung cancer cells (A549) to radiation treatment.	OBJECTIVE: This study aimed to investigate the impact of S100A4-small interfering RNA (S100A4-siRNA) on apoptosis and enhanced radiosensitivity in non-small-cell lung cancer (A549) cells. We also explored the mechanisms of radiosensitization and identified a new target to enhance radiosensitivity and gene therapy for non-small-cell lung cancer. METHODS: RNA interference is a powerful tool for gen…	2016	['Qi R', 'Qiao T', 'Zhuang X']	["Department of Oncology, Affiliated Jinshan Hospital, Fudan University, Shanghai, People's Republic of China.", "Department of Oncology, Affiliated Jinshan Hospital, Fudan University, Shanghai, People's Republic of China.", "Department of Oncology, Affiliated Jinshan Hospital, Fudan University, Shanghai, People's Republic of China."]	New Zealand	27382312	['Journal Article']	False	2	Cancer[TI] AND (S100A4[TI] OR CAPL[TI] OR MTS1[TI] OR S100A4[TI] OR Protein-S100-A4[TI] OR Calvasculin[TI] OR Metastasin[TI] OR Placental-calcium-binding-protein[TI] OR Protein-Mts1[TI] OR S100-calcium-binding-protein-A4[TI])
[Expression of mts1 gene in human breast cancer MCF-7 cells increases their malignancy].	nan	1999	['Grigorian MS', 'Ambartsumian NS', 'Georgiev GP', 'Lukanidin EM']	nan	Russia (Federation)	10546219	['Journal Article']	False	3	Cancer[TI] AND (S100A4[TI] OR CAPL[TI] OR MTS1[TI] OR S100A4[TI] OR Protein-S100-A4[TI] OR Calvasculin[TI] OR Metastasin[TI] OR Placental-calcium-binding-protein[TI] OR Protein-Mts1[TI] OR S100-calcium-binding-protein-A4[TI])
Comparison of the metastasis-inducing protein S100A4 (p9ka) with other prognostic markers in human breast cancer.	Our aim was to compare the occurrence and prognostic significance over 14-20 years of immunocytochemically detected S100A4 and other tumour variables in primary tumours from 349 patients with operable breast cancer. For a cut-off of 1% staining of the malignant cells, the antibody to S100A4 stains positively 56% of the carcinomas. There was a significant association of staining for S100A4 with tu…	2000	['Platt-Higgins AM', 'Renshaw CA', 'West CR', 'Winstanley JH', 'De Silva Rudland S', 'Barraclough R', 'Rudland PS']	['School of Biological Sciences, University of Liverpool, Liverpool, United Kingdom.']	United States	10754500	['Comparative Study', 'Journal Article', "Research Support, Non-U.S. Gov't"]	False	2	Cancer[TI] AND (S100A4[TI] OR CAPL[TI] OR MTS1[TI] OR S100A4[TI] OR Protein-S100-A4[TI] OR Calvasculin[TI] OR Metastasin[TI] OR Placental-calcium-binding-protein[TI] OR Protein-Mts1[TI] OR S100-calcium-binding-protein-A4[TI])
Focal S100A4 protein expression is an independent predictor of development of metastatic disease in cystectomized bladder cancer patients.	OBJECTIVE: The prognosis of patients with apparently localized, operable, muscle-invasive bladder cancer depends to a large extent on the presence or absence of subclinical, microscopic distant metastases at the time of surgery. Expression of the S100A4 protein has been shown to correlate with the risk of metastasis in both animal tumour-model systems and clinical investigations in other tumour t…	2006	['Agerbaek M', 'Alsner J', 'Marcussen N', 'Lundbeck F', 'Von der Maase H']	['Department of Oncology, Aarhus University Hospital, Aarhus, Denmark. agerbaek@dadlnet.dk']	Switzerland	16632178	['Journal Article', "Research Support, Non-U.S. Gov't"]	False	2	Cancer[TI] AND (S100A4[TI] OR CAPL[TI] OR MTS1[TI] OR S100A4[TI] OR Protein-S100-A4[TI] OR Calvasculin[TI] OR Metastasin[TI] OR Placental-calcium-binding-protein[TI] OR Protein-Mts1[TI] OR S100-calcium-binding-protein-A4[TI])
Examination of tumour histopathology and gene expression in a neu/S100A4 transgenic model of metastatic breast cancer.	Elevated levels of the calcium-binding protein S100A4 have been causally linked to the metastatic spread of breast cancer cells in several in vitro and in vivo model systems and, more recently, correlated with patient death in a series of human breast cancer specimens. In transgenic mice expressing MMTV-neu transgenes in mammary gland, additional expression of S100A4 transgenes results in an enha…	2003	['Simpson PT', 'Shoker BS', 'Barraclough R', 'Halliwell N', 'Rudland PS', 'Sibson DR', 'Davies MP']	['Clatterbridge Cancer Research Trust, J.K. Douglas Laboratories, Clatterbridge Hospital, Bebington, Wirral, UK. psimpson@icr.ac.uk']	England	14632631	['Journal Article', "Research Support, Non-U.S. Gov't"]	False	2	Cancer[TI] AND (S100A4[TI] OR CAPL[TI] OR MTS1[TI] OR S100A4[TI] OR Protein-S100-A4[TI] OR Calvasculin[TI] OR Metastasin[TI] OR Placental-calcium-binding-protein[TI] OR Protein-Mts1[TI] OR S100-calcium-binding-protein-A4[TI])
CTGF enhances the motility of breast cancer cells via an integrin-alphavbeta3-ERK1/2-dependent S100A4-upregulated pathway.	Connective tissue growth factor (CTGF) expression is elevated in advanced stages of breast cancer, but the regulatory role of CTGF in invasive breast cancer cell phenotypes is unclear. Presently, overexpression of CTGF in MCF-7 cells (MCF-7/CTGF cells) enhanced cellular migratory ability and spindle-like morphological alterations, as evidenced by actin polymerization and focal-adhesion-complex ag…	2007	['Chen PS', 'Wang MY', 'Wu SN', 'Su JL', 'Hong CC', 'Chuang SE', 'Chen MW', 'Hua KT', 'Wu YL', 'Cha ST', 'Babu MS', 'Chen CN', 'Lee PH', 'Chang KJ', 'Kuo ML']	['Laboratory of Molecular and Cellular Toxicology, Institute of Toxicology, College of Medicine, National Taiwan University, and Department of Surgery, National Taiwan University Hospital, Taipei, Taiwan.']	England	17550972	['Journal Article', "Research Support, Non-U.S. Gov't"]	False	2	Cancer[TI] AND (S100A4[TI] OR CAPL[TI] OR MTS1[TI] OR S100A4[TI] OR Protein-S100-A4[TI] OR Calvasculin[TI] OR Metastasin[TI] OR Placental-calcium-binding-protein[TI] OR Protein-Mts1[TI] OR S100-calcium-binding-protein-A4[TI])
S100A4-induced cell motility and metastasis is restricted by the Wnt/beta-catenin pathway inhibitor calcimycin in colon cancer cells.	The calcium-binding protein S100A4 is a central mediator of metastasis formation in colon cancer. S100A4 is a target gene of the Wnt/beta-catenin pathway, which is constitutively active in the majority of colon cancers. In this study a high-throughput screen was performed to identify small-molecule compounds targeting the S100A4-promoter activity. In this screen calcimycin was identified as a tra…	2011	['Sack U', 'Walther W', 'Scudiero D', 'Selby M', 'Aumann J', 'Lemos C', 'Fichtner I', 'Schlag PM', 'Shoemaker RH', 'Stein U']	['Max-Delbruck-Center for Molecular Medicine, 13125 Berlin, Germany.']	United States	21795396	['Journal Article', "Research Support, Non-U.S. Gov't"]	False	2	Cancer[TI] AND (S100A4[TI] OR CAPL[TI] OR MTS1[TI] OR S100A4[TI] OR Protein-S100-A4[TI] OR Calvasculin[TI] OR Metastasin[TI] OR Placental-calcium-binding-protein[TI] OR Protein-Mts1[TI] OR S100-calcium-binding-protein-A4[TI])
Deletional, mutational, and methylation analyses of CDKN2 (p16/MTS1) in primary and metastatic prostate cancer.	The tumor suppressor gene CDKN2 (p16/MTS1) resides on chromosome 9p21 and encodes a 16 kDa inhibitor of the cyclin-dependent kinases. Inactivation of CDKN2 by homozygous deletion, point mutation, and recently described aberrant methylation in the 5' promoter region may increase progression through the cell cycle in tumors. In this study, we examine the CDKN2 gene for the presence of inactivating …	1997	['Jarrard DF', 'Bova GS', 'Ewing CM', 'Pin SS', 'Nguyen SH', 'Baylin SB', 'Cairns P', 'Sidransky D', 'Herman JG', 'Isaacs WB']	['Brady Urologic Research, Johns Hopkins University School of Medicine, Baltimore, Maryland.']	United States	9171999	['Journal Article', "Research Support, Non-U.S. Gov't", "Research Support, U.S. Gov't, P.H.S."]	False	2	Cancer[TI] AND (S100A4[TI] OR CAPL[TI] OR MTS1[TI] OR S100A4[TI] OR Protein-S100-A4[TI] OR Calvasculin[TI] OR Metastasin[TI] OR Placental-calcium-binding-protein[TI] OR Protein-Mts1[TI] OR S100-calcium-binding-protein-A4[TI])
Transfection of S100A4 produces metastatic variants of an orthotopic model of bladder cancer.	The calcium-binding protein S100A4 induces the metastatic phenotype in rodent models of breast cancer, and its expression strongly correlates with reduced survival in human breast and bladder cancer. We have established an orthotopic model of bladder cancer by injecting a cell line derived from a carcinogen-induced rat bladder tumor into the muscular wall of syngeneic rats. MYU-3L cells produce r…	2002	['Levett D', 'Flecknell PA', 'Rudland PS', 'Barraclough R', 'Neal DE', 'Mellon JK', 'Davies BR']	['Department of Surgery, The Medical School, University of Newcastle-Upon-Tyne, Newcastle NE2 4HH, United Kingdom.']	United States	11839590	['Journal Article', "Research Support, Non-U.S. Gov't"]	False	2	Cancer[TI] AND (S100A4[TI] OR CAPL[TI] OR MTS1[TI] OR S100A4[TI] OR Protein-S100-A4[TI] OR Calvasculin[TI] OR Metastasin[TI] OR Placental-calcium-binding-protein[TI] OR Protein-Mts1[TI] OR S100-calcium-binding-protein-A4[TI])
Metastasis-associated protein S100A4 and p53 predict relapse in curatively resected stage III and IV (M0) gastric cancer.	PURPOSE: Pathologic stage is the most important predictive factor of relapse in gastric cancer after curative resection. However, patients with the same stage often have different risks of relapse. Here, we investigated whether the expressions of molecular markers can supplement the current staging system in terms of relapse prediction. PATIENTS AND METHODS: One hundred and nine stage III or IV (…	2008	['Kim YJ', 'Kim MA', 'Im SA', 'Kim TM', 'Kim DW', 'Yang HK', 'Heo DS', 'Lee KU', 'Choe KJ', 'Kim NK', 'Kim TY', 'Kim WH', 'Bang YJ']	['Department of Internal Medicine, Seoul National University College of Medicine, Seoul, Korea.']	England	18259945	['Journal Article', "Research Support, Non-U.S. Gov't"]	False	2	Cancer[TI] AND (S100A4[TI] OR CAPL[TI] OR MTS1[TI] OR S100A4[TI] OR Protein-S100-A4[TI] OR Calvasculin[TI] OR Metastasin[TI] OR Placental-calcium-binding-protein[TI] OR Protein-Mts1[TI] OR S100-calcium-binding-protein-A4[TI])
Evaluation of S100A4 mRNA in EUS-FNA specimens for the assessment of chemosensitivity to gemcitabine from patients with unresectable pancreatic cancer.	BACKGROUND/AIMS: Gemcitabine (GEM) is the first-line chemotherapy in patients with unresectable pancreatic cancer. However, the clinical outcomes of this regimen are still unsatisfactory in prolonging survival. Resistant to GEM is one of the reasons for poor prognosis. Therefore, looking for molecular biomarkers to predict chemosensitivity to GEM is important for treatment in unresectable pancrea…	2015	['Ma G', 'Sun Y', 'Fu S']	['Department of Diagnostic Ultrasound, The Affiliated Hospital of Weifang Medical College Weifang, China.', 'Department of Diagnostic Ultrasound, The Fouth Hospital of Jinan Jinan, Shandong, China.', "Department of Diagnostic Ultrasound, The People's Hospital of Weifang Weifang, China."]	United States	26722531	['Journal Article']	False	2	Cancer[TI] AND (S100A4[TI] OR CAPL[TI] OR MTS1[TI] OR S100A4[TI] OR Protein-S100-A4[TI] OR Calvasculin[TI] OR Metastasin[TI] OR Placental-calcium-binding-protein[TI] OR Protein-Mts1[TI] OR S100-calcium-binding-protein-A4[TI])
Prognostic significance of metastasis-associated protein S100A4 (Mts1) in prostate cancer progression and chemoprevention regimens in an autochthonous mouse model.	PURPOSE: We recently showed that metastasis-promoting Mts1 gene (S100A4) and protein is overexpressed during progression of prostate cancer in humans. The purpose of this study was to assess the expression of S100A4 during autochthonous prostate cancer progression in transgenic adenocarcinoma of the mouse prostate (TRAMP) model. Because oral consumption of green tea polyphenols (GTP) has been sho…	2005	['Saleem M', 'Adhami VM', 'Ahmad N', 'Gupta S', 'Mukhtar H']	['Department of Dermatology, University of Wisconsin-Madison, Wisconsin 53706, USA.']	United States	15671539	['Journal Article', 'Research Support, N.I.H., Extramural', "Research Support, Non-U.S. Gov't", "Research Support, U.S. Gov't, P.H.S."]	False	2	Cancer[TI] AND (S100A4[TI] OR CAPL[TI] OR MTS1[TI] OR S100A4[TI] OR Protein-S100-A4[TI] OR Calvasculin[TI] OR Metastasin[TI] OR Placental-calcium-binding-protein[TI] OR Protein-Mts1[TI] OR S100-calcium-binding-protein-A4[TI])
Clinical significance of S100A4 and E-cadherin-related adhesion molecules in non-small cell lung cancer.	S100A4 has been implicated in the malignant phenotype of tumor cells, including cell motility, but the biological function is hardly known. A recent study suggests that S100A4-induced invasiveness in malignant tumor cells is partially caused by down-regulation of E-cadherin. To clarify the clinical significance of S100A4 and its association with E-cadherin-mediated cell-to-cell adhesion system, w…	2000	['Kimura K', 'Endo Y', 'Yonemura Y', 'Heizmann CW', 'Schafer BW', 'Watanabe Y', 'Sasaki T']	['Department of Experimental Therapeutics, Cancer Research Institute, Kanazawa University, Kanazawa 920-0934, Japan.']	Greece	10811984	['Journal Article', "Research Support, Non-U.S. Gov't"]	False	2	Cancer[TI] AND (S100A4[TI] OR CAPL[TI] OR MTS1[TI] OR S100A4[TI] OR Protein-S100-A4[TI] OR Calvasculin[TI] OR Metastasin[TI] OR Placental-calcium-binding-protein[TI] OR Protein-Mts1[TI] OR S100-calcium-binding-protein-A4[TI])
High-level expression of S100A4 correlates with lymph node metastasis and poor prognosis in patients with gastric cancer.	BACKGROUND: The present study investigated the clinical significance of S100 calcium binding protein A4 in the development, progression, and metastasis of gastric cancer. METHODS: Tumor tissue, adjacent normal tissue, and lymph node and peritoneal metastases were obtained from patients with gastric cancer, and their gene expression profiles were analyzed by Affymetrix GeneChip HG-U133A2.0 array. …	2010	['Wang YY', 'Ye ZY', 'Zhao ZS', 'Tao HQ', 'Chu YQ']	["Wenzhou Medical College, Wenzhou, Zhejiang, People's Republic of China."]	United States	19820999	['Journal Article', "Research Support, Non-U.S. Gov't"]	False	2	Cancer[TI] AND (S100A4[TI] OR CAPL[TI] OR MTS1[TI] OR S100A4[TI] OR Protein-S100-A4[TI] OR Calvasculin[TI] OR Metastasin[TI] OR Placental-calcium-binding-protein[TI] OR Protein-Mts1[TI] OR S100-calcium-binding-protein-A4[TI])
KOC (K homology domain containing protein overexpressed in cancer) and S100A4-protein immunoreactivity improves the diagnostic sensitivity of biliary brushing cytology for diagnosing pancreaticobiliary malignancies.	Biliary tract brush cytology is one of the favored methods of evaluating lesions of the pancreatobiliary tract. However, although its specificity has been reported to be high (91-100%), the sensitivity is lower (30-88%). In this study we applied KOC and S100A4 protein immunocytochemistry to assess their potential use as adjunct markers in differentiating benign from malignant cells, and improve t…	2008	['Ligato S', 'Zhao H', 'Mandich D', 'Cartun RW']	['Department of Pathology and Laboratory Medicine Hartford Hospital, Hartford, Connecticut 06102, USA. sligato@harthosp.org']	United States	18618724	['Journal Article']	False	2	Cancer[TI] AND (S100A4[TI] OR CAPL[TI] OR MTS1[TI] OR S100A4[TI] OR Protein-S100-A4[TI] OR Calvasculin[TI] OR Metastasin[TI] OR Placental-calcium-binding-protein[TI] OR Protein-Mts1[TI] OR S100-calcium-binding-protein-A4[TI])
Expression of cell cycle-regulatory proteins rb, p16/MTS1, p27/KIP1, p21/WAF1, cyclin D1 and cyclin E in breast cancer: correlations with expression of activating protein-1 family members.	The activating protein-1 (AP-1) complex is a mitogen-activated composite transcription factor that leads to activation of various target genes and enhanced proliferation of many cells after stimulation by TPA, EGF, serum, etc. The molecular mechanism of cell-cycle activation by AP-1 complexes remains unclear. Therefore, we studied protein expression of 6 cell cycle-regulatory proteins (Rb, p16, p…	2000	['Milde-Langosch K', 'Bamberger AM', 'Methner C', 'Rieck G', 'Loning T']	['Department of Gynecopathology, Institute of Pathology, University Hospital Eppendorf, Hamburg, Germany. milde@uke.uni-hamburg.de']	United States	10918184	['Journal Article', "Research Support, Non-U.S. Gov't"]	False	2	Cancer[TI] AND (S100A4[TI] OR CAPL[TI] OR MTS1[TI] OR S100A4[TI] OR Protein-S100-A4[TI] OR Calvasculin[TI] OR Metastasin[TI] OR Placental-calcium-binding-protein[TI] OR Protein-Mts1[TI] OR S100-calcium-binding-protein-A4[TI])
Prognostic Value of Promoter Hypermethylation of Retinoic Acid Receptor Beta (RARB) and CDKN2 (p16/MTS1) in Prostate Cancer.	OBJECTIVE: The molecular mechanism of prostate cancer is poorly understood. The aim of the study was to investigate the prevalence and prognostic value of promoter hypermethylation of retinoic acid receptor beta (RARB) and p16 among benign prostatic hyperplasia (BPH) and prostate cancer patients. METHODS: In this case-control study, 63 patients were included in three groups; 21 with BPH as the co…	2011	['Ameri A', 'Alidoosti A', 'Hosseini SY', 'Parvin M', 'Emranpour MH', 'Taslimi F', 'Salehi E', 'Fadavip P']	['Department of Radiation Oncology, Imam Hossein Hospital, Shahid Beheshti University of Medical Sciences, Tehran, Iran;']	China	23358881	['Journal Article']	False	2	Cancer[TI] AND (S100A4[TI] OR CAPL[TI] OR MTS1[TI] OR S100A4[TI] OR Protein-S100-A4[TI] OR Calvasculin[TI] OR Metastasin[TI] OR Placental-calcium-binding-protein[TI] OR Protein-Mts1[TI] OR S100-calcium-binding-protein-A4[TI])
[Correlations of S100A4 protein expression to invasion and metastasis of non-small cell lung cancer].	BACKGROUND & OBJECTIVE: Metastasis-associated protein S100A4 is overexpressed in many malignant tumor cells; it may play a pivotal role in invasion and metastasis of malignant tumors. This study was to determine the expression of S100A4 in human non-small cell lung cancer (NSCLC), and to investigate its correlations to invasion and metastasis of NSCLC. METHODS: The expression of S100A4 in 41 spec…	2006	['Chen XL', 'Zhang WG', 'Chen XY', 'Sun ZM', 'Liu SH']	["Department of Hematology, The Second Affiliated Hospital, Xi'an Jiaotong University, Xi'an, Shaanxi, 710004, P. R. China."]	China	16965657	['Journal Article']	False	2	Cancer[TI] AND (S100A4[TI] OR CAPL[TI] OR MTS1[TI] OR S100A4[TI] OR Protein-S100-A4[TI] OR Calvasculin[TI] OR Metastasin[TI] OR Placental-calcium-binding-protein[TI] OR Protein-Mts1[TI] OR S100-calcium-binding-protein-A4[TI])
The S100A4 D10V polymorphism is related to cell migration ability but not drug resistance in gastric cancer cells.	Upregulation of the metastasis-promoting S100A4 protein has been linked to tumor migration and invasion, and clinical studies have demonstrated that significant expression of S100A4 in primary tumors is indicative of poor prognosis. However, the involvement of S100A4 in the drug responsiveness of gastric cancer remains unclear. In the present study, we used gastric cancer cell lines as a model to…	2014	['Yuan TM', 'Liang RY', 'Hsiao NW', 'Chuang SM']	['Institute of Biomedical Sciences, National Chung Hsing University, Taichung 40227, Taiwan, R.O.C.', 'Institute of Biomedical Sciences, National Chung Hsing University, Taichung 40227, Taiwan, R.O.C.', 'Institute of Biotechnology, National Changhua University of Education, Changhua 50007, Taiwan, R.O.C.', 'Institute of Biomedical Sciences, National Chung Hsing University, Taichung 40227, Taiwan,…	Greece	25310523	['Journal Article', "Research Support, Non-U.S. Gov't"]	False	2	Cancer[TI] AND (S100A4[TI] OR CAPL[TI] OR MTS1[TI] OR S100A4[TI] OR Protein-S100-A4[TI] OR Calvasculin[TI] OR Metastasin[TI] OR Placental-calcium-binding-protein[TI] OR Protein-Mts1[TI] OR S100-calcium-binding-protein-A4[TI])
Molecular analysis of the cyclin-dependent kinase inhibitor genes p15INK4b/MTS2, p16INK4/MTS1, p18 and p19 in human cancer cell lines.	Cyclin-dependent kinase-4 inhibitor genes (INK4) regulate the cell cycle and are candidate tumor-suppressor genes. To determine if alterations in the coding regions of the p18 and p19 genes, which are novel members of the INK4 family and if they correlate with the development of human cancer, 100 human cancer cell lines were analyzed. Two other INK4 gene family members, p15INK4b/MTS2 and p16INK4/…	1996	['Gemma A', 'Takenoshita S', 'Hagiwara K', 'Okamoto A', 'Spillare EA', 'McMemamin MG', 'Hussain SP', 'Forrester K', 'Zariwala M', 'Xiong Y', 'Harris CC']	['Laboratory of Human Carcinogenesis, National Cancer Institute, NIH, Bethesda, MD 20892-4255, USA.']	United States	8938142	['Journal Article']	False	2	Cancer[TI] AND (S100A4[TI] OR CAPL[TI] OR MTS1[TI] OR S100A4[TI] OR Protein-S100-A4[TI] OR Calvasculin[TI] OR Metastasin[TI] OR Placental-calcium-binding-protein[TI] OR Protein-Mts1[TI] OR S100-calcium-binding-protein-A4[TI])
Alterations of the p16/MTS1-tumor suppressor gene in gastric cancer.	Deletions, mutations and the functional inactivation of tumor suppressor gene p16 are involved in the genesis of different neoplasias. Little is known about the role of p16 gene alterations in the genesis of gastric carcinomas. This study aimed to detect genetic alterations of the p16 gene in gastric carcinomas. We analyzed p16 gene mutations and the frequency of loss of heterozygosity (LOH) at t…	1998	['Gunther T', 'Schneider-Stock R', 'Pross M', 'Manger T', 'Malfertheiner P', 'Lippert H', 'Roessner A']	['Department of Pathology, Otto-von-Guericke University, Magdeburg, Germany.']	Germany	9894245	['Journal Article']	False	2	Cancer[TI] AND (S100A4[TI] OR CAPL[TI] OR MTS1[TI] OR S100A4[TI] OR Protein-S100-A4[TI] OR Calvasculin[TI] OR Metastasin[TI] OR Placental-calcium-binding-protein[TI] OR Protein-Mts1[TI] OR S100-calcium-binding-protein-A4[TI])
Heat shock modulates the expression of the metastasis associated gene MTS1 and proliferation of murine and human cancer cells.	Mts1 is a metastasis-associated gene of the S-100 gene family and codes for a Ca2+-binding protein. It is highly expressed in murine and human cancers of high invasive and metastatic potential. Recent work has shown that the mts1 protein might be involved in cell cycle regulation. An upregulation of its expression drives cells into the S phase, together with an enhanced expression of p53 phosphop…	1998	['Albertazzi E', 'Cajone F', 'Lakshmi MS', 'Sherbet GV']	['Department of General Pathology, University of Milan, Italy.']	United States	9468217	['Journal Article', "Research Support, Non-U.S. Gov't"]	False	2	Cancer[TI] AND (S100A4[TI] OR CAPL[TI] OR MTS1[TI] OR S100A4[TI] OR Protein-S100-A4[TI] OR Calvasculin[TI] OR Metastasin[TI] OR Placental-calcium-binding-protein[TI] OR Protein-Mts1[TI] OR S100-calcium-binding-protein-A4[TI])
Short hairpin RNA-mediated inhibition of S100A4 promotes apoptosis and suppresses proliferation of BGC823 gastric cancer cells in vitro and in vivo.	S100A4 has been found to be over-expressed in gastric cancer and associated with poor prognosis of the patients, yet the exact role and molecular mechanism of S100A4 in gastric cancer has not been determined. We found that S100A4 inhibition by RNAi lead to reduced proliferation and increased apoptosis of gastric cancer cell line BGC823. Intratumoral injection of pS100A4-shRNA suppressed tumor gro…	2010	['Hua J', 'Chen D', 'Fu H', 'Zhang R', 'Shen W', 'Liu S', 'Sun K', 'Sun X']	['Department of Medical Genetics, China Medical University, Shenyang, Liaoning, China. huajungirl@yahoo.com.cn']	Ireland	19945782	['Journal Article', "Research Support, Non-U.S. Gov't"]	False	2	Cancer[TI] AND (S100A4[TI] OR CAPL[TI] OR MTS1[TI] OR S100A4[TI] OR Protein-S100-A4[TI] OR Calvasculin[TI] OR Metastasin[TI] OR Placental-calcium-binding-protein[TI] OR Protein-Mts1[TI] OR S100-calcium-binding-protein-A4[TI])
Expression of S100A4 by a variety of cell types present in the tumor microenvironment of human breast cancer.	The S100A4 protein, which is involved in the metastasis process, is a member of the S100 superfamily of Ca-binding proteins. Members of this family are multifunctional signaling proteins with dual extra and intracellular functions involved in the regulation of diverse cellular processes. Several studies have established a correlation between S100A4 protein expression and worse prognosis for patie…	2007	['Cabezon T', 'Celis JE', 'Skibshoj I', 'Klingelhofer J', 'Grigorian M', 'Gromov P', 'Rank F', 'Myklebust JH', 'Maelandsmo GM', 'Lukanidin E', 'Ambartsumian N']	['Department of Proteomics in Cancer, Institute of Cancer Biology, Danish Cancer Society, Copenhagen, Denmark.']	United States	17565747	['Journal Article', "Research Support, Non-U.S. Gov't"]	False	2	Cancer[TI] AND (S100A4[TI] OR CAPL[TI] OR MTS1[TI] OR S100A4[TI] OR Protein-S100-A4[TI] OR Calvasculin[TI] OR Metastasin[TI] OR Placental-calcium-binding-protein[TI] OR Protein-Mts1[TI] OR S100-calcium-binding-protein-A4[TI])
The metastasis-associated gene S100A4 is a novel target of beta-catenin/T-cell factor signaling in colon cancer.	BACKGROUND & AIMS: Activation of the Wnt/beta-catenin pathway is frequently observed in colorectal cancers. Our aim was to elucidate the impact of gain-of-function beta-catenin on the metastasis-associated gene S100A4 in human colon cancer cell lines and tumors. METHODS: We analyzed cell lines heterozygous for gain-of-function and wild-type beta-catenin, and variants homozygous for gain- or loss-…	2006	['Stein U', 'Arlt F', 'Walther W', 'Smith J', 'Waldman T', 'Harris ED', 'Mertins SD', 'Heizmann CW', 'Allard D', 'Birchmeier W', 'Schlag PM', 'Shoemaker RH']	['Department of Surgery and Surgical Oncology, Robert-Rossle Cancer Hospital, Charite Campus Buch, Berlin, Germany. ustein@mdc-berlin.de']	United States	17101323	['Journal Article', "Research Support, Non-U.S. Gov't"]	False	2	Cancer[TI] AND (S100A4[TI] OR CAPL[TI] OR MTS1[TI] OR S100A4[TI] OR Protein-S100-A4[TI] OR Calvasculin[TI] OR Metastasin[TI] OR Placental-calcium-binding-protein[TI] OR Protein-Mts1[TI] OR S100-calcium-binding-protein-A4[TI])
Alterations in the tumor suppressor genes p53, RB, p16/MTS1, and p15/MTS2 in human pancreatic cancer and hepatoma cell lines.	The tumor suppressor genes p53, retinoblastoma (RB), p16, and p15 encode proteins that regulate the cell cycle cooperatively by controlling the transition from G1 to S phase and may play an important role in cell growth and differentiation. To screen for abnormalities in these genes in cancer, we performed genetic analysis in six human pancreatic cancer and five hepatoma cell lines, by single-str…	1997	['Kaino M']	['First Department of Internal Medicine, Yamaguchi University School of Medicine, Japan.']	Japan	9058294	['Journal Article']	False	2	Cancer[TI] AND (S100A4[TI] OR CAPL[TI] OR MTS1[TI] OR S100A4[TI] OR Protein-S100-A4[TI] OR Calvasculin[TI] OR Metastasin[TI] OR Placental-calcium-binding-protein[TI] OR Protein-Mts1[TI] OR S100-calcium-binding-protein-A4[TI])
Sonic hedgehog-Gli1 signaling pathway regulates the epithelial mesenchymal transition (EMT) by mediating a new target gene, S100A4, in pancreatic cancer cells.	AIMS: The hedgehog signaling pathway plays an important role in EMT of pancreatic cancer cells, but the precise mechanisms remain elusive. Because S100A4 as a key EMT moleculer marker was found to be upregulated upon Gli1 in pancreatic cancer cells, we focused on the relationship between Shh-Gli1 signals and S100 genes family. METHODS: On the base of cDNA microarray data, we investigated regulati…	2014	['Xu X', 'Su B', 'Xie C', 'Wei S', 'Zhou Y', 'Liu H', 'Dai W', 'Cheng P', 'Wang F', 'Xu X', 'Guo C']	["Department of Gastroenterology, the Tenth People's Hospital of Shanghai, Tongji University, Shanghai, China.", "Department of Endocrinology, the Tenth People's Hospital of Shanghai, Tongji University, Shanghai, China.", 'Department of Gastroenterology, the Second Hospital of Zhejiang University, Hangzhou, Zhejiang Province, China.', 'Department of Gastroenterology, the Second Hospital of Zhejia…	United States	25072505	['Journal Article', "Research Support, Non-U.S. Gov't"]	False	2	Cancer[TI] AND (S100A4[TI] OR CAPL[TI] OR MTS1[TI] OR S100A4[TI] OR Protein-S100-A4[TI] OR Calvasculin[TI] OR Metastasin[TI] OR Placental-calcium-binding-protein[TI] OR Protein-Mts1[TI] OR S100-calcium-binding-protein-A4[TI])
Absence of p16/MTS1 gene mutations in human prostate cancer.	The tumor suppressor gene p16/MTS1, located on chromosome 9p21, is a cell cycle regulatory gene which is frequently altered in human cancers. The role of this gene in prostate cancer is unknown. To determine the frequency of deletions and point mutations of p16/MTS1 in human prostate cancer, we examined 18 cancer and matched benign and hyperplastic tissue specimens. Deletions of p16/MTS1 were det…	1996	['Chen W', 'Weghorst CM', 'Sabourin CL', 'Wang Y', 'Wang D', 'Bostwick DG', 'Stoner GD']	['Department of Pathology, School of Public Health, The Ohio State University, Columbus 43210, USA.']	England	9006095	['Journal Article', "Research Support, U.S. Gov't, P.H.S."]	False	2	Cancer[TI] AND (S100A4[TI] OR CAPL[TI] OR MTS1[TI] OR S100A4[TI] OR Protein-S100-A4[TI] OR Calvasculin[TI] OR Metastasin[TI] OR Placental-calcium-binding-protein[TI] OR Protein-Mts1[TI] OR S100-calcium-binding-protein-A4[TI])
Integrin (alpha6beta4) signals through Src to increase expression of S100A4, a metastasis-promoting factor: implications for cancer cell invasion.	Integrin alpha6beta4 is linked to cancer cell motility and invasion in aggressive and metastatic cancer cells. In this study, we showed that expression of the beta4 integrin in MDA-MB-435 cancer cells (MDA-MB-435/beta4) leads to a dramatic increase in expression of a metastasis-promoting factor, S100A4, as determined by affymetrix gene chip microarray, quantitative real-time PCR, and Western blot…	2009	['Kim TH', 'Kim HI', 'Soung YH', 'Shaw LA', 'Chung J']	['Department of Biochemistry and Molecular Biology, Louisiana State University Health Sciences Center, Shreveport, Louisiana, USA.']	United States	19808905	['Journal Article', "Research Support, Non-U.S. Gov't"]	False	2	Cancer[TI] AND (S100A4[TI] OR CAPL[TI] OR MTS1[TI] OR S100A4[TI] OR Protein-S100-A4[TI] OR Calvasculin[TI] OR Metastasin[TI] OR Placental-calcium-binding-protein[TI] OR Protein-Mts1[TI] OR S100-calcium-binding-protein-A4[TI])
[Inverse correlation of S100A4 and E-cad protein expression and their clinical significance in non-small cell lung cancer].	OBJECTIVE: The purpose of the present study was to explore the relationship between the expression of S100A4 and E-cad protein and some clinicopathological factors such as histological types, TNM stages, lymph node metastasis and prognosis in non-small cell lung cancer (NSCLC), and analyze whether there is a correlation between them. METHODS: The expression of S100A4 protein and E-cad protein was…	2007	['Qi RX', 'Xu XY']	['Department of Radiotherapy, Jinshan Hospital, Fudan University, Shanghai 200540, China. qiruixue@126.com']	China	18246798	['Journal Article']	False	2	Cancer[TI] AND (S100A4[TI] OR CAPL[TI] OR MTS1[TI] OR S100A4[TI] OR Protein-S100-A4[TI] OR Calvasculin[TI] OR Metastasin[TI] OR Placental-calcium-binding-protein[TI] OR Protein-Mts1[TI] OR S100-calcium-binding-protein-A4[TI])
Mutational analysis of CDKN2 (CDK4I/MTS1) gene in tissues and cell lines of human prostate cancer.	To study mutation of the CDKN2 gene in prostate cancer, samples from 51 Japanese patients and four human prostate cancer cell lines were examined by single-strand conformation polymorphism analysis and direct sequencing. Only one out of 51 (2%) patients revealed a mutation, which was a 24 bp deletion from the 5'-untranslated region to codon 3, resulting in loss of the initiation site. One of the …	1995	['Komiya A', 'Suzuki H', 'Aida S', 'Yatani R', 'Shimazaki J']	['Department of Urology, School of Medicine, Chiba University.']	Japan	7559077	['Journal Article', "Research Support, Non-U.S. Gov't"]	False	2	Cancer[TI] AND (S100A4[TI] OR CAPL[TI] OR MTS1[TI] OR S100A4[TI] OR Protein-S100-A4[TI] OR Calvasculin[TI] OR Metastasin[TI] OR Placental-calcium-binding-protein[TI] OR Protein-Mts1[TI] OR S100-calcium-binding-protein-A4[TI])
Prediction of nodal spread of breast cancer by using artificial neural network-based analyses of S100A4, nm23 and steroid receptor expression.	The expression of tumour promoter gene S100A4, metastasis suppressor gene nm23, oestrogen and progesterone receptors, and tumour grade and size have been investigated for their potential to predict breast cancer progression. The molecular and cellular data have been analysed using artificial neural networks to determine the potential of these markers to predict the presence of metastatic tumour i…	2003	['Grey SR', 'Dlay SS', 'Leone BE', 'Cajone F', 'Sherbet GV']	['School of Electrical, Electronic and Computer Engineering, University of Newcastle upon Tyne, UK.']	Netherlands	14598884	['Journal Article']	False	2	Cancer[TI] AND (S100A4[TI] OR CAPL[TI] OR MTS1[TI] OR S100A4[TI] OR Protein-S100-A4[TI] OR Calvasculin[TI] OR Metastasin[TI] OR Placental-calcium-binding-protein[TI] OR Protein-Mts1[TI] OR S100-calcium-binding-protein-A4[TI])
S100A4 is an independent prognostic factor for patients with lung cancer: a meta-analysis.	OBJECTIVE: To evaluate the association of S100A4 levels with the prognosis of lung cancer (LC). METHODS: The RevMan 5.0 software was utilized to perform literature retrieval, data collection, and statistical analysis according to its guidelines. Literature-based searching was guided to gather data, and the fixed-effect model was used to pool the hazard ratio (HR) in this study. RESULTS: A total o…	2014	['Bai H', 'Qian JL', 'Han BH']	["Respiratory Department, Shanghai Chest Hospital, Shanghai Jiaotong University School of Medicine , Shanghai, People's Republic of China ."]	United States	24742244	['Journal Article', 'Meta-Analysis']	False	2	Cancer[TI] AND (S100A4[TI] OR CAPL[TI] OR MTS1[TI] OR S100A4[TI] OR Protein-S100-A4[TI] OR Calvasculin[TI] OR Metastasin[TI] OR Placental-calcium-binding-protein[TI] OR Protein-Mts1[TI] OR S100-calcium-binding-protein-A4[TI])
[Activator of metastasis in cancer cells, Mst1/S100A4 protein binds to tumor suppressor protein p53].	This study for the first time demonstrates a physical and functional interaction between the Ca(2+)-binding protein Mts1/S100A4 and tumor suppressor p53 protein. Using different in vitro and in vivo approaches, we have found that Mts1 can bind to the C-terminal regulatory domain of p53. The Mts1 binding to p53 promotes activation of the reporter gene transcription in vivo. A modulation of the p53…	2003	['Grigorian M', 'Lukanidin E']	['Institute of Cancer Biology, Danish Cancer Society, Copenhagen, Denmark.']	Russia (Federation)	12942774	['Journal Article']	False	2	Cancer[TI] AND (S100A4[TI] OR CAPL[TI] OR MTS1[TI] OR S100A4[TI] OR Protein-S100-A4[TI] OR Calvasculin[TI] OR Metastasin[TI] OR Placental-calcium-binding-protein[TI] OR Protein-Mts1[TI] OR S100-calcium-binding-protein-A4[TI])
Infrequent CDKN2 (MTS1/p16) gene alterations in human primary breast cancer.	Changes which lead to excessive cyclin production or to loss of cell cycle inhibition by proteins such as p16/MTS1 may release breast tumour cells from the constraints of cell division. In order to establish the frequency of MTS1/p16 gene alteration and its relation with genetic damage to the p53 and cyclin D1 genes, we have studied these gene abnormalities in 164 human primary breast cancers and…	1995	['Berns EM', 'Klijn JG', 'Smid M', 'van Staveren IL', 'Gruis NA', 'Foekens JA']	['Division of Endocrine Oncology (Department of Medical Oncology), Dr. Daniel den Hoed Cancer Center, Rotterdam, The Netherlands.']	England	7547249	['Journal Article', "Research Support, Non-U.S. Gov't"]	False	2	Cancer[TI] AND (S100A4[TI] OR CAPL[TI] OR MTS1[TI] OR S100A4[TI] OR Protein-S100-A4[TI] OR Calvasculin[TI] OR Metastasin[TI] OR Placental-calcium-binding-protein[TI] OR Protein-Mts1[TI] OR S100-calcium-binding-protein-A4[TI])
Deletion analysis at the DEL-27, APC and MTS1 loci in bladder cancer: LOH at the DEL-27 locus on 5p13-12 is a prognostic marker of tumor progression.	Inactivation of relevant tumor-suppressor genes by allelic or homozygous deletion is a characteristic event in tumor cells. Here, the prognostic value of allelic deletions on 5p13-12 at the putative del-27 tumor-suppressor locus and in the APC tumor-suppressor gene on 5q21, as well as homozygous deletions of the MTS1 (p16INK4, CDKN 2) tumor-suppressor gene on 9p21 was assessed in 87 bladder cance…	1997	['Bohm M', 'Kirch H', 'Otto T', 'Rubben H', 'Wieland I']	['Urologische Klinik, Universitatsklinikum Essen, Germany.']	United States	9221807	['Journal Article', "Research Support, Non-U.S. Gov't"]	False	2	Cancer[TI] AND (S100A4[TI] OR CAPL[TI] OR MTS1[TI] OR S100A4[TI] OR Protein-S100-A4[TI] OR Calvasculin[TI] OR Metastasin[TI] OR Placental-calcium-binding-protein[TI] OR Protein-Mts1[TI] OR S100-calcium-binding-protein-A4[TI])
[Correlations of S100A4 and MMP9 expressions to infiltration, metastasis and prognosis of non-small cell lung cancer].	OBJECTIVE: To observe the expressions of metastasis-associated protein (S100A4) and matrix metalloproteinase 9 (MMP9) in human non-small cell lung cancer (NSCLC) and investigate their correlations to the infiltration, metastasis and prognosis of NSCLC. METHODS: The expressions of S100A4 and MMP9 were detected in 41 NSCLC specimens and 6 normal lung tissue specimens using immunohistochemistry with…	2008	['Chen XL', 'Wang LC', 'Zhang WG', 'Chen XY', 'Sun ZM']	["Department of Hematology, Second Affiliated Hospital, Xi'an Jiaotong University, Xi'an 710004, China."]	China	18676277	['Journal Article']	False	2	Cancer[TI] AND (S100A4[TI] OR CAPL[TI] OR MTS1[TI] OR S100A4[TI] OR Protein-S100-A4[TI] OR Calvasculin[TI] OR Metastasin[TI] OR Placental-calcium-binding-protein[TI] OR Protein-Mts1[TI] OR S100-calcium-binding-protein-A4[TI])
Mutations in the p16INK4/MTS1/CDKN2, p15INK4B/MTS2, and p18 genes in primary and metastatic lung cancer.	We examined the genomic status of cyclin-dependent kinase-4 and -6 inhibitors, p16INK4,p15INK4B, and p18, in 40 primary lung cancers and 31 metastatic lung cancers. Alterations of the p16INK4 gene were detected in 6 (2 insertions and 4 homozygous deletions) of 22 metastatic non-small cell lung cancers (NSCLCs; 27%), but none were detected in 25 primary NSCLCs, 15 primary small cell lung cancers (…	1995	['Okamoto A', 'Hussain SP', 'Hagiwara K', 'Spillare EA', 'Rusin MR', 'Demetrick DJ', 'Serrano M', 'Hannon GJ', 'Shiseki M', 'Zariwala M', 'et al.']	['Laboratory of Human Carcinogenesis, National Cancer Institute, NIH, Bethesda, Maryland 20892-4255.']	United States	7882351	['Journal Article', "Research Support, Non-U.S. Gov't"]	False	2	Cancer[TI] AND (S100A4[TI] OR CAPL[TI] OR MTS1[TI] OR S100A4[TI] OR Protein-S100-A4[TI] OR Calvasculin[TI] OR Metastasin[TI] OR Placental-calcium-binding-protein[TI] OR Protein-Mts1[TI] OR S100-calcium-binding-protein-A4[TI])
Increased S100A4 expression combined with decreased E-cadherin expression predicts a poor outcome of patients with pancreatic cancer.	The calcium-binding protein, S100A4, with an inverse association of E-cadherin, is known to correlate with prognosis in various cancers. In this study, we investigated the expression of the S100A4 and E-cadherin status in relation to the clinicopathological parameters of pancreatic cancer. The expression status of these two proteins was examined in 72 specimens of primary pancreatic carcinoma wit…	2006	['Oida Y', 'Yamazaki H', 'Tobita K', 'Mukai M', 'Ohtani Y', 'Miyazaki N', 'Abe Y', 'Imaizumi T', 'Makuuchi H', 'Ueyama Y', 'Nakamura M']	['Department of Surgery, Tokai University School of Medicine, Kanagawa 259-1193, Japan.']	Greece	16865243	['Journal Article']	False	2	Cancer[TI] AND (S100A4[TI] OR CAPL[TI] OR MTS1[TI] OR S100A4[TI] OR Protein-S100-A4[TI] OR Calvasculin[TI] OR Metastasin[TI] OR Placental-calcium-binding-protein[TI] OR Protein-Mts1[TI] OR S100-calcium-binding-protein-A4[TI])
Infrequent alterations of the p16 (MTS-1) gene in human gastric cancer.	p16 (MTS-1, multiple tumor suppressor gene 1), a putative tumor suppressor gene, is one of the cyclin-dependent kinase inhibitors (CDI) and it regulates the G1/S transition of the cell cycle. To clarify the role of p16 in primary gastric cancer, we have investigated somatic mutations of this gene by using the polymerase chain reaction/single strand conformation polymorphism (PCR-SSCP) method. In …	1997	['Takaoka AS', 'Kakiuchi H', 'Itoh F', 'Hinoda Y', 'Kusano M', 'Ohara M', 'Tsukakoshi H', 'Hosokawa M', 'Imai K']	['First Department of Internal Medicine, Sapporo Medical University, Japan.']	United States	9222307	['Journal Article', "Research Support, Non-U.S. Gov't"]	False	2	Cancer[TI] AND (S100A4[TI] OR CAPL[TI] OR MTS1[TI] OR S100A4[TI] OR Protein-S100-A4[TI] OR Calvasculin[TI] OR Metastasin[TI] OR Placental-calcium-binding-protein[TI] OR Protein-Mts1[TI] OR S100-calcium-binding-protein-A4[TI])
[p16/CDKN2/MTS1 gene abnormality in lung cancer].	p16/CDKN2/MTS1, a putative tumor suppressor gene, located in the chromosome 9p21 region was cloned in 1994. This gene encodes a protein that binds to and inhibits cyclin-dependent kinase 4 (CDK4), and plays a role in cell cycle regulation. p16 gene has been reported to be homozygously deleted in a variety of human tumors. Using PCR-based assays for exons 2 and 3 of p16 gene, we found homozygous d…	1996	['Ohno A']	['Department of Pulmonary Medicine, Osaka City General Hospital.']	Japan	8838105	['English Abstract', 'Journal Article', 'Review']	True	1	Cancer[TI] AND (S100A4[TI] OR CAPL[TI] OR MTS1[TI] OR S100A4[TI] OR Protein-S100-A4[TI] OR Calvasculin[TI] OR Metastasin[TI] OR Placental-calcium-binding-protein[TI] OR Protein-Mts1[TI] OR S100-calcium-binding-protein-A4[TI])
Rare loss of heterozygosity of the MTS1 and MTS2 tumor suppressor genes in differentiated human thyroid cancer.	Loss of heterozygosity (LOH) of the MTS1 (p16) tumor suppressor gene has been reported to occur frequently in thyroid cancer cell lines. In order to determine the frequency of LOH for these multiple tumor suppressor genes, we used microsatellite markers IFNA and D9S171 to perform differential quantitative polymerase chain reaction. Tumor DNA was isolated from native sections of tumor tissue. Cont…	1998	['Schulte KM', 'Staudt S', 'Niederacher D', 'Finken-Eigen M', 'Kohrer K', 'Goretzki PE', 'Roher HD']	['Dept. of General and Trauma Surgery, Heinrich Heine University, Dusseldorf, Germany.']	Germany	9808321	['Journal Article']	False	2	Cancer[TI] AND (S100A4[TI] OR CAPL[TI] OR MTS1[TI] OR S100A4[TI] OR Protein-S100-A4[TI] OR Calvasculin[TI] OR Metastasin[TI] OR Placental-calcium-binding-protein[TI] OR Protein-Mts1[TI] OR S100-calcium-binding-protein-A4[TI])
Intragenic homozygous deletions of MTS1 gene in gastric cancer in Taiwan.	The multiple tumor suppressor 1 (MTS1) and 2 (MTS2) genes, located on chromosome 9p21, have been reported to be deleted or mutated in many malignant cell lines and in a high percentage of some primary carcinomas. To determine whether these genes are altered, and if so, what is the nature of the alterations, in human gastric adenocarcinoma, we investigated their frequency of mutation by Southern b…	1996	['Wu MS', 'Lin YW', 'Sheu JC', 'Wang HP', 'Wang JT', 'Shun CT', 'Lee WJ', 'Wang TH', 'Lin JT']	['Department of Internal Medicine, College of Medicine, National Taiwan University, Taipei.']	Japan	8957063	['Journal Article', "Research Support, Non-U.S. Gov't"]	False	2	Cancer[TI] AND (S100A4[TI] OR CAPL[TI] OR MTS1[TI] OR S100A4[TI] OR Protein-S100-A4[TI] OR Calvasculin[TI] OR Metastasin[TI] OR Placental-calcium-binding-protein[TI] OR Protein-Mts1[TI] OR S100-calcium-binding-protein-A4[TI])
[Deletion and down-regulation of mts1/p16 gene in human gastric cancer].	Deletion of mts1/p16 gene was frequently detected in many human tumor cell lines. However, whether alteration of the p16 gene was involved in human gastric carcinogenesis, it is not clear. In order to determine the incidence and correlation of the p16 gene deletion with human gastric cancer, we performed analyses of PCR, Southern and Northern blotting on 85 fresh tumor specimens and 5 tumor cell …	1996	['Lu Y', 'Gao C', 'Cui J']	['Beijing Institute for Cancer Research, Beijing Medical University.']	China	9387251	['English Abstract', 'Journal Article', "Research Support, Non-U.S. Gov't"]	False	2	Cancer[TI] AND (S100A4[TI] OR CAPL[TI] OR MTS1[TI] OR S100A4[TI] OR Protein-S100-A4[TI] OR Calvasculin[TI] OR Metastasin[TI] OR Placental-calcium-binding-protein[TI] OR Protein-Mts1[TI] OR S100-calcium-binding-protein-A4[TI])
Frequent homozygous deletion of cyclin-dependent kinase inhibitor 2 (MTS1, p16) in superficial bladder cancer detected by fluorescence in situ hybridization.	Deletion of all or part of chromosome 9 is a well-described genetic alteration in bladder tumors. It has been proposed that inactivation of a tumor-suppressor gene on chromosome 9 is an important event in tumor development. Recent reports have supported cyclin-dependent kinase inhibitor 2 (CDKN2, also known as MTS1, INK4, p16) at 9p21 as a candidate tumor-suppressor gene in solid tumors. However,…	1997	['Balazs M', 'Carroll P', 'Kerschmann R', 'Sauter G', 'Waldman FM']	['Department of Laboratory Medicine, University of California San Francisco 94143-0808, USA.']	United States	9171998	['Journal Article', "Research Support, U.S. Gov't, P.H.S."]	False	2	Cancer[TI] AND (S100A4[TI] OR CAPL[TI] OR MTS1[TI] OR S100A4[TI] OR Protein-S100-A4[TI] OR Calvasculin[TI] OR Metastasin[TI] OR Placental-calcium-binding-protein[TI] OR Protein-Mts1[TI] OR S100-calcium-binding-protein-A4[TI])
[Effect of cobalt chloride on S100A4 expression in human gastric cancer cell BGC823].	S100A4 is an important metastasis-associated gene. Researches have confirmed the close correlation between overexpression of S100A4 gene and gastric cancer's infiltration, lymph node metastasis and in vitro invasiveness of gastric cancer cells. In order to investigate the mechanism of overexpression of S100A4 gene, hypoxia mimetic cobalt chloride (CoCl2) was used to treat gastric cancer cell BGC8…	2008	['Hua J', 'Fu H', 'Zhang RX', 'Chen DQ', 'Yan Y', 'Chen FJ', 'Sun KL', 'Sun XJ']	['Department of Medical Genetics, China Medical University, Shenyang 110001, China. huajungirl@yahoo.com.cn']	China	19073570	['Journal Article']	False	2	Cancer[TI] AND (S100A4[TI] OR CAPL[TI] OR MTS1[TI] OR S100A4[TI] OR Protein-S100-A4[TI] OR Calvasculin[TI] OR Metastasin[TI] OR Placental-calcium-binding-protein[TI] OR Protein-Mts1[TI] OR S100-calcium-binding-protein-A4[TI])
High frequency deletion of the tumour suppressor gene P16INK4a (MTS1) in human thyroid cancer cell lines.	p16INK4a (MTS1) is an important negative regulator of mammalian cell proliferation, acting via inhibition of CDK4/cyclin D-dependent phosphorylation of pRb to prevent progression through the G1 phase of the cell cycle. Loss of p16 activity by either gene deletion, mutation or transcriptional inactivation has now been found in a wide range of human cancers of both epithelial and mesenchymal origin…	1996	['Jones CJ', 'Shaw JJ', 'Wyllie FS', 'Gaillard N', 'Schlumberger M', 'Wynford-Thomas D']	['Department of Pathology, University of Wales College of Medicine, Cardiff, UK.']	Ireland	8822272	['Journal Article', "Research Support, Non-U.S. Gov't"]	False	2	Cancer[TI] AND (S100A4[TI] OR CAPL[TI] OR MTS1[TI] OR S100A4[TI] OR Protein-S100-A4[TI] OR Calvasculin[TI] OR Metastasin[TI] OR Placental-calcium-binding-protein[TI] OR Protein-Mts1[TI] OR S100-calcium-binding-protein-A4[TI])
MTS-1 (CDKN2) tumor suppressor gene deletions are a frequent event in esophagus squamous cancer and pancreatic adenocarcinoma cell lines.	MTS-1 is a candidate tumor suppressor gene on chromosome 9p21-22, a region frequently observed to have loss of heterozygosity in esophagus squamous cell carcinomas and pancreatic ductal adenocarcinomas. In order to determine whether MTS-1 sequences are deleted or mutated in cell lines derived from these cancers, we performed PCR amplification of MTS-1 exons 1 and 2. In this fashion, we found that…	1995	['Liu Q', 'Yan YX', 'McClure M', 'Nakagawa H', 'Fujimura F', 'Rustgi AK']	['Myriad Genetics, Inc., Salt Lake City, Utah 84108.']	England	7845688	['Journal Article', "Research Support, U.S. Gov't, P.H.S."]	False	2	Cancer[TI] AND (S100A4[TI] OR CAPL[TI] OR MTS1[TI] OR S100A4[TI] OR Protein-S100-A4[TI] OR Calvasculin[TI] OR Metastasin[TI] OR Placental-calcium-binding-protein[TI] OR Protein-Mts1[TI] OR S100-calcium-binding-protein-A4[TI])
HBD	3	['HBD', 'HBD']	['Hemoglobin-subunit-delta', 'Delta-globin', 'Hemoglobin-delta-chain']	2
Titles	Abstracts	Years	Authors	Affiliation	Country	PMID	PTyp	Reviews	Category	SearchedFor
HBD Inhibits the Development of Colitis-Associated Cancer in Mice via the IL-6R/STAT3 Signaling Pathway.	Colitis-associated cancer (CAC) is a malignant disease of the colon that is caused by recurrent episodes of chronic intestinal inflammation. Huangqi Baizhu decoction (HBD) is a classic prescription comprised of Radix Astragali and Rhizoma Atractylodis, which are usually used to treat digestive conditions, such as peptic ulcers, colitis, or colorectal carcinoma in clinics. HBD is well known for "t…	2019	['Deng S', 'Wang A', 'Chen X', 'Du Q', 'Wu Y', 'Chen G', 'Guo W', 'Li Y']	['Pi-Wei Institute, Guangzhou University of Chinese Medicine, Guangzhou 510405, China. ds_xmy_001@163.com.', 'Pi-Wei Institute, Guangzhou University of Chinese Medicine, Guangzhou 510405, China. 15817146870@163.com.', 'Pi-Wei Institute, Guangzhou University of Chinese Medicine, Guangzhou 510405, China. 18520729545@163.com.', 'Pi-Wei Institute, Guangzhou University of Chinese Medicine, Guangzhou 5…	Switzerland	30832202	['Journal Article']	False	2	Cancer[TI] AND (HBD[TI] OR HBD[TI] OR Hemoglobin-subunit-delta[TI] OR Delta-globin[TI] OR Hemoglobin-delta-chain[TI])
[Studies on the postoperative changes of serum LDH activity in the gastric cancer patients. Especially on the quantitative correlations with serum HBD activity, blood pyruvic acid level, and serum free amino acid pattern].	nan	1970	['Ikemoto T']	nan	Japan	5530717	['Journal Article']	False	3	Cancer[TI] AND (HBD[TI] OR HBD[TI] OR Hemoglobin-subunit-delta[TI] OR Delta-globin[TI] OR Hemoglobin-delta-chain[TI])
Expression of human beta-defensins-1-4 in thyroid cancer cells and new insight on biologic activity of hBD-2 in vitro.	The study was aimed on analysis of human beta-defensin-1-4 (hBDs) mRNA expression in cultured thyroid cancer cells and evaluation of effects of recombinant hBD-2 (rec-hBD-2) on growth patterns, migration properties and expression of E-cadherin and vimentin in these cells. METHODS: The study was performed on cultured follicular thyroid cancer WRO cells, papillary thyroid cancer TPC1 cells, and ana…	2014	['Zhuravel OV', 'Gerashchenko OL', 'Khetsuriani MR', 'Soldatkina MA', 'Pogrebnoy PV']	['R.E. Kavetsky Institute of Experimental Pathology, Oncology and Radiobiology, NAS of Ukraine, Kyiv 03022, Ukraine.', 'R.E. Kavetsky Institute of Experimental Pathology, Oncology and Radiobiology, NAS of Ukraine, Kyiv 03022, Ukraine.', 'R.E. Kavetsky Institute of Experimental Pathology, Oncology and Radiobiology, NAS of Ukraine, Kyiv 03022, Ukraine.', 'R.E. Kavetsky Institute of Experimental Pat…	Ukraine	25265350	['Journal Article', "Research Support, Non-U.S. Gov't"]	False	2	Cancer[TI] AND (HBD[TI] OR HBD[TI] OR Hemoglobin-subunit-delta[TI] OR Delta-globin[TI] OR Hemoglobin-delta-chain[TI])
LYZ	0	['LYZ', 'LZM', 'LYZ']	['Lysozyme-C', 'EC-3.2.1.17', '1,4-beta-N-acetylmuramidase-C']	3
Titles	Abstracts	Years	Authors	Affiliation	Country	PMID	PTyp	Reviews	Category	SearchedFor
TNXB	13	['TNXB', 'HXBL', 'TNX', 'TNXB1', 'TNXB2', 'XB', 'TNXB']	['Tenascin-X', 'TN-X', 'Hexabrachion-like-protein']	2
Titles	Abstracts	Years	Authors	Affiliation	Country	PMID	PTyp	Reviews	Category	SearchedFor
Erratum: Clinical Implications of Eclipse Analytical Anisotropic Algorithm and Acuros XB Algorithm for the Treatment of Lung Cancer.	[This corrects the article on p. 219 in vol. 41, PMID: 28144113.].	2017	nan	nan	India	28405111	['Published Erratum']	False	2	Cancer[TI] AND (TNXB[TI] OR HXBL[TI] OR TNX[TI] OR TNXB1[TI] OR TNXB2[TI] OR XB[TI] OR TNXB[TI] OR Tenascin-X[TI] OR TN-X[TI] OR Hexabrachion-like-protein[TI])
Secretome Identifies Tenascin-X as a Potent Marker of Ovarian Cancer.	CA-125 has been a valuable marker for the follow-up of ovarian cancer patients but it is not sensitive enough to be used as diagnostic marker. We had already used secretomic methods to identify proteins differentially secreted by serous ovarian cancer cells compared to healthy ovarian cells. Here, we evaluated the secretion of these proteins by ovarian cancer cells during the follow-up of one pat…	2015	['Kramer M', 'Pierredon S', 'Ribaux P', 'Tille JC', 'Petignat P', 'Cohen M']	['Department of Gynaecology Obstetrics, Faculty of Medicine, 1211 Geneva 14, Switzerland.', 'Department of Gynaecology Obstetrics, Faculty of Medicine, 1211 Geneva 14, Switzerland.', 'Department of Gynaecology Obstetrics, Faculty of Medicine, 1211 Geneva 14, Switzerland.', 'Division of Clinical Pathology, HUG, 1211 Geneva 14, Switzerland.', 'Department of Gynaecology Obstetrics, Faculty of Medici…	United States	26090390	['Journal Article', "Research Support, Non-U.S. Gov't"]	False	2	Cancer[TI] AND (TNXB[TI] OR HXBL[TI] OR TNX[TI] OR TNXB1[TI] OR TNXB2[TI] OR XB[TI] OR TNXB[TI] OR Tenascin-X[TI] OR TN-X[TI] OR Hexabrachion-like-protein[TI])
Reference to: Chen YG, Li AC, Li WY, Huang MY, Li XB, Chen MQ, et al. The Feasibility Study of a Hybrid Coplanar Arc Technique versus Hybrid Intensity-modulated Radiotherapy in Treatment of Early-stage Left-sided Breast Cancer with Simultaneous-integrated Boost. J Med Phys 2017;42:1-8.	nan	2017	['Sarkar B']	['Department of Radiation Oncology, Fortis Memorial Research Institute, Gurgaon, Haryana, India.']	India	28706357	['Journal Article']	False	3	Cancer[TI] AND (TNXB[TI] OR HXBL[TI] OR TNX[TI] OR TNXB1[TI] OR TNXB2[TI] OR XB[TI] OR TNXB[TI] OR Tenascin-X[TI] OR TN-X[TI] OR Hexabrachion-like-protein[TI])
LncRNA LINC01305 silencing inhibits cell epithelial-mesenchymal transition in cervical cancer by inhibiting TNXB-mediated PI3K/Akt signalling pathway.	Cervical cancer (CC) remains one of the leading malignancies afflicting females worldwide, with its aetiology associated with long-term papillomavirus infection. Recent studies have shifted their focus and research attention to the relationship between long non-coding RNAs (lncRNAs) and CC therapeutic. Thus, the aim of the current study was to investigate the underlying mechanism of lncRNA LINC01…	2019	['Yan SP', 'Chu DX', 'Qiu HF', 'Xie Y', 'Wang CF', 'Zhang JY', 'Li WC', 'Guo RX']	['Department of Pathology, The First Affiliated Hospital of Zhengzhou University, Zhengzhou, Henan Province, P.R. China.', 'Department of Pathology, School of Basic Medicine, Zhengzhou University, Zhengzhou, Henan Province, P.R. China.', 'Henan Key Laboratory for Tumor Pathology, Zhengzhou, Henan Province, P.R. China.', 'Department of Gynecology, The First Affiliated Hospital of Zhengzhou Univers…	England	30697971	['Journal Article', "Research Support, Non-U.S. Gov't", 'Retracted Publication']	False	2	Cancer[TI] AND (TNXB[TI] OR HXBL[TI] OR TNX[TI] OR TNXB1[TI] OR TNXB2[TI] OR XB[TI] OR TNXB[TI] OR Tenascin-X[TI] OR TN-X[TI] OR Hexabrachion-like-protein[TI])
Dosimetric impact of Acuros XB dose-to-water and dose-to-medium reporting modes on VMAT planning for head and neck cancer.	PURPOSE: To assess the dosimetric impact of switching from the Analytical Anisotropic Algorithm (AAA) to Acuros XB (AXB) for both dose-to-medium (Dm) and dose-to-water (Dw) in VMAT for H&N patients. To study whether it should be linked to a change in the dose prescriptions to the PTVs and in the constraints to the OARs. METHODS: 110H&N patients treated with VMAT were included. Calculations were p…	2018	['Munoz-Montplet C', 'Marruecos J', 'Buxo M', 'Jurado-Bruggeman D', 'Romera-Martinez I', 'Bueno M', 'Vilanova JC']	["Medical Physics and Radiation Protection Department, Institut Catala d'Oncologia, Avda. Franca s/n, 17007 Girona, Spain; Department of Medical Sciences, University of Girona, C/Emili Grahit 77, 17003 Girona, Spain. Electronic address: cmunoz@iconcologia.net.", "Department of Medical Sciences, University of Girona, C/Emili Grahit 77, 17003 Girona, Spain; Radiation Oncology Department, Institut C…	Italy	30471814	['Journal Article']	False	2	Cancer[TI] AND (TNXB[TI] OR HXBL[TI] OR TNX[TI] OR TNXB1[TI] OR TNXB2[TI] OR XB[TI] OR TNXB[TI] OR Tenascin-X[TI] OR TN-X[TI] OR Hexabrachion-like-protein[TI])
Dosimetric comparison of Acuros XB, AAA, and XVMC in stereotactic body radiotherapy for lung cancer.	PURPOSE: To compare the dosimetric performance of Acuros XB (AXB), anisotropic analytical algorithm (AAA), and x-ray voxel Monte Carlo (XVMC) in heterogeneous phantoms and lung stereotactic body radiotherapy (SBRT) plans. METHODS: Water- and lung-equivalent phantoms were combined to evaluate the percentage depth dose and dose profile. The radiation treatment machine Novalis (BrainLab AG, Feldkirc…	2014	['Tsuruta Y', 'Nakata M', 'Nakamura M', 'Matsuo Y', 'Higashimura K', 'Monzen H', 'Mizowaki T', 'Hiraoka M']	['Division of Clinical Radiology Service, Kyoto University Hospital, Kyoto 606-8507, Japan.', 'Division of Clinical Radiology Service, Kyoto University Hospital, Kyoto 606-8507, Japan.', 'Department of Radiation Oncology and Image-applied Therapy, Graduate School of Medicine, Kyoto University, Kyoto 606-8507, Japan.', 'Department of Radiation Oncology and Image-applied Therapy, Graduate School of…	United States	25086525	['Comparative Study', 'Journal Article', "Research Support, Non-U.S. Gov't"]	False	2	Cancer[TI] AND (TNXB[TI] OR HXBL[TI] OR TNX[TI] OR TNXB1[TI] OR TNXB2[TI] OR XB[TI] OR TNXB[TI] OR Tenascin-X[TI] OR TN-X[TI] OR Hexabrachion-like-protein[TI])
Critical appraisal of Acuros XB and Anisotropic Analytic Algorithm dose calculation in advanced non-small-cell lung cancer treatments.	PURPOSE: To assess the clinical impact of the Acuros XB algorithm (implemented in the Varian Eclipse treatment-planning system) in non-small-cell lung cancer (NSCLC) cases. METHODS AND MATERIALS: A CT dataset of 10 patients presenting with advanced NSCLC was selected and contoured for planning target volume, lungs, heart, and spinal cord. Plans were created for 6-MV and 15-MV beams using three-di…	2012	['Fogliata A', 'Nicolini G', 'Clivio A', 'Vanetti E', 'Cozzi L']	['Medical Physics Unit, Oncology Institute of Southern Switzerland, Bellinzona, Switzerland. afc@iosi.ch']	United States	22300575	['Comparative Study', 'Journal Article', "Research Support, Non-U.S. Gov't"]	False	2	Cancer[TI] AND (TNXB[TI] OR HXBL[TI] OR TNX[TI] OR TNXB1[TI] OR TNXB2[TI] OR XB[TI] OR TNXB[TI] OR Tenascin-X[TI] OR TN-X[TI] OR Hexabrachion-like-protein[TI])
Dosimetric effects of the acuros XB and anisotropic analytical algorithm on volumetric modulated arc therapy planning for prostate cancer using an endorectal balloon.	BACKGROUND: To compare the dosimetric effects of Acuros XB (AXB) and Anisotropic Analytical Algorithm (AAA) on volumetric modulated arc therapy (VMAT) planning for postoperative prostate cancer patients irradiated using an endorectal balloon (ERB). METHODS: We measured central axis doses with film in a phantom containing an air cavity, and compared measurements with calculations of the AAA and AX…	2015	['Koo T', 'Chung JB', 'Eom KY', 'Seok JY', 'Kim IA', 'Kim JS']	['Department of Radiation Oncology, Seoul National University College of Medicine, 103 Daehak-ro, Jongno-gu, Seoul, 110-799, Korea. kootaeryool@gmail.com.', 'Department of Radiation Oncology, Seoul National University Bundang Hospital, 82 Gumi-ro, 173beon-gil, Bundang-gu, Seongnam-si, 463-707, Korea. jbchung1213@gmail.com.', 'Department of Radiation Oncology, Seoul National University College of …	England	25890071	['Journal Article', "Research Support, Non-U.S. Gov't"]	False	2	Cancer[TI] AND (TNXB[TI] OR HXBL[TI] OR TNX[TI] OR TNXB1[TI] OR TNXB2[TI] OR XB[TI] OR TNXB[TI] OR Tenascin-X[TI] OR TN-X[TI] OR Hexabrachion-like-protein[TI])
Cellular immune responses against the cancer-testis antigen SPAN-XB in healthy donors and patients with multiple myeloma.	The cancer-testis antigen SPAN-XB has been recently identified in multiple myeloma (MM). In the present study, we identified and characterized for the first time a cytotoxic cellular immune response against SPAN-XB in healthy donors and patients with MM. Using two independent computer algorithms, two SPAN-XB-derived peptides (peptides 624 and 626) with predicted binding to HLA-A2 were identified.…	2008	['Frank C', 'Hundemer M', 'Ho AD', 'Goldschmidt H', 'Witzens-Harig M']	['Department of Haematology and Oncology, University Hospital Heidelberg, Heidelberg, Germany.']	United States	18398747	['Journal Article']	False	2	Cancer[TI] AND (TNXB[TI] OR HXBL[TI] OR TNX[TI] OR TNXB1[TI] OR TNXB2[TI] OR XB[TI] OR TNXB[TI] OR Tenascin-X[TI] OR TN-X[TI] OR Hexabrachion-like-protein[TI])
Dosimetric impact of Acuros XB dose calculation algorithm in prostate cancer treatment using RapidArc.	PURPOSE: The purpose of this study is to assess the dosimetric impact of Acuros XB dose calculation algorithm (AXB), in comparisons with Anisotropic Analytical Algorithm (AAA) calculations in prostate cancer treatment using RapidArc. MATERIALS AND METHODS: A computed tomography (CT) dataset of low-risk prostate cancer patients treated at Arizona Center for Cancer Care was selected and contoured f…	2013	['Rana S', 'Rogers K', 'Lee T', 'Reed D', 'Biggs C']	['Department of Radiation Oncology, Arizona Center for Cancer Care, Peoria, Arizona; Department of Medical Physics, ProCure Proton Therapy Center, Oklahoma City, OK, USA.']	India	24125978	['Journal Article']	False	2	Cancer[TI] AND (TNXB[TI] OR HXBL[TI] OR TNX[TI] OR TNXB1[TI] OR TNXB2[TI] OR XB[TI] OR TNXB[TI] OR Tenascin-X[TI] OR TN-X[TI] OR Hexabrachion-like-protein[TI])
Effect of Acuros XB algorithm on monitor units for stereotactic body radiotherapy planning of lung cancer.	Stereotactic body radiotherapy (SBRT) is a curative regimen that uses hypofractionated radiation-absorbed dose to achieve a high degree of local control in early stage non-small cell lung cancer (NSCLC). In the presence of heterogeneities, the dose calculation for the lungs becomes challenging. We have evaluated the dosimetric effect of the recently introduced advanced dose-calculation algorithm,…	2014	['Khan RF', 'Villarreal-Barajas E', 'Lau H', 'Liu HW']	['Department of Oncology, University of Calgary, Tom Baker Cancer Centre, Calgary, Alberta, Canada. Electronic address: rao.khan@albertahealthservices.ca.', 'Department of Oncology, University of Calgary, Tom Baker Cancer Centre, Calgary, Alberta, Canada.', 'Department of Oncology, University of Calgary, Tom Baker Cancer Centre, Calgary, Alberta, Canada.', 'Department of Oncology, University of C…	United States	24333022	['Clinical Trial', 'Comparative Study', 'Journal Article']	False	2	Cancer[TI] AND (TNXB[TI] OR HXBL[TI] OR TNX[TI] OR TNXB1[TI] OR TNXB2[TI] OR XB[TI] OR TNXB[TI] OR Tenascin-X[TI] OR TN-X[TI] OR Hexabrachion-like-protein[TI])
Clinical implications of Eclipse analytical anisotropic algorithm and Acuros XB algorithm for the treatment of lung cancer.	The aim of the present study was to investigate the dose-volume variations of planning target volume (PTV) and organs at risks (OARs) in 15 left lung cancer patients comparing analytical anisotropic algorithm (AAA) versus Acuros XB algorithm. Originally, all plans were created using AAA with a template of dose constraints and optimization parameters, and the patients were treated using intensity …	2016	['Krishna GS', 'Srinivas V', 'Reddy PY']	['Department of Radiotherapy, MNJ Institute of Oncology and Regional Cancer Centre, Hyderabad, Telangana, India; Department of Physics, Osmania University, Hyderabad, Telangana, India.', 'Department of Radiotherapy, MNJ Institute of Oncology and Regional Cancer Centre, Hyderabad, Telangana, India.', 'Department of Physics, Osmania University, Hyderabad, Telangana, India.']	India	28144113	['Journal Article']	False	2	Cancer[TI] AND (TNXB[TI] OR HXBL[TI] OR TNX[TI] OR TNXB1[TI] OR TNXB2[TI] OR XB[TI] OR TNXB[TI] OR Tenascin-X[TI] OR TN-X[TI] OR Hexabrachion-like-protein[TI])
Dosimetric impact of Acuros XB deterministic radiation transport algorithm for heterogeneous dose calculation in lung cancer.	PURPOSE: The novel deterministic radiation transport algorithm, Acuros XB (AXB), has shown great potential for accurate heterogeneous dose calculation. However, the clinical impact between AXB and other currently used algorithms still needs to be elucidated for translation between these algorithms. The purpose of this study was to investigate the impact of AXB for heterogeneous dose calculation i…	2013	['Han T', 'Followill D', 'Mikell J', 'Repchak R', 'Molineu A', 'Howell R', 'Salehpour M', 'Mourtada F']	['Department of Radiation Physics, the University of Texas MD Anderson Cancer Center, Houston, Texas 77030, USA.']	United States	23635258	['Journal Article', 'Research Support, N.I.H., Extramural']	False	2	Cancer[TI] AND (TNXB[TI] OR HXBL[TI] OR TNX[TI] OR TNXB1[TI] OR TNXB2[TI] OR XB[TI] OR TNXB[TI] OR Tenascin-X[TI] OR TN-X[TI] OR Hexabrachion-like-protein[TI])
SLC4A1	139	['SLC4A1', 'AE1', 'DI', 'EPB3', 'SLC4A1']	['Band-3-anion-transport-protein', 'Anion-exchange-protein-1', 'AE-1', 'Anion-exchanger-1', 'Solute-carrier-family-4-member-1', 'CD-antigen-CD233']	1
Titles	Abstracts	Years	Authors	Affiliation	Country	PMID	PTyp	Reviews	Category	SearchedFor
The Impact of Di(2-ethylhexyl)phthalate on Cancer Progression.	Di(2-ethylhexyl)phthalate (DEHP), a widely used plasticizer, mainly serves as an additive to render polyvinyl chloride (PVC) soft and flexible. PVC plastics have become ubiquitous in our modern society. Yet, the leaching of DEHP from PVC-based consumables ultimately results in the deposition in certain tissues via inadvertent applications. Health risks for human populations exposed to DEHP has be…	2018	['Chou CK', 'Yang YT', 'Yang HC', 'Liang SS', 'Wang TN', 'Kuo PL', 'Wang HD', 'Tsai EM', 'Chiu CC']	['Graduate Institute of Natural Products, Kaohsiung Medical University, Kaohsiung, 807, Taiwan.', 'Department of Biotechnology, Kaohsiung Medical University, Kaohsiung, 807, Taiwan.', 'Department of Biotechnology, Kaohsiung Medical University, Kaohsiung, 807, Taiwan.', 'Department of Biotechnology, Kaohsiung Medical University, Kaohsiung, 807, Taiwan.', 'Department of Biotechnology, Kaohsiung Med…	Poland	29209738	['Journal Article', 'Review']	True	1	Cancer[TI] AND (SLC4A1[TI] OR AE1[TI] OR DI[TI] OR EPB3[TI] OR SLC4A1[TI] OR Band-3-anion-transport-protein[TI] OR Anion-exchange-protein-1[TI] OR AE-1[TI] OR Anion-exchanger-1[TI] OR Solute-carrier-family-4-member-1[TI] OR CD-antigen-CD233[TI])
The unconventional Di Bella cancer treatment. A reflection on the Italian experience. The Italian Study Group for the Di Bella Multitherapy Trials.	nan	1999	['Traversa G', 'Maggini M', 'Menniti-Ippolito F', 'Bruzzi P', 'Chiarotti F', 'Greco D', 'Spila-Alegiani S', 'Raschetti R', 'Benagiano G']	['Istituto Superiore di Sanita, Rome, Italy.']	United States	10570412	['Clinical Trial', 'Clinical Trial, Phase II', 'Comment', 'Journal Article', "Research Support, Non-U.S. Gov't"]	False	3	Cancer[TI] AND (SLC4A1[TI] OR AE1[TI] OR DI[TI] OR EPB3[TI] OR SLC4A1[TI] OR Band-3-anion-transport-protein[TI] OR Anion-exchange-protein-1[TI] OR AE-1[TI] OR Anion-exchanger-1[TI] OR Solute-carrier-family-4-member-1[TI] OR CD-antigen-CD233[TI])
Pharmacokinetics of (+)-1,2-di(3,5-dioxopiperazin-1-yl)propane intravenous infusions in adult cancer patients.	nan	1982	['Earhart RH', 'Tutsch KD', 'Koeller JM', 'Rodriguez R', 'Robins HI', 'Vogel CL', 'Davis HL', 'Tormey DC']	nan	United States	6814754	['Journal Article', "Research Support, Non-U.S. Gov't", "Research Support, U.S. Gov't, P.H.S."]	False	3	Cancer[TI] AND (SLC4A1[TI] OR AE1[TI] OR DI[TI] OR EPB3[TI] OR SLC4A1[TI] OR Band-3-anion-transport-protein[TI] OR Anion-exchange-protein-1[TI] OR AE-1[TI] OR Anion-exchanger-1[TI] OR Solute-carrier-family-4-member-1[TI] OR CD-antigen-CD233[TI])
Re: Jinjing Chen, Ilaria Guccini, Diletta Di Mitri, et al. Compartmentalized Activities of the Pyruvate Dehydrogenase Complex Sustain Lipogenesis in Prostate Cancer. Nat Genet 2018;50:219-28: Lipid Metabolism in Prostate Cancer: Expanding Patient Therapeutic Opportunities.	nan	2018	['Lavorgna G', 'Montorsi F', 'Salonia A']	['Division of Oncology/Unit of Urology, URI, IRCCS Ospedale San Raffaele, Milan, Italy. Electronic address: giovanni.lavorgna@hsr.it.', 'Division of Oncology/Unit of Urology, URI, IRCCS Ospedale San Raffaele, Milan, Italy; Universita Vita-Salute San Raffaele, Milan, Italy.', 'Division of Oncology/Unit of Urology, URI, IRCCS Ospedale San Raffaele, Milan, Italy; Universita Vita-Salute San Raffaele,…	Switzerland	29598985	['Comment', 'Letter']	False	3	Cancer[TI] AND (SLC4A1[TI] OR AE1[TI] OR DI[TI] OR EPB3[TI] OR SLC4A1[TI] OR Band-3-anion-transport-protein[TI] OR Anion-exchange-protein-1[TI] OR AE-1[TI] OR Anion-exchanger-1[TI] OR Solute-carrier-family-4-member-1[TI] OR CD-antigen-CD233[TI])
Anti-cytokeratin CAM5.2 (BD Biosciences) and CK8 give no remarkable advantages to the pancytokeratin cocktail of antibodies (AE1/AE3, CAM5.2, MNF116, CK8, and CK18) in detecting disseminated tumor cells in biologic subtypes of stage I-III breast cancer patients.	nan	2011	['Lin WL', 'Chen FL', 'Han CP']	nan	United States	21125337	['Comment', 'Letter']	False	3	Cancer[TI] AND (SLC4A1[TI] OR AE1[TI] OR DI[TI] OR EPB3[TI] OR SLC4A1[TI] OR Band-3-anion-transport-protein[TI] OR Anion-exchange-protein-1[TI] OR AE-1[TI] OR Anion-exchanger-1[TI] OR Solute-carrier-family-4-member-1[TI] OR CD-antigen-CD233[TI])
Practice parameters for early colon cancer management: Italian Society of Colorectal Surgery (Societa Italiana di Chirurgia Colo-Rettale; SICCR) guidelines.	Early colon cancer (ECC) has been defined as a carcinoma with invasion limited to the submucosa regardless of lymph node status and according to the Royal College of Pathologists as TNM stage T1 NX M0. As the potential risk of lymph node metastasis ranges from 6 to 17% and the preoperative assessment of lymph node metastasis is not reliable, the management of ECC is still controversial, varying f…	2015	['Bianco F', 'Arezzo A', 'Agresta F', 'Coco C', 'Faletti R', 'Krivocapic Z', 'Rotondano G', 'Santoro GA', 'Vettoretto N', 'De Franciscis S', 'Belli A', 'Romano GM']	['Department of Surgical Oncology, Istituto Nazionale Tumori, "Fondazione G. Pascale"-IRCCS, Naples, Italy.', 'Department of Surgical Sciences, University of Turin, Turin, Italy.', 'Department of General Surgery, Ulss1 9 of the Veneto, Civic Hospital, Adria (TV), Italy.', 'Department of Surgical Sciences, Catholic University of the Sacred Heart, Rome, Italy.', 'Department of Surgical Sciences, Ra…	Italy	26403233	['Journal Article', 'Practice Guideline']	False	2	Cancer[TI] AND (SLC4A1[TI] OR AE1[TI] OR DI[TI] OR EPB3[TI] OR SLC4A1[TI] OR Band-3-anion-transport-protein[TI] OR Anion-exchange-protein-1[TI] OR AE-1[TI] OR Anion-exchanger-1[TI] OR Solute-carrier-family-4-member-1[TI] OR CD-antigen-CD233[TI])
Copper and conquer: copper complexes of di-2-pyridylketone thiosemicarbazones as novel anti-cancer therapeutics.	Copper is an essential trace metal required by organisms to perform a number of important biological processes. Copper readily cycles between its reduced Cu(i) and oxidised Cu(ii) states, which makes it redox active in biological systems. This redox-cycling propensity is vital for copper to act as a catalytic co-factor in enzymes. While copper is essential for normal physiology, enhanced copper l…	2016	['Park KC', 'Fouani L', 'Jansson PJ', 'Wooi D', 'Sahni S', 'Lane DJ', 'Palanimuthu D', 'Lok HC', 'Kovacevic Z', 'Huang ML', 'Kalinowski DS', 'Richardson DR']	['Molecular Pharmacology and Pathology Program, Discipline of Pathology and Bosch Institute, Blackburn Building (D06), The University of Sydney, Sydney, New South Wales 2006, Australia. d.richardson@med.usyd.edu.au.']	England	27334916	['Journal Article', "Research Support, Non-U.S. Gov't", 'Review']	True	1	Cancer[TI] AND (SLC4A1[TI] OR AE1[TI] OR DI[TI] OR EPB3[TI] OR SLC4A1[TI] OR Band-3-anion-transport-protein[TI] OR Anion-exchange-protein-1[TI] OR AE-1[TI] OR Anion-exchanger-1[TI] OR Solute-carrier-family-4-member-1[TI] OR CD-antigen-CD233[TI])
Commentary on "early salvage radiation therapy does not compromise cancer control in patients with pT3N0 prostate cancer after radical prostatectomy: Results of a match-controlled multi-institutional analysis". Briganti A, Wiegel T, Joniau S, Cozzarini C, Bianchi M, Sun M, Tombal B, Haustermans K, Budiharto T, Hinkelbein W, Di Muzio N, Karakiewicz PI, Montorsi F, Van Poppel H., Department of Urol…	nan	2012	['Smith JA']	nan	United States	23218078	['Comment', 'Journal Article']	False	3	Cancer[TI] AND (SLC4A1[TI] OR AE1[TI] OR DI[TI] OR EPB3[TI] OR SLC4A1[TI] OR Band-3-anion-transport-protein[TI] OR Anion-exchange-protein-1[TI] OR AE-1[TI] OR Anion-exchanger-1[TI] OR Solute-carrier-family-4-member-1[TI] OR CD-antigen-CD233[TI])
Targeting STING with cyclic di-GMP greatly augmented immune responses of glycopeptide cancer vaccines.	Cyclic di-GMP (CDG) was applied to MUC1 glycopeptide-based cancer vaccines with physical mixing and built-in (at 2'-OH of CDG) strategies for activating the STING pathway. CDG in both strategies behaved as a potent immunostimulant and contributed to high titers of IgG antibodies and the expression of multiple cytokines.	2018	['Wu JJ', 'Li WH', 'Chen PG', 'Zhang BD', 'Hu HG', 'Li QQ', 'Zhao L', 'Chen YX', 'Zhao YF', 'Li YM']	['Key Lab of Bioorganic Phosphorus Chemistry & Chemical Biology, Department of Chemistry, Tsinghua University, Beijing 100084, P. R. China. liym@mail.tsinghua.edu.cn.']	England	30101273	['Journal Article']	False	2	Cancer[TI] AND (SLC4A1[TI] OR AE1[TI] OR DI[TI] OR EPB3[TI] OR SLC4A1[TI] OR Band-3-anion-transport-protein[TI] OR Anion-exchange-protein-1[TI] OR AE-1[TI] OR Anion-exchanger-1[TI] OR Solute-carrier-family-4-member-1[TI] OR CD-antigen-CD233[TI])
Anti-cancer activity of di- and tri-organotin(IV) compounds with D-(+)-Galacturonic acid on human tumor cells.	We have compared the anti-proliferative activity in vitro, of R(2)SnGala (1-3) [R = Me, n-Bu, Ph] and novel R(3)SnGala (4, 5) [R = Me, n-Bu] with D-(+)-Galacturonic acid [HGala; Gala(q-), q = (2) and (1) for R(2)SnGala and R(3)SnGala, respectively] compounds, towards human tumor cell lines of intestinal carcinoma (HCT-116) and breast adenocarcinoma (MCF-7). The new synthesized 4 and 5 compounds w…	2018	['Attanzio A', 'Ippolito M', 'Girasolo MA', 'Saiano F', 'Rotondo A', 'Rubino S', 'Mondello L', 'Capobianco ML', 'Sabatino P', 'Tesoriere L', 'Casella G']	["Dipartimento di Scienze e Tecnologie Biologiche Chimiche e Farmaceutiche (STEBICEF), Universita degli Studi di Palermo, Parco d'Orleans II, Viale delle Scienze, Edificio 16, 90128 Palermo, Italy.", "Dipartimento di Scienze e Tecnologie Biologiche Chimiche e Farmaceutiche (STEBICEF), Universita degli Studi di Palermo, Parco d'Orleans II, Viale delle Scienze, Edificio 16, 90128 Palermo, Italy.", …	United States	29807841	['Journal Article', "Research Support, Non-U.S. Gov't"]	False	2	Cancer[TI] AND (SLC4A1[TI] OR AE1[TI] OR DI[TI] OR EPB3[TI] OR SLC4A1[TI] OR Band-3-anion-transport-protein[TI] OR Anion-exchange-protein-1[TI] OR AE-1[TI] OR Anion-exchanger-1[TI] OR Solute-carrier-family-4-member-1[TI] OR CD-antigen-CD233[TI])
Di Bella's method of curing cancer is becoming popular in Italy.	nan	1998	['Pellegrini R']	nan	England	9685297	['Letter']	False	3	Cancer[TI] AND (SLC4A1[TI] OR AE1[TI] OR DI[TI] OR EPB3[TI] OR SLC4A1[TI] OR Band-3-anion-transport-protein[TI] OR Anion-exchange-protein-1[TI] OR AE-1[TI] OR Anion-exchanger-1[TI] OR Solute-carrier-family-4-member-1[TI] OR CD-antigen-CD233[TI])
[Two years of assistance to cancer patients at the Casa di Cura S. Andrea di Roma; clinical findings].	nan	1953	['LOTTI G']	nan	Italy	13043617	['Journal Article']	False	3	Cancer[TI] AND (SLC4A1[TI] OR AE1[TI] OR DI[TI] OR EPB3[TI] OR SLC4A1[TI] OR Band-3-anion-transport-protein[TI] OR Anion-exchange-protein-1[TI] OR AE-1[TI] OR Anion-exchanger-1[TI] OR Solute-carrier-family-4-member-1[TI] OR CD-antigen-CD233[TI])
A hematology consensus agreement on antifungal strategies for neutropenic patients with hematological malignancies and stem cell transplant recipients. Gruppo Italiano Malattie Ematologiche dell'Adulto, Gruppo Italiano Trapianto di Midollo Osseo, Associazione Italiana Ematologia ed Oncologia Pediatrica, Invasive Fungal Infections Cooperative Group of the European Organization for Research and Tre…	In the attempt to establish key therapy definitions and provide shared approaches to invasive fungal diseases in neutropenic patients, trials of empiric, preeemptive and targeted antifungal therapy (EAT, PAT and TAT) were reviewed, and a Consensus Development Conference Project was convened. The Expert-Panel concurred that all antifungal treatments, including EAT, should always follow an adequate…	2013	['Girmenia C', 'Aversa F', 'Busca A', 'Candoni A', 'Cesaro S', 'Luppi M', 'Pagano L', 'Rossi G', 'Venditti A', 'Nosari AM']	['Dipartimento di Ematologia, Oncologia, Anatomia Patologica e Medicina Rigenerativa, Azienda Policlinico Umberto I, Rome, Italy.']	England	23037867	['Consensus Development Conference', 'Journal Article', "Research Support, Non-U.S. Gov't"]	False	2	Cancer[TI] AND (SLC4A1[TI] OR AE1[TI] OR DI[TI] OR EPB3[TI] OR SLC4A1[TI] OR Band-3-anion-transport-protein[TI] OR Anion-exchange-protein-1[TI] OR AE-1[TI] OR Anion-exchanger-1[TI] OR Solute-carrier-family-4-member-1[TI] OR CD-antigen-CD233[TI])
STING ligand c-di-GMP improves cancer vaccination against metastatic breast cancer.	Cancer vaccination may be our best and most benign option for preventing or treating metastatic cancer. However, breakthroughs are hampered by immune suppression in the tumor microenvironment. In this study, we analyzed whether cyclic diguanylate (c-di-GMP), a ligand for stimulator of interferon genes (STING), could overcome immune suppression and improve vaccination against metastatic breast can…	2014	['Chandra D', 'Quispe-Tintaya W', 'Jahangir A', 'Asafu-Adjei D', 'Ramos I', 'Sintim HO', 'Zhou J', 'Hayakawa Y', 'Karaolis DK', 'Gravekamp C']	['Department of Microbiology and Immunology, Albert Einstein College of Medicine, Bronx, New York;', 'Department of Microbiology and Immunology, Albert Einstein College of Medicine, Bronx, New York;', 'Department of Microbiology and Immunology, Albert Einstein College of Medicine, Bronx, New York;', 'Department of Microbiology and Immunology, Albert Einstein College of Medicine, Bronx, New York;'…	United States	24913717	['Journal Article', 'Research Support, N.I.H., Extramural', "Research Support, Non-U.S. Gov't", "Research Support, U.S. Gov't, Non-P.H.S."]	False	2	Cancer[TI] AND (SLC4A1[TI] OR AE1[TI] OR DI[TI] OR EPB3[TI] OR SLC4A1[TI] OR Band-3-anion-transport-protein[TI] OR Anion-exchange-protein-1[TI] OR AE-1[TI] OR Anion-exchanger-1[TI] OR Solute-carrier-family-4-member-1[TI] OR CD-antigen-CD233[TI])
The renaissance of polypharmacology in the development of anti-cancer therapeutics: Inhibition of the "Triad of Death" in cancer by Di-2-pyridylketone thiosemicarbazones.	Cancer is a disease that is a "moving target", since as the condition progresses, the molecular targets change and evolve. Moreover, due to clonal selection, a specific anti-cancer drug with one molecular target may only be effective for a limited time period before drug resistance results and the agent becomes ineffective. Hence, the concept of an anti-tumor therapeutic exhibiting polypharmacolo…	2015	['Jansson PJ', 'Kalinowski DS', 'Lane DJ', 'Kovacevic Z', 'Seebacher NA', 'Fouani L', 'Sahni S', 'Merlot AM', 'Richardson DR']	['Molecular Pharmacology and Pathology Program, Department of Pathology and Bosch Institute, Blackburn Building (D06), University of Sydney, New South Wales, 2006, Australia. Electronic address: patric.jansson@sydney.edu.au.', 'Molecular Pharmacology and Pathology Program, Department of Pathology and Bosch Institute, Blackburn Building (D06), University of Sydney, New South Wales, 2006, Australia…	Netherlands	26318762	['Journal Article', "Research Support, Non-U.S. Gov't", 'Review']	True	1	Cancer[TI] AND (SLC4A1[TI] OR AE1[TI] OR DI[TI] OR EPB3[TI] OR SLC4A1[TI] OR Band-3-anion-transport-protein[TI] OR Anion-exchange-protein-1[TI] OR AE-1[TI] OR Anion-exchanger-1[TI] OR Solute-carrier-family-4-member-1[TI] OR CD-antigen-CD233[TI])
Hematological changes following treatment with p-(di-2-chlorethylamino)-phenylbutyric acid (CB 1348) in cancer. I. Effect on lymphocytes and platelets.	nan	1958	['PILLERS EK', 'MAGALINI SI']	nan	United States	13511361	['Journal Article']	False	3	Cancer[TI] AND (SLC4A1[TI] OR AE1[TI] OR DI[TI] OR EPB3[TI] OR SLC4A1[TI] OR Band-3-anion-transport-protein[TI] OR Anion-exchange-protein-1[TI] OR AE-1[TI] OR Anion-exchanger-1[TI] OR Solute-carrier-family-4-member-1[TI] OR CD-antigen-CD233[TI])
Re: 11Ccholine positron emission tomography/computerized tomography to restage prostate cancer cases with biochemical failure after radical prostatectomy and no disease evidence on conventional imaging. G. Giovacchini, M. Picchio, A. Briganti, C. Cozzarini, V. Scattoni, A. Salonia, C. Landoni, L. Gianolli, N. Di Muzio, P. Rigatti, F. Montorsi and C. Messa J Urol 2010; 184: 938-943.	nan	2011	['Jereczek-Fossa BA', 'Bossi Zanetti I', 'Zerini D', 'Orecchia R']	nan	United States	21256511	['Comment', 'Letter']	False	3	Cancer[TI] AND (SLC4A1[TI] OR AE1[TI] OR DI[TI] OR EPB3[TI] OR SLC4A1[TI] OR Band-3-anion-transport-protein[TI] OR Anion-exchange-protein-1[TI] OR AE-1[TI] OR Anion-exchanger-1[TI] OR Solute-carrier-family-4-member-1[TI] OR CD-antigen-CD233[TI])
The Di Bella Method (DBM) in the treatment of prostate cancer: a preliminary retrospective study of 16 patients and a review of the literature.	OBJECTIVE: To evaluate the objective clinical response and the safety of the combined administration of somatostatin, melatonin, retinoids, vitamin D3, dopamine subtype 2 receptor (D2R) agonists and low doses of cyclophosphamide, associated with androgen ablation, in patients with a histological diagnosis of prostate adenocarcinoma (Pac). MATERIALS AND METHODS: The clinical data of 30 patients wi…	2013	['Di Bella G', 'Mascia F', 'Colori B']	['Di Bella Foundation, Via G. Marconi 51, Bologna 40122, Italy. posta@giuseppedibella.it.', 'Di Bella Foundation, Via G. Marconi 51, Bologna 40122, Italy.', 'Rizzoli Scientific Research and Care Institute, Via Giulio Cesare Pupill, 40136 Bologna, Italy.']	Sweden	24378460	['Journal Article', 'Review']	True	1	Cancer[TI] AND (SLC4A1[TI] OR AE1[TI] OR DI[TI] OR EPB3[TI] OR SLC4A1[TI] OR Band-3-anion-transport-protein[TI] OR Anion-exchange-protein-1[TI] OR AE-1[TI] OR Anion-exchanger-1[TI] OR Solute-carrier-family-4-member-1[TI] OR CD-antigen-CD233[TI])
The organic ester O,O'-diethyl-(S,S)-ethylenediamine-N,N'-di-2-(3-cyclohexyl)propanoate dihydrochloride attenuates murine breast cancer growth and metastasis.	Pharmacological treatment of cancer is mostly limited by drug-toxicity and resistance. It has been noticed that new organic ester ligand, O,O'-diethyl-(S,S)-ethylenediamine-N,N'-di-2-(3-cyclohexyl)propanoate dihydrochloride (named DE-EDCP) showed effective cytotoxic capacities against several human and mouse cancer cell lines. However, its effects on tumor growth and metastasis are unexplored. Th…	2018	['Jurisevic M', 'Arsenijevic A', 'Pantic J', 'Gajovic N', 'Milovanovic J', 'Milovanovic M', 'Poljarevic J', 'Sabo T', 'Vojvodic D', 'Radosavljevic GD', 'Arsenijevic N']	['Center for Molecular Medicine and Stem Cell Research, Faculty of Medical Sciences, University of Kragujevac, Kragujevac, Serbia.', 'Department of Pharmacy, Faculty of Medical Sciences, University of Kragujevac, Kragujevac, Serbia.', 'Center for Molecular Medicine and Stem Cell Research, Faculty of Medical Sciences, University of Kragujevac, Kragujevac, Serbia.', 'Center for Molecular Medicine a…	United States	29963272	['Journal Article']	False	2	Cancer[TI] AND (SLC4A1[TI] OR AE1[TI] OR DI[TI] OR EPB3[TI] OR SLC4A1[TI] OR Band-3-anion-transport-protein[TI] OR Anion-exchange-protein-1[TI] OR AE-1[TI] OR Anion-exchanger-1[TI] OR Solute-carrier-family-4-member-1[TI] OR CD-antigen-CD233[TI])
7-difluoromethoxyl-5,4'-di-n-octylgenistein inhibits growth of gastric cancer cells through downregulating forkhead box M1.	AIM: To investigate whether the 7-difluoromethoxyl-5, 4'-di-n-octylgenistein (DFOG), a novel synthetic genistein analogue, affects the growth of gastric cancer cells and its mechanisms. METHODS: A series of genistein analogues were prepared by difluoromethylation and alkylation, and human gastric cancer cell lines AGS and SGC-7901 cultured in vitro were treated with various concentrations of geni…	2012	['Xiang HL', 'Liu F', 'Quan MF', 'Cao JG', 'Lv Y']	['Laboratory of Medical Engineering, Medical College, Hunan Normal University, Changsha 410013, Hunan Province, China.']	United States	22969238	['Journal Article', "Research Support, Non-U.S. Gov't"]	False	2	Cancer[TI] AND (SLC4A1[TI] OR AE1[TI] OR DI[TI] OR EPB3[TI] OR SLC4A1[TI] OR Band-3-anion-transport-protein[TI] OR Anion-exchange-protein-1[TI] OR AE-1[TI] OR Anion-exchanger-1[TI] OR Solute-carrier-family-4-member-1[TI] OR CD-antigen-CD233[TI])
Hematological changes following treatment with p-(di-2-chlorethylamino)-phenylbutyric acid (CB 1348) in cancer. II. Effect on erythroid and myeloid cells in blood and bone marrow.	nan	1958	['MAGALINI SI', 'PILLERS EK']	nan	United States	13511362	['Journal Article']	False	3	Cancer[TI] AND (SLC4A1[TI] OR AE1[TI] OR DI[TI] OR EPB3[TI] OR SLC4A1[TI] OR Band-3-anion-transport-protein[TI] OR Anion-exchange-protein-1[TI] OR AE-1[TI] OR Anion-exchanger-1[TI] OR Solute-carrier-family-4-member-1[TI] OR CD-antigen-CD233[TI])
[Review of 11 years of treatment of cancer of the lip at the Istituto di Radiologia of the Universita di Parma].	nan	1952	['ROSSI L', 'PREVEDI G']	nan	Italy	13038013	['Journal Article']	False	3	Cancer[TI] AND (SLC4A1[TI] OR AE1[TI] OR DI[TI] OR EPB3[TI] OR SLC4A1[TI] OR Band-3-anion-transport-protein[TI] OR Anion-exchange-protein-1[TI] OR AE-1[TI] OR Anion-exchanger-1[TI] OR Solute-carrier-family-4-member-1[TI] OR CD-antigen-CD233[TI])
Comments on: Yin W, Di G, Zhou L, Lu J, Liu G, Wu J, Shen K, Han Q, Shen Z, Shao Z. Time-varying pattern of recurrence risk for Chinese breast cancer patients.	nan	2009	['Dignam JJ', 'Dukic VM']	nan	Netherlands	18568398	['Comment', 'Letter', "Research Support, Non-U.S. Gov't"]	False	3	Cancer[TI] AND (SLC4A1[TI] OR AE1[TI] OR DI[TI] OR EPB3[TI] OR SLC4A1[TI] OR Band-3-anion-transport-protein[TI] OR Anion-exchange-protein-1[TI] OR AE-1[TI] OR Anion-exchanger-1[TI] OR Solute-carrier-family-4-member-1[TI] OR CD-antigen-CD233[TI])
Expression of AE1/p16 promoted degradation of AE2 in gastric cancer cells.	BACKGROUND: Human anion exchanger 1 and 2 (AE1 and AE2) mediate the exchange of Cl(-)/HCO3 (-) across the plasma membrane and regulate intracellular pH (pHi). AE1 is specifically expressed on the surface of erythrocytes, while AE2 is widely expressed in most tissues, and is particularly abundant in parietal cells. Previous studies showed that an interaction between AE1 and p16 is a key event in g…	2016	['Wang T', 'Fei HJ', 'Yang Y', 'Jiang XS', 'Yan M', 'Zeng Z', 'Wu J', 'Song LJ', 'Tian H', 'Fu GH']	["Pathology Center, Shanghai General Hospital/Faculty of Basic Medicine, Shanghai Jiao Tong University School of Medicine, No.280, South Chong-Qing Road, Shanghai, 200025, People's Republic of China.", "Pathology Center, Shanghai General Hospital/Faculty of Basic Medicine, Shanghai Jiao Tong University School of Medicine, No.280, South Chong-Qing Road, Shanghai, 200025, People's Republic of China…	England	27595783	['Journal Article', "Research Support, Non-U.S. Gov't"]	False	2	Cancer[TI] AND (SLC4A1[TI] OR AE1[TI] OR DI[TI] OR EPB3[TI] OR SLC4A1[TI] OR Band-3-anion-transport-protein[TI] OR Anion-exchange-protein-1[TI] OR AE-1[TI] OR Anion-exchanger-1[TI] OR Solute-carrier-family-4-member-1[TI] OR CD-antigen-CD233[TI])
Attitudes of Italian general practitioners in the treatment of cancer pain. The Committee of the Associazione Italiana di Oncologia Medica (AIOM).	The attitude of Italian general practitioners in prescribing practices for patients with cancer pain was assessed by means of a questionnaire. The results indicated that among most of the doctors who completed the questionnaire the basic principles of pain treatment in cancer patients are largely understood. Oral morphine emerged as the most commonly used opioid (60%) and controlled-release morph…	1997	['Minotti V', 'Betti M']	['Oncologia Medica, Policlinico Monteluce, Perugia, Italy.']	United States	9349310	['Journal Article']	False	2	Cancer[TI] AND (SLC4A1[TI] OR AE1[TI] OR DI[TI] OR EPB3[TI] OR SLC4A1[TI] OR Band-3-anion-transport-protein[TI] OR Anion-exchange-protein-1[TI] OR AE-1[TI] OR Anion-exchanger-1[TI] OR Solute-carrier-family-4-member-1[TI] OR CD-antigen-CD233[TI])
The Di Bella multitherapy trial. Criticism ignores standard methodology of cancer treatments.	nan	1999	['Raschetti R', 'Greco D', 'Menniti-Ippolito F', 'Spila-Alegiani S', 'Benagiano G', 'Bruzzi P']	nan	England	10336293	['Comment', 'Letter']	False	3	Cancer[TI] AND (SLC4A1[TI] OR AE1[TI] OR DI[TI] OR EPB3[TI] OR SLC4A1[TI] OR Band-3-anion-transport-protein[TI] OR Anion-exchange-protein-1[TI] OR AE-1[TI] OR Anion-exchanger-1[TI] OR Solute-carrier-family-4-member-1[TI] OR CD-antigen-CD233[TI])
Synthesis and evaluation of 2,5-di(4-aryloylaryloxymethyl)-1,3,4-oxadiazoles as anti-cancer agents.	A series of 2,5-di(4-aryloylaryloxymethyl)-1,3,4-oxadiazoles 9a-j were obtained via multistep synthesis from hydroxybenzophenones 4a-e. The cytotoxicity of compounds 9a-j was evaluated against human leukemia cell lines (K562 and CEM). The compounds exhibited moderate to good anti-cancer activity with compounds 9b and 9i having a chloro group exhibiting the best activity (IC50 = 10 muM). Compound …	2013	['Gurupadaswamy HD', 'Girish V', 'Kavitha CV', 'Raghavan SC', 'Khanum SA']	["Department of Chemistry, Yuvaraja's College Mysore, University of Mysore, Mysore 570 006, India."]	France	23535322	['Journal Article']	False	2	Cancer[TI] AND (SLC4A1[TI] OR AE1[TI] OR DI[TI] OR EPB3[TI] OR SLC4A1[TI] OR Band-3-anion-transport-protein[TI] OR Anion-exchange-protein-1[TI] OR AE-1[TI] OR Anion-exchanger-1[TI] OR Solute-carrier-family-4-member-1[TI] OR CD-antigen-CD233[TI])
[Treatment of breast cancer--description of the surgical technics and instruments in the Instituzioni Chirurgiche di Lorenzo Heistero, Venice, 1752].	nan	1989	['Bogdanovic S']	nan	Serbia	2694707	['Biography', 'Historical Article', 'Journal Article']	False	3	Cancer[TI] AND (SLC4A1[TI] OR AE1[TI] OR DI[TI] OR EPB3[TI] OR SLC4A1[TI] OR Band-3-anion-transport-protein[TI] OR Anion-exchange-protein-1[TI] OR AE-1[TI] OR Anion-exchanger-1[TI] OR Solute-carrier-family-4-member-1[TI] OR CD-antigen-CD233[TI])
Mechanistic considerations for human relevance of cancer hazard of di(2-ethylhexyl) phthalate.	Di(2-ethylhexyl) phthalate (DEHP) is a peroxisome proliferator agent that is widely used as a plasticizer to soften polyvinylchloride plastics and non-polymers. Both occupational (e.g., by inhalation during its manufacture and use as a plasticizer of polyvinylchloride) and environmental (medical devices, contamination of food, or intake from air, water and soil) routes of exposure to DEHP are of …	2012	['Rusyn I', 'Corton JC']	['Department of Environmental Sciences and Engineering, University of North Carolina, Chapel Hill, NC 27599-7431, USA. Electronic address: iir@unc.edu.', 'Integrated Systems Toxicology Division, National Health and Environmental Effects Research Laboratory, US Environmental Protection Agency, Research Triangle Park, NC 27711, USA.']	Netherlands	22198209	['Journal Article', 'Review']	True	1	Cancer[TI] AND (SLC4A1[TI] OR AE1[TI] OR DI[TI] OR EPB3[TI] OR SLC4A1[TI] OR Band-3-anion-transport-protein[TI] OR Anion-exchange-protein-1[TI] OR AE-1[TI] OR Anion-exchanger-1[TI] OR Solute-carrier-family-4-member-1[TI] OR CD-antigen-CD233[TI])
Oxidized analogs of Di(1H-indol-3-yl)methyl-4-substituted benzenes are NR4A1-dependent UPR inducers with potent and safe anti-cancer activity.	Di(1H-indol-3-yl)(4-trifluoromethylphenyl)methane (DIM-Ph-4-CF(3)) is an analog of orphan nuclear receptor 4A1 (NR4A1) ligand cytosporone B. We have synthesized several oxidation products of DIM-Ph-4-CF(3), focusing on analogs with electron-withdrawing or donating groups at their phenyl ring 4-positions, and examined their anti-cancer activity and mechanism-of-action. Mesylates (DIM-Ph-4-X(+) OMs…	2018	['Sanchez M', 'Xia Z', 'Rico-Bautista E', 'Cao X', 'Cuddy M', 'Castro DJ', 'Correa RG', 'Chen L', 'Yu J', 'Bobkov A', 'Ruvolo V', 'Andreeff M', 'Oshima RG', 'Matsuzawa SI', 'Reed JC', 'Zhang XK', 'Hansel D', 'Wolf DA', 'Dawson MI']	['Cancer Center, Sanford Burnham Prebys Medical Discovery Institute, La Jolla, USA.', 'Cancer Center, Sanford Burnham Prebys Medical Discovery Institute, La Jolla, USA.', 'Cancer Center, Sanford Burnham Prebys Medical Discovery Institute, La Jolla, USA.', 'Cancer Center, Sanford Burnham Prebys Medical Discovery Institute, La Jolla, USA.', 'Cancer Center, Sanford Burnham Prebys Medical Discovery I…	United States	29861853	['Journal Article']	False	2	Cancer[TI] AND (SLC4A1[TI] OR AE1[TI] OR DI[TI] OR EPB3[TI] OR SLC4A1[TI] OR Band-3-anion-transport-protein[TI] OR Anion-exchange-protein-1[TI] OR AE-1[TI] OR Anion-exchanger-1[TI] OR Solute-carrier-family-4-member-1[TI] OR CD-antigen-CD233[TI])
[Commentary to the article: Sipahi I, Debanne SM, Rowland DY, Simon DI, Fang JC. Angiotensin-receptor blockade and risk of cancer: meta-analysis of randomized controlled trials. Lancet Oncology, 2010; DOI:10.1016/S1470-2045(10)70106-6].	nan	2010	['Januszkiewicz L']	['I Katedra i Klinika Kardiologii, Warszawski Uniwersytet Medyczny, Warszawa. lukasz.jan.januszkiewicz@gmail.com']	Poland	20967726	['Comment', 'Journal Article']	False	3	Cancer[TI] AND (SLC4A1[TI] OR AE1[TI] OR DI[TI] OR EPB3[TI] OR SLC4A1[TI] OR Band-3-anion-transport-protein[TI] OR Anion-exchange-protein-1[TI] OR AE-1[TI] OR Anion-exchanger-1[TI] OR Solute-carrier-family-4-member-1[TI] OR CD-antigen-CD233[TI])
The Anticancer Agent, Di-2-Pyridylketone 4,4-Dimethyl-3-Thiosemicarbazone (Dp44mT), Up-Regulates the AMPK-Dependent Energy Homeostasis Pathway in Cancer Cells.	Adenosine monophosphate-activated protein kinase (AMPK) is a cellular energy sensor that monitors ATP levels. There is also evidence that AMPK has onco-suppressive properties. Iron plays a crucial role in cellular energy transducing pathways and tumor cell proliferation. Therefore, metals (e.g., iron) could play an important role in the regulation of AMPK-dependent pathways. Hence, this investiga…	2016	['Krishan S', 'Richardson DR', 'Sahni S']	['Molecular Pharmacology and Pathology Program, Department of Pathology and Bosch Institute, University of Sydney, Sydney, New South Wales, 2006, Australia.', 'Molecular Pharmacology and Pathology Program, Department of Pathology and Bosch Institute, University of Sydney, Sydney, New South Wales, 2006, Australia. Electronic address: d.richardson@usyd.med.edu.au.', 'Molecular Pharmacology and Path…	Netherlands	27639899	['Journal Article', "Research Support, Non-U.S. Gov't"]	False	2	Cancer[TI] AND (SLC4A1[TI] OR AE1[TI] OR DI[TI] OR EPB3[TI] OR SLC4A1[TI] OR Band-3-anion-transport-protein[TI] OR Anion-exchange-protein-1[TI] OR AE-1[TI] OR Anion-exchanger-1[TI] OR Solute-carrier-family-4-member-1[TI] OR CD-antigen-CD233[TI])
The ellagic acid derivative 4,4'-di-O-methylellagic acid efficiently inhibits colon cancer cell growth through a mechanism involving WNT16.	Ellagic acid (EA) and some derivatives have been reported to inhibit cancer cell proliferation, induce cell cycle arrest, and modulate some important cellular processes related to cancer. This study aimed to identify possible structure-activity relationships of EA and some in vivo derivatives in their antiproliferative effect on both human colon cancer and normal cells, and to compare this activi…	2015	['Ramirez de Molina A', 'Vargas T', 'Molina S', 'Sanchez J', 'Martinez-Romero J', 'Gonzalez-Vallinas M', 'Martin-Hernandez R', 'Sanchez-Martinez R', 'Gomez de Cedron M', 'Davalos A', 'Calani L', 'Del Rio D', 'Gonzalez-Sarrias A', 'Espin JC', 'Tomas-Barberan FA', 'Reglero G']	['Molecular Oncology and Nutritional Genomics of Cancer, Madrid Institute of Advanced Studies-Food Institute, Campus de Excelencia Internacional Universidad Autonoma de Madrid + Consejo Superior de Investigaciones Cientificas (CEI UAM+CSIC), Madrid, Spain (A.R.d.M., T.V., S.M., J.S., J.M.-R., M.G.-V., R.M.-H., R.S.-M., M.G.d.C., A.D., G.R.); LS9 Interlab Group, Laboratory of Phytochemicals in Phy…	United States	25758919	['Journal Article', "Research Support, Non-U.S. Gov't"]	False	2	Cancer[TI] AND (SLC4A1[TI] OR AE1[TI] OR DI[TI] OR EPB3[TI] OR SLC4A1[TI] OR Band-3-anion-transport-protein[TI] OR Anion-exchange-protein-1[TI] OR AE-1[TI] OR Anion-exchanger-1[TI] OR Solute-carrier-family-4-member-1[TI] OR CD-antigen-CD233[TI])
[Contribution of the clinico-hospital complex of the Ospedale Maggiore di Torino in the campaign against social diseases with special reference to cancer and rheumatism].	nan	1961	['FOLTZ P']	nan	Italy	13700550	['Journal Article']	False	3	Cancer[TI] AND (SLC4A1[TI] OR AE1[TI] OR DI[TI] OR EPB3[TI] OR SLC4A1[TI] OR Band-3-anion-transport-protein[TI] OR Anion-exchange-protein-1[TI] OR AE-1[TI] OR Anion-exchanger-1[TI] OR Solute-carrier-family-4-member-1[TI] OR CD-antigen-CD233[TI])
[D. Torrejon, J. Cortes, D. Serpico, S. Di Cosimo in reply to the article by F. Vasseur et al.: Ki67 in young patients with breast cancer. Gynecol Obstet Fertil 2013; 41(1):16-9].	nan	2013	['Torrejon D', 'Cortes J', 'Serpico D', 'Di Cosimo S']	nan	France	23756028	['Comment', 'Letter']	False	3	Cancer[TI] AND (SLC4A1[TI] OR AE1[TI] OR DI[TI] OR EPB3[TI] OR SLC4A1[TI] OR Band-3-anion-transport-protein[TI] OR Anion-exchange-protein-1[TI] OR AE-1[TI] OR Anion-exchanger-1[TI] OR Solute-carrier-family-4-member-1[TI] OR CD-antigen-CD233[TI])
A shear assay study of single normal/breast cancer cell deformation and detachment from poly-di-methyl-siloxane (PDMS) surfaces.	This paper presents the results of a combined experimental and analytical/computational study of viscoelastic cell deformation and detachment from poly-di-methyl-siloxane (PDMS) surfaces. Fluid mechanics and fracture mechanics concepts are used to model the detachment of biological cells observed under shear assay conditions. The analytical and computational models are used to compute crack drivi…	2019	['Ani CJ', 'Obayemi JD', 'Uzonwanne VO', 'Danyuo Y', 'Odusanya OS', 'Hu J', 'Malatesta K', 'Soboyejo WO']	['Department of Theoretical and Applied Physics, African University of Science and Technology, Km 10, Airport Road, Galadimawa, Abuja, Federal Capital Territory, Nigeria; Department of Physics, Salem University, Km 16, PMB 1060, Lokoja, Kogi State, Nigeria.', 'Department of Mechanical Engineering, Worcester Polytechnic Institute (WPI), Worcester, MA 01609, USA.', 'Department of Mechanical Enginee…	Netherlands	30544025	['Journal Article', "Research Support, Non-U.S. Gov't"]	False	2	Cancer[TI] AND (SLC4A1[TI] OR AE1[TI] OR DI[TI] OR EPB3[TI] OR SLC4A1[TI] OR Band-3-anion-transport-protein[TI] OR Anion-exchange-protein-1[TI] OR AE-1[TI] OR Anion-exchanger-1[TI] OR Solute-carrier-family-4-member-1[TI] OR CD-antigen-CD233[TI])
[truncated: 4,469 more rows]

## Sheet: Supl. Table. 2.2
UniprotID	Results	Synonyms	Protein names	Category
DCN	79	['DCN', 'SLRR1B', 'DCN']	['Decorin', 'Bone-proteoglycan-II', 'PG-S2', 'PG40']	1
Titles	Abstracts	Years	Authors	Affiliation	Country	PMID	PTyp	Reviews	Category	SearchedFor
[truncated: 6,926 more rows]

## Sheet: Supl. Table. 2.3
UniprotID	Results	Reviews	Synonyms	Protein names	Category
DCN	112	11	['DCN', 'SLRR1B', 'DCN']	['Decorin', 'Bone-proteoglycan-II', 'PG-S2', 'PG40']	1
Titles	Authors	Journal	Years	PMID	DOI	Link
Long non-coding RNAs PGM5-AS1 upregulates Decorin (DCN) to inhibit cervical cancer progression by sponging miR-4284	['Wang H', 'Wang D', 'Wei Q', 'Li C', 'Li C', 'Yang J']	Bioengineered	2022	35420507	10.1080/21655979.2022.2062088	https://www.ncbi.nlm.nih.gov/research/pubtator3/docsum?text=(['Cancer']%20AND%20DCN)%20OR%20(['Cancer']%20AND%20SLRR1B)%20OR%20(['Cancer']%20AND%20DCN)%20OR%20(['Cancer']%20AND%20Decorin)%20OR%20(['Cancer']%20AND%20Bone-proteoglycan-II)%20OR%20(['Cancer']%20AND%20PG-S2)%20OR%20(['Cancer']%20AND%20PG40)&sections=title
[truncated: 824 more rows]

## Sheet: Supl. Table. 2.4
UniprotID	Results	Synonyms	Protein names	Category
DCN	54	['DCN', 'SLRR1B', 'DCN']	['Decorin', 'Bone-proteoglycan-II', 'PG-S2', 'PG40']	1
Titles	Abstracts	Years	Authors	Affiliation	Country	PMID	PTyp	Reviews	Category	SearchedFor
[truncated: 4,102 more rows]

## Sheet: Supl. Table. 2.5
UniprotID	Results	Synonyms	Protein names	Category
[truncated: 5,515 more rows]

## Sheet: Supl. Table. 2.6
UniprotID	Results	Reviews	Synonyms	Protein names	Category
[truncated: 660 more rows]

[truncated: 24 more sheets: Supl. Table. 2.7, Supl. Table. 2.8, Supl. Table. 2.9, Supl. Table. 2.10, Supl. Table. 2.11, Supl. Table. 2.12, Supl. Table. 2.13, Supl. Table. 2.14, Supl. Table. 2.15, Supl. Table. 2.16, Supl. Table. 2.17, Supl. Table. 2.18, Supl. Table. 2.19, Supl. Table. 2.20, Supl. Table. 2.21, Supl. Table. 2.22, Supl. Table. 2.23, Supl. Table. 2.24, Supl. Table. 2.25, Supl. Table. 2.26 …]
